# Supplementary material for: Crystal structure of 1,4-bis­(3-ammonio­prop­yl)piperazine-1,4-diium bis­[dichromate(VI)]
Source: Acta Crystallogr E Crystallogr Commun. 2016 Apr 5;72(Pt 5):616–9. doi: 10.1107/S2056989016005284 (PMC4908532; doi:10.1107/S2056989016005284)
Supplement: Supplementary file 1 [file e-72-00616-sup1.cif]

##############################################################################
#                                                                            #
# This CIF contains the data in a paper accepted for publication in          #
# Acta Crystallographica Section E. It conforms to the requirements of       #
# Notes for Authors for Acta Crystallographica Section E, and has been       #
# peer reviewed under the auspices of the IUCr Commission on Journals.       #
#                                                                            #
# Full details of the Crystallographic Information File format               #
# are given in the paper "The Crystallographic Information File (CIF):       #
# a New Standard Archive File for Crystallography" by S. R. Hall, F. H.      #
# Allen and I. D. Brown [Acta Cryst. (1991), A47, 655-685].                  #
#                                                                            #
# The current version of the core CIF dictionary is obtainable from          #
# ftp://ftp.iucr.org/pub/cif_core.dic.                                       #
#                                                                            #
# Software is freely available for graphical display of the structure(s)     #
# in this CIF. For information consult the CIF software page                 #
# http://www.iucr.org/resources/cif/software.                                #
#                                                                            #
# This file may be used for bona fide research purposes within the           #
# scientific community so long as proper attribution is given to the journal # 
# article from which it was obtained.                                        #
#                                                                            #
##############################################################################
data_global
_audit_creation_method     SHELXL-97
_journal_date_recd_electronic     2016-03-09
_journal_date_accepted     2016-03-29
_journal_name_full     'Acta Crystallographica, Section E'
_journal_year     2016
_journal_volume     72
_journal_issue      5
_journal_page_first     616
_journal_page_last     619
_journal_paper_category     GM
_journal_paper_doi     10.1107/S2056989016005284
_journal_coeditor_code     WM5281
loop_
    _publ_contact_author_name
    _publ_contact_author_address
    _publ_contact_author_email
    'Dr. M. NizamMohideen'
;
PG & Research Department of Physics
The New College (Autonomous)
Chennai 600 014
Tamil Nadu
India
;
 'mnizam_new@yahoo.in'
_publ_contact_author_fax     ?
_publ_contact_author_phone     '91-9841459257'
_publ_section_title
;
Crystal structure of 1,4-bis(3-ammoniopropyl)piperazine-1,4-diium
bis[dichromate(VI)]
;
_publ_section_title_footnote     .
loop_
    _publ_author_name
    _publ_author_footnote
    _publ_author_address
    'Vetrivel, S.' .
;
PG & Research Department of Physics
Govt. Arts College
Tiruvannamalai 606 603
Tamil Nadu
India
;
    'Vinoth, E.' .
;
PG & Research Department of Physics
Govt. Arts College
Tiruvannamalai 606 603
Tamil Nadu
India
;
    'Mullai, R. U.' .
;
PG & Research Department of Physics
Govt. Arts College
Tiruvannamalai 606 603
Tamil Nadu
India
;
    'Aruljothi, R.' .
;
PG & Research Department of Physics
Govt. Arts College
Tiruvannamalai 606 603
Tamil Nadu
India
;
    'NizamMohideen, M.' .
;
Department of Physics
The New College (Autonomous)
Chennai 600 014
Tamil Nadu
India
;
_publ_section_synopsis
;
The organic-inorganic title salt contains a cation with a chair conformation of
the piperazine ring and an eclipsed dichromate anion. The entities are linked
by N---H...O and C---H...O hydrogen bonds into a three-dimensional network
structure.
;
data_I
_audit_creation_method     'SHELXL-2014/7'
_database_code_depnum_ccdc_archive     'CCDC 1471068'
_chemical_name_systematic
;
1,4-Bis(3-ammoniopropyl)piperazine-1,4-diium bis[dichromate(VI)]
;
_chemical_name_common     ?
_chemical_formula_moiety     'C10 H28 N4, 2(Cr2 O7)'
_chemical_formula_sum     'C10 H28 Cr4 N4 O14'
_chemical_formula_iupac     '(C10 H28 N4) [Cr2 O7]2'
_chemical_formula_weight     636.36
_chemical_melting_point     ?
_shelx_space_group_comment
;
The symmetry employed for this shelxl refinement is uniquely defined
by the following loop, which should always be used as a source of
symmetry information in preference to the above space-group names.
They are only intended as comments.
;
_space_group_crystal_system     triclinic
_space_group_name_H-M_alt     'P -1'
_space_group_name_Hall     '-P 1'
loop_
    _space_group_symop_operation_xyz
    'x, y, z'
    '-x, -y, -z'
_cell_length_a     8.5361(3)
_cell_length_b     8.6272(3)
_cell_length_c     8.8576(3)
_cell_angle_alpha     77.7610(10)
_cell_angle_beta     72.3070(10)
_cell_angle_gamma     60.9850(10)
_cell_volume     541.81(3)
_cell_formula_units_Z     1
_cell_measurement_reflns_used     9982
_cell_measurement_theta_min     2.42
_cell_measurement_theta_max     39.12
_cell_measurement_temperature     293(2)
_exptl_crystal_description     needle
_exptl_crystal_colour     brown
_exptl_crystal_size_max     0.350
_exptl_crystal_size_mid     0.300
_exptl_crystal_size_min     0.250
_exptl_crystal_density_diffrn     1.950
_exptl_crystal_density_meas     ?
_exptl_crystal_density_method     ?
_exptl_crystal_F_000     324
_exptl_absorpt_coefficient_mu     2.028
_exptl_absorpt_correction_type     multi-scan
_exptl_absorpt_process_details
;
(<i>SADABS</i>; Bruker, 2004)
;
_shelx_estimated_absorpt_T_min     0.537
_shelx_estimated_absorpt_T_max     0.631
_exptl_absorpt_correction_T_min     0.528
_exptl_absorpt_correction_T_max     0.649
_diffrn_ambient_temperature     293(2)
_diffrn_radiation_type     MoK\a
_diffrn_radiation_wavelength     0.71073
_diffrn_radiation_source     'fine-focus sealed tube'
_diffrn_radiation_monochromator     graphite
_diffrn_measurement_device_type     'Bruker Kappa APEXII CCD'
_diffrn_measurement_method     '\w and \f scan'
_diffrn_detector_area_resol_mean     ?
_diffrn_reflns_number     10263
_diffrn_reflns_av_R_equivalents     0.0195
_diffrn_reflns_theta_min     2.421
_diffrn_reflns_theta_max     25.000
_diffrn_reflns_theta_full     25.000
_diffrn_measured_fraction_theta_max     0.999
_diffrn_measured_fraction_theta_full     0.999
_diffrn_reflns_limit_h_min     -10
_diffrn_reflns_limit_h_max     10
_diffrn_reflns_limit_k_min     -10
_diffrn_reflns_limit_k_max     10
_diffrn_reflns_limit_l_min     -10
_diffrn_reflns_limit_l_max     10
_refine_special_details     ?
_reflns_number_total     1913
_reflns_number_gt     1835
_reflns_threshold_expression     'I > 2\s(I)'
_refine_ls_structure_factor_coef     Fsqd
_refine_ls_matrix_type     full
_refine_ls_R_factor_all     0.0238
_refine_ls_R_factor_gt     0.0230
_refine_ls_wR_factor_gt     0.0675
_refine_ls_wR_factor_ref     0.0682
_refine_ls_goodness_of_fit_ref     1.062
_refine_ls_restrained_S_all     1.062
_refine_ls_number_reflns     1913
_refine_ls_number_parameters     145
_refine_ls_number_restraints     0
_refine_ls_hydrogen_treatment     constr
_refine_ls_weighting_scheme     calc
_refine_ls_weighting_details
              'w=1/[\s^2^(Fo^2^)+(0.0379P)^2^+0.4739P] where P=(Fo^2^+2Fc^2^)/3'
_atom_sites_solution_hydrogens     geom
_atom_sites_solution_primary     ?
_atom_sites_solution_secondary     ?
_refine_ls_shift/su_max     0.000
_refine_ls_shift/su_mean     0.000
_refine_diff_density_max     0.442
_refine_diff_density_min     -0.454
_refine_ls_extinction_method     none
_refine_ls_extinction_coef     .
loop_
    _atom_type_symbol
    _atom_type_description
    _atom_type_scat_dispersion_real
    _atom_type_scat_dispersion_imag
    _atom_type_scat_source
    'C' 'C' 0.0033 0.0016
                         'International Tables Vol C Tables 4.2.6.8 and 6.1.1.4'
    'H' 'H' 0.0000 0.0000
                         'International Tables Vol C Tables 4.2.6.8 and 6.1.1.4'
    'N' 'N' 0.0061 0.0033
                         'International Tables Vol C Tables 4.2.6.8 and 6.1.1.4'
    'O' 'O' 0.0106 0.0060
                         'International Tables Vol C Tables 4.2.6.8 and 6.1.1.4'
    'Cr' 'Cr' 0.3209 0.6236
                         'International Tables Vol C Tables 4.2.6.8 and 6.1.1.4'
_computing_data_collection
;
APEX2 (Bruker, 2004)
;
_computing_cell_refinement
;
SAINT (Bruker, 2004)
;
_computing_data_reduction
;
SAINT (Bruker, 2004)
;
_computing_structure_solution
;
SHELXT (Sheldrick, 2015<i>a</i>)
;
_computing_structure_refinement
;
SHELXL-2014/7 (Sheldrick, 2015<i>b</i>)
;
_computing_molecular_graphics
;
ORTEP-3 for Windows (Farrugia, 2012) and PLATON (Spek, 2009)
;
_computing_publication_material
;
WinGX (Farrugia, 2012) and PLATON (Spek, 2009)
;
loop_
    _atom_site_type_symbol
    _atom_site_label
    _atom_site_fract_x
    _atom_site_fract_y
    _atom_site_fract_z
    _atom_site_U_iso_or_equiv
    _atom_site_adp_type
    _atom_site_calc_flag
    _atom_site_occupancy
    _atom_site_disorder_assembly
    _atom_site_disorder_group
    C C1 0.9278(3) 0.1703(3) 0.4169(2) 0.0217(4) Uani d 1 . .
    H H1A 0.9548 0.2371 0.4721 0.026 Uiso calc 1 . .
    H H1B 0.8679 0.2498 0.3344 0.026 Uiso calc 1 . .
    C C2 0.8955(3) -0.0195(3) 0.6574(2) 0.0209(4) Uani d 1 . .
    H H2A 0.8158 -0.0661 0.7319 0.025 Uiso calc 1 . .
    H H2B 0.9217 0.0454 0.7154 0.025 Uiso calc 1 . .
    C C3 0.6197(3) 0.2538(3) 0.5974(3) 0.0247(4) Uani d 1 . .
    H H3A 0.5710 0.3344 0.5101 0.030 Uiso calc 1 . .
    H H3B 0.6391 0.3191 0.6608 0.030 Uiso calc 1 . .
    C C4 0.4805(3) 0.1911(3) 0.6986(2) 0.0218(4) Uani d 1 . .
    H H4A 0.5194 0.1252 0.7946 0.026 Uiso calc 1 . .
    H H4B 0.4723 0.1127 0.6407 0.026 Uiso calc 1 . .
    C C5 0.2943(3) 0.3494(3) 0.7415(3) 0.0259(4) Uani d 1 . .
    H H5A 0.3046 0.4315 0.7931 0.031 Uiso calc 1 . .
    H H5B 0.2522 0.4109 0.6457 0.031 Uiso calc 1 . .
    N N2 0.1592(2) 0.2910(2) 0.8492(2) 0.0261(4) Uani d 1 . .
    H H6A 0.0501 0.3852 0.8736 0.039 Uiso calc 1 . .
    H H6B 0.1488 0.2168 0.8012 0.039 Uiso calc 1 . .
    H H6C 0.1973 0.2358 0.9376 0.039 Uiso calc 1 . .
    N N1 0.8006(2) 0.1028(2) 0.53184(19) 0.0183(3) Uani d 1 . .
    H H1 0.7772 0.0338 0.4742 0.022 Uiso calc 1 . .
    O O2 0.1839(2) 0.3536(2) 0.14426(19) 0.0359(4) Uani d 1 . .
    O O3 0.1272(2) 0.5696(2) 0.3451(2) 0.0402(4) Uani d 1 . .
    O O4 0.2800(2) 0.2224(2) 0.41686(19) 0.0359(4) Uani d 1 . .
    O O5 0.6705(3) 0.1105(3) -0.0133(2) 0.0612(6) Uani d 1 . .
    O O6 0.8440(3) 0.2646(3) 0.0538(3) 0.0564(6) Uani d 1 . .
    O O7 0.7517(2) 0.0359(2) 0.26223(19) 0.0325(4) Uani d 1 . .
    O O8 0.4835(2) 0.3730(2) 0.1987(2) 0.0370(4) Uani d 1 . .
    Cr Cr1 0.26337(4) 0.37840(4) 0.27693(4) 0.02227(12) Uani d 1 . .
    Cr Cr2 0.69282(5) 0.19141(5) 0.11987(4) 0.02748(13) Uani d 1 . .
loop_
    _atom_site_aniso_label
    _atom_site_aniso_U_11
    _atom_site_aniso_U_22
    _atom_site_aniso_U_33
    _atom_site_aniso_U_12
    _atom_site_aniso_U_13
    _atom_site_aniso_U_23
    C1 0.0192(10) 0.0226(9) 0.0222(10) -0.0120(8) -0.0008(8) 0.0007(8)
    C2 0.0202(10) 0.0260(10) 0.0166(9) -0.0124(8) -0.0013(7) -0.0014(8)
    C3 0.0179(10) 0.0213(10) 0.0303(11) -0.0073(8) 0.0011(8) -0.0071(8)
    C4 0.0157(9) 0.0230(10) 0.0246(10) -0.0080(8) -0.0029(8) -0.0026(8)
    C5 0.0200(10) 0.0246(10) 0.0281(11) -0.0088(8) 0.0008(8) -0.0051(8)
    N2 0.0163(8) 0.0313(9) 0.0275(9) -0.0091(7) -0.0014(7) -0.0056(7)
    N1 0.0155(8) 0.0201(8) 0.0190(8) -0.0087(7) -0.0006(6) -0.0042(6)
    O2 0.0460(10) 0.0430(9) 0.0291(8) -0.0252(8) -0.0145(7) -0.0021(7)
    O3 0.0322(9) 0.0346(9) 0.0514(10) -0.0121(7) -0.0011(8) -0.0190(8)
    O4 0.0387(9) 0.0418(9) 0.0313(8) -0.0217(8) -0.0124(7) 0.0042(7)
    O5 0.0591(13) 0.0843(15) 0.0348(10) -0.0178(12) -0.0145(9) -0.0260(10)
    O6 0.0323(10) 0.0645(13) 0.0619(13) -0.0286(9) 0.0011(9) 0.0150(10)
    O7 0.0384(9) 0.0356(9) 0.0321(8) -0.0221(7) -0.0120(7) -0.0006(7)
    O8 0.0250(8) 0.0364(9) 0.0484(10) -0.0163(7) 0.0005(7) -0.0085(7)
    Cr1 0.02026(19) 0.0254(2) 0.02321(19) -0.01134(15) -0.00346(13) -0.00582(13)
    Cr2 0.02130(19) 0.0382(2) 0.0210(2) -0.01414(16) -0.00041(14) -0.00334(15)
_geom_special_details
;
 All esds (except the esd in the dihedral angle between two l.s. planes)
 are estimated using the full covariance matrix.  The cell esds are taken
 into account individually in the estimation of esds in distances, angles
 and torsion angles; correlations between esds in cell parameters are only
 used when they are defined by crystal symmetry.  An approximate (isotropic)
 treatment of cell esds is used for estimating esds involving l.s. planes.
;
loop_
    _geom_bond_atom_site_label_1
    _geom_bond_atom_site_label_2
    _geom_bond_site_symmetry_2
    _geom_bond_distance
    _geom_bond_publ_flag
    C1 N1 . 1.498(2) ?
    C1 C2 2_756 1.502(3) ?
    C1 H1A . 0.9700 ?
    C1 H1B . 0.9700 ?
    C2 N1 . 1.493(2) ?
    C2 C1 2_756 1.502(3) ?
    C2 H2A . 0.9700 ?
    C2 H2B . 0.9700 ?
    C3 N1 . 1.498(2) ?
    C3 C4 . 1.509(3) ?
    C3 H3A . 0.9700 ?
    C3 H3B . 0.9700 ?
    C4 C5 . 1.511(3) ?
    C4 H4A . 0.9700 ?
    C4 H4B . 0.9700 ?
    C5 N2 . 1.478(3) ?
    C5 H5A . 0.9700 ?
    C5 H5B . 0.9700 ?
    N2 H6A . 0.8900 ?
    N2 H6B . 0.8900 ?
    N2 H6C . 0.8900 ?
    N1 H1 . 0.9800 ?
    O2 Cr1 . 1.6185(15) ?
    O3 Cr1 . 1.6035(16) ?
    O4 Cr1 . 1.6070(16) ?
    O5 Cr2 . 1.5909(19) ?
    O6 Cr2 . 1.6068(18) ?
    O7 Cr2 . 1.6299(16) ?
    O8 Cr2 . 1.7676(16) ?
    O8 Cr1 . 1.7746(15) ?
loop_
    _geom_angle_atom_site_label_1
    _geom_angle_atom_site_label_2
    _geom_angle_atom_site_label_3
    _geom_angle_site_symmetry_1
    _geom_angle_site_symmetry_3
    _geom_angle
    _geom_angle_publ_flag
    N1 C1 C2 . 2_756 111.02(16) ?
    N1 C1 H1A . . 109.4 ?
    C2 C1 H1A 2_756 . 109.4 ?
    N1 C1 H1B . . 109.4 ?
    C2 C1 H1B 2_756 . 109.4 ?
    H1A C1 H1B . . 108.0 ?
    N1 C2 C1 . 2_756 110.02(15) ?
    N1 C2 H2A . . 109.7 ?
    C1 C2 H2A 2_756 . 109.7 ?
    N1 C2 H2B . . 109.7 ?
    C1 C2 H2B 2_756 . 109.7 ?
    H2A C2 H2B . . 108.2 ?
    N1 C3 C4 . . 112.22(16) ?
    N1 C3 H3A . . 109.2 ?
    C4 C3 H3A . . 109.2 ?
    N1 C3 H3B . . 109.2 ?
    C4 C3 H3B . . 109.2 ?
    H3A C3 H3B . . 107.9 ?
    C3 C4 C5 . . 109.66(16) ?
    C3 C4 H4A . . 109.7 ?
    C5 C4 H4A . . 109.7 ?
    C3 C4 H4B . . 109.7 ?
    C5 C4 H4B . . 109.7 ?
    H4A C4 H4B . . 108.2 ?
    N2 C5 C4 . . 110.30(16) ?
    N2 C5 H5A . . 109.6 ?
    C4 C5 H5A . . 109.6 ?
    N2 C5 H5B . . 109.6 ?
    C4 C5 H5B . . 109.6 ?
    H5A C5 H5B . . 108.1 ?
    C5 N2 H6A . . 109.5 ?
    C5 N2 H6B . . 109.5 ?
    H6A N2 H6B . . 109.5 ?
    C5 N2 H6C . . 109.5 ?
    H6A N2 H6C . . 109.5 ?
    H6B N2 H6C . . 109.5 ?
    C2 N1 C3 . . 113.18(15) ?
    C2 N1 C1 . . 108.55(15) ?
    C3 N1 C1 . . 110.86(15) ?
    C2 N1 H1 . . 108.0 ?
    C3 N1 H1 . . 108.0 ?
    C1 N1 H1 . . 108.0 ?
    Cr2 O8 Cr1 . . 127.48(10) ?
    O3 Cr1 O4 . . 110.80(9) ?
    O3 Cr1 O2 . . 108.95(9) ?
    O4 Cr1 O2 . . 109.39(8) ?
    O3 Cr1 O8 . . 106.52(8) ?
    O4 Cr1 O8 . . 108.31(8) ?
    O2 Cr1 O8 . . 112.85(9) ?
    O5 Cr2 O6 . . 112.85(12) ?
    O5 Cr2 O7 . . 107.91(11) ?
    O6 Cr2 O7 . . 109.68(9) ?
    O5 Cr2 O8 . . 111.08(10) ?
    O6 Cr2 O8 . . 106.39(10) ?
    O7 Cr2 O8 . . 108.89(8) ?
loop_
    _geom_torsion_atom_site_label_1
    _geom_torsion_atom_site_label_2
    _geom_torsion_atom_site_label_3
    _geom_torsion_atom_site_label_4
    _geom_torsion_site_symmetry_1
    _geom_torsion_site_symmetry_2
    _geom_torsion_site_symmetry_3
    _geom_torsion_site_symmetry_4
    _geom_torsion
    _geom_torsion_publ_flag
    N1 C3 C4 C5 . . . . -171.94(16) ?
    C3 C4 C5 N2 . . . . -176.35(16) ?
    C1 C2 N1 C3 2_756 . . . 178.15(15) ?
    C1 C2 N1 C1 2_756 . . . -58.3(2) ?
    C4 C3 N1 C2 . . . . -64.5(2) ?
    C4 C3 N1 C1 . . . . 173.31(16) ?
    C2 C1 N1 C2 2_756 . . . 58.9(2) ?
    C2 C1 N1 C3 2_756 . . . -176.16(16) ?
    Cr2 O8 Cr1 O3 . . . . 175.26(12) ?
    Cr2 O8 Cr1 O4 . . . . 56.03(15) ?
    Cr2 O8 Cr1 O2 . . . . -65.22(15) ?
    Cr1 O8 Cr2 O5 . . . . 52.36(17) ?
    Cr1 O8 Cr2 O6 . . . . 175.53(13) ?
    Cr1 O8 Cr2 O7 . . . . -66.33(14) ?
loop_
    _geom_hbond_atom_site_label_D
    _geom_hbond_atom_site_label_H
    _geom_hbond_atom_site_label_A
    _geom_hbond_site_symmetry_A
    _geom_hbond_distance_DH
    _geom_hbond_distance_HA
    _geom_hbond_distance_DA
    _geom_hbond_angle_DHA
    C1 H1A O3 2_666 0.97 2.28 3.176(3) 152.3
    C1 H1A O4 1_655 0.97 2.61 3.248(3) 123.4
    C1 H1B O6 . 0.97 2.53 3.353(3) 143.1
    C2 H2A O2 2_656 0.97 2.49 3.298(3) 140.8
    C2 H2A O4 2_656 0.97 2.59 3.061(3) 110.2
    C2 H2B O7 2_756 0.97 2.59 3.232(2) 124.2
    C3 H3B O3 2_666 0.97 2.58 3.383(3) 139.6
    C4 H4A O5 1_556 0.97 2.38 3.208(3) 143.2
    C4 H4B O7 2_656 0.97 2.64 3.309(2) 126.7
    N2 H6A O2 2_566 0.89 2.18 3.040(2) 161.4
    N2 H6B O7 2_656 0.89 2.05 2.854(2) 149.0
    N2 H6C O2 1_556 0.89 2.22 2.865(2) 128.7
    N2 H6C O5 2_656 0.89 2.64 3.239(3) 125.1
    N1 H1 O4 2_656 0.98 2.43 3.113(2) 126.3
    N1 H1 O7 . 0.98 1.95 2.763(2) 138.7
_shelx_hkl_file
;
  -1   0   0   69.09    2.20
  -1   0   0   71.99    2.10
  -1   0   0   63.19    1.80
   1   0   0   70.29    1.80
   1   0   0   71.09    1.90
   1   0   0   71.19    2.10
   1   0   0   71.29    2.20
  -2   0   0 7162.78  158.48
  -2   0   0 6616.74  141.59
  -2   0   0 6869.71  167.58
  -2   0   0 6801.22  141.69
   2   0   0 6809.32  141.89
   2   0   0 6738.83  158.08
   2   0   0 6803.42  141.49
   2   0   0 6547.44  167.28
  -3   0   0    6.40    0.60
  -3   0   0    6.50    0.40
  -3   0   0    5.50    0.40
   3   0   0    9.50    0.70
   3   0   0    6.20    0.30
   3   0   0    6.30    0.40
   3   0   0    6.40    0.40
   3   0   0    6.00    0.50
  -4   0   0  550.54   13.90
  -4   0   0  534.25   11.40
  -4   0   0  510.65   11.40
  -4   0   0  524.65   10.80
   4   0   0  512.95   13.10
   4   0   0  518.05   11.40
   4   0   0  499.95   13.80
   4   0   0  531.45   12.50
   4   0   0  547.35   12.90
  -5   0   0 1261.27   25.10
  -5   0   0 1250.47   26.50
  -5   0   0 1264.47   26.60
   5   0   0 1260.37   29.40
   5   0   0 1224.18   31.70
   5   0   0 1274.37   26.60
   5   0   0 1225.28   30.00
  -6   0   0    8.30    0.80
  -6   0   0    8.80    0.80
  -6   0   0    8.00    0.80
   6   0   0    8.60    0.80
   6   0   0    7.00    1.10
   6   0   0    8.10    1.10
  -7   0   0  157.78    4.30
   7   0   0  167.08    4.40
   7   0   0  169.58    5.90
   7   0   0  164.98    5.70
  -8   0   0   -0.40    0.30
   8   0   0   -0.40    0.70
   8   0   0   -0.30    0.60
  -9   0   0   97.69    3.30
   9   0   0   99.19    4.70
   9   0   0   95.99    4.60
 -10   0   0   15.00    1.30
  10   0   0    8.30    1.70
  10  -1   0   -0.60    1.20
   9  -1   0  265.17    9.10
   9  -1   0  262.27    9.00
  -9   1   0  274.47    7.10
   8  -1   0   27.10    2.40
   8  -1   0   27.20    2.30
  -8   1   0   29.50    1.60
   7  -1   0  243.38    7.90
   7  -1   0  242.68    6.20
   7  -1   0  240.08    7.70
  -7   1   0  239.78    6.20
   6  -1   0   15.00    1.50
   6  -1   0    6.90    1.10
   6  -1   0    9.60    0.90
  -6   1   0    9.00    0.90
   5  -1   0  377.76   10.70
   5  -1   0  373.86   10.10
   5  -1   0  363.06    8.70
  -5   1   0  383.16    8.70
  -5   1   0  379.06    8.10
  -5   1   0  378.16    8.60
   4  -1   0  606.64   15.40
   4  -1   0  612.44   16.30
   4  -1   0  620.74   13.60
  -4   1   0  631.44   13.60
  -4   1   0  640.74   12.70
  -4   1   0  619.24   13.50
   3  -1   0   69.39    2.20
   3  -1   0   68.99    2.60
   3  -1   0   69.39    2.00
   3  -1   0   67.89    2.40
   3  -1   0   69.39    1.80
   3  -1   0   70.19    1.90
  -3   1   0   67.09    1.80
  -3   1   0   64.49    1.90
  -3   1   0   65.29    2.00
  -3   1   0   74.49    2.70
   2  -1   0  181.18    4.40
   2  -1   0  181.18    4.10
   2  -1   0  170.98    4.20
   2  -1   0  181.18    4.60
   2  -1   0  170.98    5.10
   2  -1   0  175.18    4.70
  -2   1   0  178.08    4.20
  -2   1   0  177.58    4.40
  -2   1   0  171.18    4.10
  -2   1   0  203.38    4.70
  -2   1   0  180.18    4.70
  -2   1   0  184.38    5.10
   1  -1   0   23.10    0.90
   1  -1   0   24.50    0.80
   1  -1   0   24.40    0.80
  -1   1   0   24.70    0.80
  -1   1   0   23.20    0.80
  -1   1   0   24.40    0.80
  -1   1   0   23.20    0.90
   0   1   0    0.50    0.30
   0   1   0    0.60    0.20
   0   1   0   -0.20    0.20
  -1  -1   0   47.60    1.10
  -1  -1   0   41.80    1.00
   1   1   0   48.60    1.00
   1   1   0   48.00    1.00
  -2  -1   0  104.59    2.50
  -2  -1   0  105.49    2.30
   2   1   0  106.09    2.90
   2   1   0  108.09    2.30
   2   1   0  107.59    3.00
   2   1   0  107.09    2.30
  -3  -1   0 1612.94   33.60
  -3  -1   0 1640.24   34.50
  -3  -1   0 1637.24   34.40
  -3  -1   0 1695.83   40.50
   3   1   0 1641.24   34.30
   3   1   0 1638.24   34.40
   3   1   0 1643.94   40.50
  -4  -1   0  150.58    4.50
  -4  -1   0  148.19    3.50
  -4  -1   0  146.89    3.40
  -4  -1   0  147.39    3.50
   4   1   0  142.29    4.50
   4   1   0  151.98    3.40
   4   1   0  146.39    3.50
   4   1   0  146.09    4.40
  -5  -1   0  617.64   12.70
  -5  -1   0  619.94   13.10
  -5  -1   0  621.04   16.00
  -5  -1   0  608.14   13.10
   5   1   0  632.24   14.60
   5   1   0  593.94   15.90
   5   1   0  571.34   13.10
   5   1   0  601.84   15.30
  -6  -1   0   77.99    2.30
  -6  -1   0   81.59    2.30
  -6  -1   0   82.69    2.50
   6   1   0   83.89    2.40
   6   1   0   74.99    3.20
   6   1   0   80.79    2.30
  -7  -1   0   10.00    1.00
  -7  -1   0   12.50    0.80
  -7  -1   0   11.40    0.90
   7   1   0   11.80    0.90
   7   1   0   12.30    1.50
   7   1   0   10.70    1.30
  -8  -1   0  194.18    5.00
   8   1   0  201.18    6.80
   8   1   0  194.88    6.70
  -9  -1   0   36.80    1.70
   9   1   0   36.30    2.70
   9   1   0   35.80    2.70
 -10  -1   0  217.28    5.80
  10   1   0  212.38    7.90
  10   1   0  221.08    7.80
   9  -2   0   56.39    3.80
   9  -2   0   57.99    3.80
  -9   2   0   59.29    2.90
   8  -2   0   -0.50    0.90
   8  -2   0   -0.60    0.80
  -8   2   0    0.60    0.60
   7  -2   0   42.90    2.90
   7  -2   0   41.90    2.70
   7  -2   0   46.10    2.10
  -7   2   0   42.40    2.00
   6  -2   0    6.30    1.20
   6  -2   0    4.40    1.00
   6  -2   0    3.10    0.70
  -6   2   0    3.70    0.70
   5  -2   0   21.90    1.30
   5  -2   0   22.20    1.60
   5  -2   0   20.20    1.80
  -5   2   0   22.50    1.20
   4  -2   0  220.88    6.20
   4  -2   0  210.88    5.40
   4  -2   0  214.18    6.60
  -4   2   0  215.78    5.30
  -4   2   0  208.28    5.20
   3  -2   0  561.34   14.40
   3  -2   0  583.94   15.40
  -3   2   0  614.64   12.90
  -3   2   0  585.74   14.00
  -3   2   0  574.04   12.80
  -3   2   0  617.74   14.50
  -3   2   0  575.24   14.30
   2  -2   0  686.23   14.70
   2  -2   0  656.33   16.30
   2  -2   0  734.23   16.30
   2  -2   0  670.73   17.50
   2  -2   0  671.53   14.80
  -2   2   0  691.23   14.70
  -2   2   0  707.23   16.40
  -2   2   0  671.43   16.30
  -2   2   0  718.53   17.60
  -2   2   0  669.23   16.30
  -2   2   0  660.43   14.70
   1  -2   0 3498.55   78.19
   1  -2   0 3538.35   81.59
   1  -2   0 3588.44   74.09
   1  -2   0 3375.56   81.29
   1  -2   0 3427.26   73.39
  -1   2   0 3402.86   73.99
  -1   2   0 3668.33   87.49
  -1   2   0 3320.97   82.99
  -1   2   0 3385.86   82.19
  -1   2   0 3516.35   73.89
  -1   2   0 3636.04   81.49
   0  -2   0 2069.69   47.60
   0  -2   0 1955.00   49.30
   0  -2   0 1936.41   42.10
   0  -2   0 2025.20   42.90
   0  -2   0 2012.20   45.60
   0  -2   0 2065.49   46.70
   0   2   0 2066.89   46.60
   0   2   0 1959.10   47.70
   0   2   0 2019.00   45.50
   0   2   0 2084.39   42.80
   0   2   0 1925.21   42.80
  -1  -2   0 9999.00  216.78
  -1  -2   0 9516.85  223.98
  -2  -2   0    8.60    0.40
  -2  -2   0    8.00    0.60
   2   2   0    8.30    0.30
   2   2   0    8.60    0.40
   2   2   0    8.20    0.60
  -3  -2   0 3853.31   74.89
  -3  -2   0 3684.23   78.79
  -3  -2   0 3747.53   78.09
  -3  -2   0 3785.42   78.79
   3   2   0 3835.12   78.79
   3   2   0 3838.12   78.69
   3   2   0 3773.32   89.39
  -4  -2   0  672.43   14.10
  -4  -2   0  664.03   14.30
  -4  -2   0  683.13   13.80
   4   2   0  681.53   17.20
   4   2   0  659.03   16.40
   4   2   0  687.83   14.10
   4   2   0  675.23   14.10
  -5  -2   0  923.91   20.10
  -5  -2   0  962.10   20.00
  -5  -2   0  947.01   20.00
  -5  -2   0  961.20   19.40
   5   2   0  943.31   24.10
   5   2   0  974.20   19.90
   5   2   0  952.20   20.00
   5   2   0  953.70   23.00
  -6  -2   0  853.31   17.60
  -6  -2   0  870.01   18.10
  -6  -2   0  840.02   18.00
   6   2   0  857.61   18.00
   6   2   0  845.12   21.10
   6   2   0  879.71   20.50
   6   2   0  810.92   21.90
  -7  -2   0   25.60    1.10
  -7  -2   0   26.30    1.40
  -7  -2   0   27.40    1.10
   7   2   0   26.60    1.20
   7   2   0   26.10    1.80
   7   2   0   27.90    1.90
   7   2   0   28.90    1.10
  -8  -2   0  321.07    7.80
  -8  -2   0  325.97    7.60
   8   2   0  332.77    9.80
   8   2   0  328.27    9.80
  -9  -2   0   21.30    1.20
   9   2   0   19.60    2.00
   9   2   0   17.50    2.00
 -10  -2   0   84.39    2.80
  10   2   0   90.19    4.50
  10   2   0   94.89    4.40
 -11  -2   0    3.10    0.70
   8  -3   0  168.48    6.60
   8  -3   0  166.38    6.80
  -8   3   0  177.08    5.30
   7  -3   0    1.00    0.60
   7  -3   0    0.00    0.90
   7  -3   0    0.60    0.80
  -7   3   0    1.70    0.60
   6  -3   0  185.08    6.80
   6  -3   0  192.48    5.40
   6  -3   0  186.28    6.30
  -6   3   0  188.38    5.20
   5  -3   0  195.58    6.70
   5  -3   0  195.48    6.20
   5  -3   0  194.98    5.30
  -5   3   0  196.28    5.20
   4  -3   0  249.08    6.20
   4  -3   0  246.58    7.00
   4  -3   0  241.48    7.60
  -4   3   0  242.88    6.90
  -4   3   0  235.48    6.00
  -4   3   0  244.08    6.10
   3  -3   0  612.34   15.30
   3  -3   0  635.44   16.50
  -3   3   0  621.44   15.30
  -3   3   0  616.74   15.00
  -3   3   0  609.84   13.70
   2  -3   0  423.26   11.40
   2  -3   0  408.76   10.40
   2  -3   0  436.86   10.00
   2  -3   0  412.66    9.50
  -2   3   0  408.26   10.50
  -2   3   0  450.25   10.50
  -2   3   0  418.86    9.40
  -2   3   0  414.16   10.40
   1  -3   0  491.15   11.90
   1  -3   0  484.75   13.00
   1  -3   0  522.35   11.60
   1  -3   0  497.15   11.00
   1  -3   0  506.15   10.90
   1  -3   0  503.85   12.20
  -1   3   0  515.55   12.00
  -1   3   0  498.45   12.20
  -1   3   0  486.65   10.80
  -1   3   0  475.85   12.10
   0  -3   0  124.29    3.80
   0  -3   0  123.29    3.10
   0  -3   0  127.19    3.30
   0  -3   0  140.79    3.60
   0  -3   0  128.89    3.10
   0  -3   0  121.19    3.20
   0   3   0  123.29    3.10
   0   3   0  125.49    3.20
   0   3   0  127.99    3.10
   0   3   0  131.29    3.80
   0   3   0  125.59    3.60
   0   3   0  124.79    3.20
  -1  -3   0   21.40    0.70
  -1  -3   0   22.50    0.90
  -1  -3   0   20.40    0.80
   1   3   0   22.00    0.70
   1   3   0   21.60    0.80
   1   3   0   22.50    0.70
   1   3   0   21.10    1.00
   1   3   0   22.20    1.00
  -2  -3   0    7.40    0.40
  -2  -3   0    7.20    0.30
  -2  -3   0    7.60    0.50
   2   3   0    7.90    0.60
   2   3   0    8.00    0.30
   2   3   0    7.00    0.40
   2   3   0    7.60    0.50
  -3  -3   0  477.95    9.80
  -3  -3   0  471.85   10.00
  -3  -3   0  478.55   10.00
  -3  -3   0  468.05   10.30
   3   3   0  482.65   11.20
   3   3   0  481.15   10.00
   3   3   0  486.65   10.00
  -4  -3   0    0.20    0.30
  -4  -3   0    0.30    0.30
   4   3   0    0.30    0.30
  -5  -3   0   38.80    1.10
  -5  -3   0   40.00    1.10
  -5  -3   0   38.10    1.50
   5   3   0   40.00    1.00
   5   3   0   38.90    1.90
   5   3   0   40.00    1.00
   5   3   0   41.10    1.90
  -6  -3   0   39.30    1.70
  -6  -3   0   44.60    1.80
  -6  -3   0   42.20    1.20
   6   3   0   45.00    1.20
   6   3   0   43.00    2.20
   6   3   0   43.70    1.20
   6   3   0   40.40    2.00
  -7  -3   0   23.70    1.40
  -7  -3   0   23.00    0.90
  -7  -3   0   22.70    1.40
   7   3   0   23.40    0.90
   7   3   0   23.60    1.80
   7   3   0   25.60    1.70
  -8  -3   0  106.59    2.80
  -8  -3   0  103.29    3.30
   8   3   0  104.99    4.30
   8   3   0  102.09    4.10
  -9  -3   0   54.89    1.80
  -9  -3   0   55.29    2.50
   9   3   0   58.59    3.30
   9   3   0   56.39    3.00
 -10  -3   0   16.90    1.00
  10   3   0   14.00    1.70
  10   3   0   12.30    1.80
   8  -4   0    0.40    1.10
   7  -4   0    6.50    1.20
   7  -4   0    6.80    1.60
   7  -4   0    6.10    1.30
  -7   4   0    6.80    1.10
   6  -4   0    8.30    1.60
   6  -4   0    8.80    1.20
   6  -4   0    8.90    1.40
  -6   4   0    6.80    0.90
   5  -4   0    5.20    1.20
   5  -4   0    5.10    0.90
   5  -4   0    4.50    1.00
  -5   4   0    4.30    0.80
   4  -4   0   17.60    1.40
   4  -4   0   17.10    1.80
  -4   4   0   16.80    1.50
  -4   4   0   17.90    1.20
  -4   4   0   18.60    0.90
   3  -4   0    4.80    0.70
   3  -4   0    2.50    0.90
   3  -4   0    4.20    0.80
  -3   4   0    3.20    0.50
  -3   4   0    3.80    0.80
   2  -4   0  201.48    5.20
   2  -4   0  183.98    5.30
   2  -4   0  191.18    5.00
   2  -4   0  187.48    6.00
  -2   4   0  188.28    5.60
  -2   4   0  190.78    4.80
  -2   4   0  204.48    5.40
  -2   4   0  187.78    5.20
   1  -4   0  520.95   13.90
   1  -4   0  523.95   12.70
   1  -4   0  556.34   12.40
   1  -4   0  509.15   11.70
  -1   4   0  516.25   13.10
  -1   4   0  517.15   11.60
  -1   4   0  521.65   13.00
  -1   4   0  547.65   12.70
   0  -4   0  524.05   11.80
   0  -4   0  526.75   11.00
   0  -4   0  497.35   13.10
   0  -4   0  494.25   11.10
   0  -4   0  488.45   11.90
   0   4   0  500.55   11.60
   0   4   0  516.75   11.90
   0   4   0  466.45   12.30
   0   4   0  503.05   11.00
  -1  -4   0   52.19    1.70
  -1  -4   0   55.29    1.70
  -1  -4   0   54.29    1.60
   1   4   0   56.19    1.60
   1   4   0   58.09    1.60
   1   4   0   56.29    2.10
   1   4   0   56.99    1.50
   1   4   0   56.59    1.80
   1   4   0   54.89    2.00
  -2  -4   0  120.09    2.80
  -2  -4   0  115.09    2.80
  -2  -4   0  115.89    3.20
   2   4   0  114.69    3.20
   2   4   0  112.99    3.40
   2   4   0  118.89    2.80
   2   4   0  121.29    2.80
  -3  -4   0   68.09    1.80
  -3  -4   0   63.99    2.00
  -3  -4   0   67.79    1.70
   3   4   0   64.89    2.10
   3   4   0   66.89    1.60
   3   4   0   67.09    2.30
   3   4   0   68.79    1.70
  -4  -4   0 2765.32   58.39
  -4  -4   0 2786.32   57.19
  -4  -4   0 2778.32   58.39
  -4  -4   0 2836.82   55.19
   4   4   0 2859.81   65.69
   4   4   0 2795.22   62.69
  -5  -4   0  555.04   12.30
  -5  -4   0  552.24   11.70
   5   4   0  555.54   13.50
   5   4   0  561.24   13.80
  -6  -4   0  491.05   10.70
  -6  -4   0  498.05   11.20
   6   4   0  499.95   12.70
   6   4   0  487.35   13.20
  -7  -4   0  126.59    2.90
  -7  -4   0  126.29    3.70
  -7  -4   0  125.29    3.90
  -7  -4   0  127.69    2.90
   7   4   0  128.19    4.50
   7   4   0  124.69    4.40
  -8  -4   0   51.79    2.30
  -8  -4   0   56.69    2.40
  -8  -4   0   55.19    1.50
   8   4   0   56.99    2.90
   8   4   0   55.69    2.70
  -9  -4   0  315.77    7.20
  -9  -4   0  320.97    8.00
   9   4   0  326.77    9.80
   9   4   0  323.27    9.80
 -10  -4   0    8.10    0.70
  10   4   0    7.90    1.30
  10   4   0    8.60    1.60
  11   4   0   55.59    3.70
   7  -5   0   50.69    3.30
   6  -5   0    3.50    0.90
   6  -5   0    5.80    1.20
   6  -5   0    3.40    1.30
  -6   5   0    6.10    1.00
   5  -5   0  373.36    9.50
   5  -5   0  368.26   10.40
   5  -5   0  371.96   11.50
  -5   5   0  364.76    9.30
  -5   5   0  368.66   10.50
   4  -5   0  219.48    6.70
   4  -5   0  226.98    6.20
   4  -5   0  226.78    7.60
  -4   5   0  223.78    6.00
  -4   5   0  217.28    6.80
   3  -5   0  272.77    7.70
   3  -5   0  282.67    8.70
   3  -5   0  277.37    7.20
  -3   5   0  283.47    8.00
  -3   5   0  285.67    7.00
  -3   5   0  275.57    7.40
   2  -5   0  198.28    5.60
   2  -5   0  198.68    6.60
   2  -5   0  202.38    5.40
  -2   5   0  204.28    5.70
  -2   5   0  205.28    6.10
  -2   5   0  204.68    5.30
   1  -5   0  545.35   14.80
   1  -5   0  573.44   13.20
   1  -5   0  547.05   12.50
   1  -5   0  539.85   13.30
  -1   5   0  538.75   12.30
  -1   5   0  537.85   13.80
  -1   5   0  538.05   13.90
  -1   5   0  591.14   13.40
   0  -5   0 1277.47   26.20
   0  -5   0 1211.78   26.30
   0  -5   0 1249.57   28.00
   0  -5   0 1181.58   28.60
   0   5   0 1200.98   29.20
   0   5   0 1301.17   28.60
   0   5   0 1203.58   26.20
  -1  -5   0  126.69    3.50
  -1  -5   0  125.59    3.20
  -1  -5   0  122.19    3.30
   1   5   0  128.89    3.50
   1   5   0  125.39    3.20
   1   5   0  127.39    3.10
  -2  -5   0  230.08    5.70
  -2  -5   0  228.08    5.20
  -2  -5   0  222.88    5.30
   2   5   0  225.88    5.70
   2   5   0  230.48    5.40
   2   5   0  231.08    6.50
   2   5   0  211.08    6.10
   2   5   0  223.48    5.10
  -3  -5   0   51.49    1.90
  -3  -5   0   54.59    1.60
  -3  -5   0   55.49    1.60
  -3  -5   0   54.69    1.50
   3   5   0   54.99    2.20
   3   5   0   57.59    1.50
   3   5   0   56.69    1.60
   3   5   0   58.29    2.00
  -4  -5   0  164.58    4.30
  -4  -5   0  164.38    3.90
  -4  -5   0  161.88    3.70
   4   5   0  163.48    4.60
   4   5   0  159.38    4.80
   4   5   0  167.18    4.50
   4   5   0  167.28    3.70
   4   5   0  161.78    3.60
  -5  -5   0  818.62   17.10
  -5  -5   0  835.02   17.90
   5   5   0  845.82   20.10
   5   5   0  833.02   19.60
  -6  -5   0  176.38    4.60
  -6  -5   0  180.38    4.90
   6   5   0  181.88    5.40
   6   5   0  175.88    5.30
  -7  -5   0   10.60    1.10
  -7  -5   0    9.00    1.00
   7   5   0    9.40    1.10
   7   5   0    9.40    1.10
   7   5   0    8.20    1.00
  -8  -5   0   73.89    2.70
   8   5   0   67.59    3.10
   8   5   0   73.39    3.20
   8   5   0   72.49    3.20
  -9  -5   0   52.69    2.60
  -9  -5   0   53.79    2.50
   9   5   0   55.79    3.10
   9   5   0   51.79    2.80
   9   5   0   56.69    3.00
 -10  -5   0    5.90    1.20
  10   5   0    4.20    1.10
  10   5   0    5.50    1.30
  11   5   0    2.50    1.00
  11   5   0    1.40    1.00
   6  -6   0    0.50    0.80
   5  -6   0   -1.20    0.70
   5  -6   0   -0.10    0.60
   5  -6   0    0.80    1.00
  -5   6   0   -0.10    0.50
  -5   6   0   -0.10    0.70
   4  -6   0   -1.30    0.50
   4  -6   0    0.40    0.70
   4  -6   0    0.40    0.90
  -4   6   0    1.00    0.70
  -4   6   0   -0.70    0.50
   3  -6   0    0.70    0.80
   3  -6   0    0.70    0.60
   3  -6   0    1.20    0.70
  -3   6   0    0.70    0.40
  -3   6   0    1.00    0.70
  -3   6   0    1.40    0.50
   2  -6   0    6.90    1.20
   2  -6   0    9.10    1.10
   2  -6   0    8.70    1.00
  -2   6   0    8.10    0.90
  -2   6   0   10.00    1.30
  -2   6   0    6.80    0.80
   1  -6   0   72.49    2.70
   1  -6   0   71.89    2.50
  -1   6   0   74.39    2.80
  -1   6   0   74.19    3.10
  -1   6   0   74.99    2.50
   0  -6   0   13.50    1.00
   0  -6   0   13.50    1.10
   0  -6   0   14.40    0.90
   0   6   0   14.60    1.20
   0   6   0   12.40    1.00
   0   6   0   14.30    1.30
  -1  -6   0  245.68    5.80
  -1  -6   0  241.58    5.90
  -1  -6   0  234.08    6.10
   1   6   0  241.98    6.10
   1   6   0  250.17    5.80
   1   6   0  224.08    6.70
   1   6   0  239.98    5.80
  -2  -6   0   15.20    0.90
  -2  -6   0   15.40    1.00
  -2  -6   0   16.00    0.80
   2   6   0   16.80    1.20
   2   6   0   16.30    1.10
   2   6   0   16.10    0.80
  -3  -6   0  262.27    6.70
  -3  -6   0  263.67    6.10
  -3  -6   0  261.17    5.70
  -3  -6   0  265.57    6.00
   3   6   0  265.97    6.30
   3   6   0  257.47    7.20
   3   6   0  266.37    6.80
   3   6   0  254.07    5.90
  -4  -6   0  171.18    3.90
  -4  -6   0  157.38    3.80
  -4  -6   0  154.98    4.40
  -4  -6   0  159.08    3.80
   4   6   0  160.38    3.70
   4   6   0  155.38    4.90
   4   6   0  164.78    4.30
   4   6   0  156.58    4.50
  -5  -6   0  790.02   16.40
  -5  -6   0  783.02   16.60
  -5  -6   0  781.92   17.20
  -5  -6   0  784.12   16.60
   5   6   0  804.32   19.00
   5   6   0  816.72   16.50
   5   6   0  767.62   19.40
   5   6   0  782.82   18.60
  -6  -6   0   33.00    1.70
  -6  -6   0   34.50    1.60
   6   6   0   32.90    1.70
   6   6   0   32.90    1.80
  -7  -6   0  134.89    4.10
  -7  -6   0  124.39    3.80
   7   6   0  127.09    4.30
   7   6   0  133.59    4.40
   7   6   0  127.29    4.60
  -8  -6   0  151.08    4.60
  -8  -6   0  141.89    4.30
   8   6   0  139.59    4.90
   8   6   0  139.39    5.10
   8   6   0  146.09    5.00
  -9  -6   0   98.39    3.80
  -9  -6   0   93.79    3.50
   9   6   0  103.19    4.20
   9   6   0  101.59    4.20
   9   6   0  102.29    4.20
 -10  -6   0  307.87    8.40
 -10  -6   0  299.97    8.00
  10   6   0  292.07    9.10
  10   6   0  300.27    9.40
  11   6   0    2.80    1.00
  11   6   0    3.80    1.20
   5  -7   0    1.80    1.00
  -5   7   0    1.40    0.70
   4  -7   0  290.37    8.00
  -4   7   0  277.87    7.60
  -4   7   0  274.67    8.70
   3  -7   0   13.10    1.40
  -3   7   0   15.90    1.50
  -3   7   0   18.20    1.90
   2  -7   0  182.68    5.40
   2  -7   0  189.58    5.50
  -2   7   0  182.28    6.10
  -2   7   0  174.28    5.50
  -2   7   0  184.58    5.20
   1  -7   0   13.20    1.10
  -1   7   0   15.00    1.50
  -1   7   0   13.80    1.20
  -1   7   0   13.30    1.10
   0  -7   0  178.78    5.00
   0   7   0  176.38    5.60
   0   7   0  177.18    5.70
   0   7   0  180.58    4.80
  -1  -7   0  590.24   13.40
   1   7   0  598.14   13.20
   1   7   0  588.64   15.10
   1   7   0  594.64   13.90
  -2  -7   0   36.60    1.50
  -2  -7   0   37.20    1.60
  -2  -7   0   34.40    1.70
   2   7   0   37.90    1.50
   2   7   0   36.60    1.70
   2   7   0   37.20    2.00
  -3  -7   0  771.62   16.80
  -3  -7   0  802.12   16.80
   3   7   0  773.92   18.20
   3   7   0  771.62   16.60
   3   7   0  750.62   19.10
  -4  -7   0    4.50    0.60
  -4  -7   0    4.70    0.50
  -4  -7   0    3.30    0.70
  -4  -7   0    5.30    0.50
   4   7   0    5.10    0.50
   4   7   0    3.10    0.70
   4   7   0    4.40    0.50
   4   7   0    4.50    0.70
  -5  -7   0  730.73   15.60
  -5  -7   0  712.53   16.20
  -5  -7   0  719.43   15.30
   5   7   0  751.92   17.50
   5   7   0  726.33   18.30
   5   7   0  741.03   17.50
   5   7   0  737.43   15.40
  -6  -7   0  144.59    4.50
  -6  -7   0  147.69    4.00
   6   7   0  151.08    4.70
   6   7   0  152.98    4.50
   6   7   0  148.29    5.00
  -7  -7   0   75.09    3.00
  -7  -7   0   71.39    2.60
   7   7   0   65.99    3.10
   7   7   0   77.29    2.90
   7   7   0   75.39    3.10
  -8  -7   0   84.79    3.30
  -8  -7   0   80.19    3.00
   8   7   0   82.79    3.50
   8   7   0   83.09    3.40
   8   7   0   80.99    3.50
  -9  -7   0   30.20    2.10
  -9  -7   0   33.30    2.10
   9   7   0   29.30    2.20
   9   7   0   31.00    2.20
   9   7   0   28.50    2.10
 -10  -7   0   33.80    2.40
 -10  -7   0   29.30    2.20
  10   7   0   32.00    2.50
  10   7   0   30.00    2.50
 -11  -7   0   35.20    2.60
  11   7   0   33.00    2.70
  11   7   0   34.50    2.70
   4  -8   0    5.40    1.30
  -4   8   0    6.00    1.20
   3  -8   0    1.80    0.90
  -3   8   0    3.60    0.90
  -3   8   0    2.50    1.00
   2  -8   0   14.80    1.60
  -2   8   0   15.70    1.90
  -2   8   0   11.00    1.30
   1  -8   0   -0.80    0.60
  -1   8   0    0.90    0.80
  -1   8   0   -0.10    0.50
  -1   8   0    0.50    0.50
   0   8   0   16.10    1.20
   0   8   0   14.60    1.60
   0   8   0   15.80    1.40
  -1  -8   0   -0.20    0.40
   1   8   0    0.00    0.40
   1   8   0    3.00    0.80
   1   8   0   -0.20    0.40
  -2  -8   0   36.60    1.80
   2   8   0   37.30    1.70
   2   8   0   34.90    1.60
   2   8   0   39.70    2.30
  -3  -8   0   27.40    1.40
   3   8   0   24.70    1.80
   3   8   0   26.00    1.20
   3   8   0   30.50    1.60
  -4  -8   0  101.09    3.00
  -4  -8   0  102.49    3.60
   4   8   0  106.09    2.90
   4   8   0  104.99    3.50
   4   8   0  100.49    3.90
  -5  -8   0   96.79    2.90
  -5  -8   0   92.39    3.40
  -5  -8   0   97.89    2.70
   5   8   0  100.59    2.80
   5   8   0   97.89    3.50
   5   8   0   93.49    3.70
  -6  -8   0  145.89    4.60
  -6  -8   0  142.79    4.00
   6   8   0  145.89    4.30
   6   8   0  152.48    4.80
   6   8   0  139.89    5.00
  -7  -8   0    2.20    0.80
  -7  -8   0    0.50    0.60
   7   8   0    0.40    0.50
   7   8   0    0.90    0.50
   7   8   0    1.50    0.70
  -8  -8   0  261.17    7.30
  -8  -8   0  257.57    6.70
   8   8   0  251.77    8.00
   8   8   0  266.17    7.70
   8   8   0  257.77    7.50
  -9  -8   0   34.10    2.30
  -9  -8   0   36.40    2.20
   9   8   0   32.70    2.20
   9   8   0   31.20    2.30
   9   8   0   34.30    2.30
 -10  -8   0   94.49    4.00
  10   8   0   92.29    4.20
  10   8   0   93.39    4.10
 -11  -8   0   72.49    3.60
  11   8   0   64.69    3.60
  11   8   0   64.79    4.10
  -3   9   0   27.20    2.10
   2  -9   0    3.60    1.00
  -2   9   0    1.50    0.70
  -2   9   0    2.50    1.10
   1  -9   0   84.19    3.50
  -1   9   0   84.99    3.30
  -1   9   0   83.99    4.00
  -1   9   0   87.09    3.60
   0  -9   0   31.50    2.00
   0   9   0   32.60    2.40
   0   9   0   34.10    1.90
   0   9   0   33.80    2.20
  -1  -9   0   85.19    3.20
   1   9   0   86.39    3.70
   1   9   0   80.19    3.70
   1   9   0   86.49    3.00
   2   9   0   23.20    1.90
   2   9   0   27.10    2.00
   2   9   0   25.30    1.40
   2   9   0   23.30    1.50
  -3  -9   0   33.60    1.70
   3   9   0   33.60    1.70
   3   9   0   31.10    2.20
  -4  -9   0  278.57    7.00
  -4  -9   0  293.57    7.80
   4   9   0  293.77    7.80
   4   9   0  293.87    8.60
  -5  -9   0    3.20    0.90
   5   9   0    2.10    0.70
   5   9   0    3.00    0.90
  -6  -9   0  241.98    6.90
  -6  -9   0  237.48    5.60
   6   9   0  249.18    7.10
   6   9   0  242.78    7.50
  -7  -9   0   25.20    1.90
   7   9   0   26.40    2.00
   7   9   0   27.10    1.90
  -8  -9   0   56.39    2.90
   8   9   0   58.69    3.00
   8   9   0   59.19    3.20
  -9  -9   0  204.48    6.40
   9   9   0  192.68    6.80
   9   9   0  197.48    6.50
 -10  -9   0   30.70    2.40
  10   9   0   28.40    2.40
  10   9   0   32.80    2.60
 -11  -9   0   33.50    2.70
 -12  -9   0   49.00    3.30
   0 -10   0   10.50    1.40
   0  10   0   12.60    1.60
   0  10   0   11.20    1.80
  -1 -10   0   10.50    1.40
   1  10   0   11.40    1.50
   1  10   0    8.70    1.50
  -2 -10   0    6.40    1.00
   2  10   0    7.80    1.30
   2  10   0   10.10    1.50
  -3 -10   0   39.90    2.00
   3  10   0   40.20    2.70
   3  10   0   41.80    2.70
  -4 -10   0    1.40    0.60
  -4 -10   0    2.10    0.90
   4  10   0    0.90    0.70
  -5 -10   0    3.10    0.60
  -5 -10   0    3.60    1.00
   5  10   0    3.40    1.00
  -6 -10   0    1.60    0.40
  -6 -10   0    0.50    0.80
   6  10   0    1.20    0.70
   6  10   0    1.80    0.80
  -7 -10   0   14.30    1.70
   7  10   0   13.50    1.50
   7  10   0   13.80    1.70
  -8 -10   0    3.70    1.10
   8  10   0    2.10    0.90
   8  10   0    2.20    1.00
  -9 -10   0  136.69    5.10
   9  10   0  131.59    5.10
   9  10   0  129.59    5.30
 -10 -10   0    1.30    1.00
  10  10   0    1.40    0.90
 -11 -10   0   28.40    2.50
 -12 -10   0   13.10    2.10
 -13 -10   0   14.50    2.20
   1  11   0   20.10    2.10
  -2 -11   0   26.20    2.00
   2  11   0   24.80    2.40
   2  11   0   22.40    2.20
  -3 -11   0    1.30    0.70
   3  11   0    0.30    0.80
   3  11   0    1.10    1.00
  -4 -11   0    9.30    1.60
  -4 -11   0    7.50    1.00
   4  11   0    6.80    1.40
   4  11   0    5.40    1.30
  -5 -11   0   69.79    2.60
  -5 -11   0   73.29    3.50
   5  11   0   70.09    3.70
  -6 -11   0   16.60    1.90
  -6 -11   0   17.60    1.20
   6  11   0   19.60    2.20
  -7 -11   0   77.99    3.70
   7  11   0   79.59    4.00
  -8 -11   0   14.80    1.90
   8  11   0   16.90    2.10
  -9 -11   0  136.49    5.30
 -10 -11   0   79.99    4.00
 -11 -11   0   14.30    2.10
 -12 -11   0    6.60    1.70
 -13 -11   0    1.50    1.40
  -4 -12   0   29.80    2.50
  -5 -12   0   12.60    1.80
  -5 -12   0   11.80    1.20
  -6 -12   0    1.40    1.10
  -7 -12   0   14.30    2.10
  -8 -12   0   -0.90    0.90
  -9 -12   0    1.10    1.00
 -10 -12   0   16.40    2.20
 -11 -12   0    0.60    1.10
 -12 -12   0   15.40    2.30
 -13 -12   0    0.70    1.30
 -14 -12   0    4.10    1.80
  -3 -13   0    3.60    1.40
  -4 -13   0    5.90    1.50
  -5 -13   0    7.00    1.70
  -6 -13   0   14.20    2.00
  -7 -13   0    0.20    1.00
  -8 -13   0   39.50    3.10
  -9 -13   0    0.60    1.00
 -10 -13   0   74.39    4.20
 -11 -13   0    8.90    2.00
 -12 -13   0    5.20    1.60
 -13 -13   0   11.50    2.20
  -3 -14   0    6.10    1.70
  -4 -14   0    9.30    2.00
  -5 -14   0    4.30    1.60
  -6 -14   0   22.20    2.60
  -7 -14   0   21.00    2.70
  -8 -14   0    8.40    1.80
  -9 -14   0    1.10    1.30
 -10 -14   0    0.00    1.20
 -11 -14   0    0.20    1.30
 -12 -14   0    1.10    1.40
  -2 -15   0    1.50    1.40
  -3 -15   0    0.90    1.40
  -4 -15   0    2.80    1.60
  -5 -15   0    3.00    1.60
  -6 -15   0    1.40    1.40
  -7 -15   0    2.10    1.40
  -8 -15   0    0.30    1.20
  -9 -15   0   19.70    2.70
 -10 -15   0    0.70    1.30
 -11 -15   0   15.40    2.60
 -10 -15   1    4.40    1.80
  -9 -15   1    2.30    1.50
  -8 -15   1    8.30    2.00
  -7 -15   1    9.70    2.10
  -6 -15   1   12.10    2.30
  -5 -15   1   -0.90    1.30
  -4 -15   1    6.40    2.00
  -3 -15   1    0.70    1.40
 -12 -14   1    5.20    1.80
 -11 -14   1    9.80    2.20
 -10 -14   1    0.60    1.30
  -9 -14   1    3.20    1.50
  -8 -14   1    7.10    1.80
  -7 -14   1    8.20    1.80
  -6 -14   1    9.90    2.00
  -5 -14   1   -1.10    1.10
  -4 -14   1    2.60    1.40
  -3 -14   1    0.50    1.30
  -2 -14   1    1.20    1.30
 -13 -13   1    9.70    2.20
 -12 -13   1    2.00    1.40
 -11 -13   1    1.50    1.40
 -10 -13   1    1.40    1.30
  -9 -13   1   27.80    2.90
  -8 -13   1    2.40    1.30
  -7 -13   1   10.00    1.90
  -6 -13   1   24.80    2.80
  -5 -13   1   22.40    2.70
  -4 -13   1   -0.40    1.10
  -3 -13   1   38.50    3.10
 -13 -12   1   -1.50    1.20
 -12 -12   1   19.60    2.60
 -11 -12   1    3.20    1.50
 -10 -12   1   26.60    2.90
  -9 -12   1    0.20    1.10
  -8 -12   1    7.50    1.70
  -7 -12   1   28.80    2.90
  -6 -12   1   -0.90    0.90
  -5 -12   1   34.20    2.10
  -5 -12   1   35.60    2.90
  -4 -12   1   -0.50    0.90
 -13 -11   1    0.50    1.30
 -12 -11   1    8.30    1.80
 -11 -11   1    1.30    1.20
 -10 -11   1    3.30    1.30
  -9 -11   1    1.60    1.10
  -8 -11   1   14.30    2.00
  -7 -11   1    0.50    0.90
   6  11  -1   10.50    1.80
  -6 -11   1    9.30    0.90
  -6 -11   1    7.20    1.50
   5  11  -1   11.70    1.70
  -5 -11   1   14.50    1.90
   4  11  -1   31.90    2.60
  -4 -11   1   41.90    2.70
   3  11  -1   14.20    1.90
   3  11  -1   14.60    2.00
   2  11  -1   56.99    3.40
  -2 -11   1   63.99    3.20
   1  11  -1    2.60    1.00
 -13 -10   1   24.80    2.80
 -12 -10   1    2.80    1.40
 -11 -10   1   46.00    3.20
 -10 -10   1   -0.40    0.80
   9  10  -1   25.20    2.30
  -9 -10   1   26.30    2.60
   8  10  -1   18.90    2.10
   8  10  -1   16.50    1.90
  -8 -10   1   16.50    2.00
   7  10  -1   55.59    3.20
   7  10  -1   56.09    3.00
  -7 -10   1   53.59    3.00
   6  10  -1   36.60    2.40
   6  10  -1   38.50    2.60
  -6 -10   1   35.50    2.40
  -6 -10   1   37.80    1.60
   5  10  -1   30.70    2.30
   5  10  -1   34.20    2.20
  -5 -10   1   31.80    1.60
  -5 -10   1   33.40    2.30
   4  10  -1   52.89    3.00
   4  10  -1   50.29    2.60
  -4 -10   1   49.50    2.20
  -4 -10   1   50.29    2.80
   3  10  -1    8.20    1.30
  -3 -10   1    9.80    1.20
   2  10  -1   52.99    3.20
  -2 -10   1   53.39    2.50
   1  10  -1    5.10    1.10
   1  10  -1    4.80    1.20
  -1 -10   1    4.70    1.00
   0  10  -1   16.90    1.80
   0  10  -1   16.70    2.10
   0 -10   1   17.20    1.80
 -12  -9   1   37.40    3.10
 -11  -9   1    5.50    1.50
  10   9  -1   20.60    2.20
 -10  -9   1   24.00    2.50
   9   9  -1   18.20    2.10
   9   9  -1   17.20    1.90
  -9  -9   1   22.30    2.30
   8   9  -1   53.09    3.00
   8   9  -1   49.50    3.00
  -8  -9   1   46.50    2.80
   7   9  -1    9.00    1.40
   7   9  -1    8.60    1.30
  -7  -9   1    8.50    1.40
   6   9  -1   15.20    1.60
   6   9  -1   15.00    1.70
  -6  -9   1   14.80    0.90
  -6  -9   1   13.30    1.50
   5   9  -1   29.10    2.00
   5   9  -1   35.20    2.30
  -5  -9   1   31.50    2.10
  -5  -9   1   31.20    1.40
   4   9  -1    0.00    0.50
   4   9  -1    0.90    0.60
  -4  -9   1    0.20    0.60
  -4  -9   1    0.70    0.50
   3   9  -1    7.70    1.20
   3   9  -1    3.60    0.80
  -3  -9   1    2.50    0.60
   2   9  -1  137.89    4.30
   2   9  -1  136.79    5.10
  -2  -9   1  135.59    4.20
   1   9  -1   14.70    1.80
   1   9  -1   16.10    1.30
  -1  -9   1   15.70    1.50
   0   9  -1    7.00    1.30
   0   9  -1    7.70    1.00
   0   9  -1    7.30    1.20
   0  -9   1    6.10    1.10
  -1   9  -1   27.30    2.40
  -1   9  -1   27.60    2.00
  -1   9  -1   30.30    1.80
  -2   9  -1   30.10    2.00
  -2   9  -1   27.80    2.60
   2  -9   1   30.00    2.30
  -3   9  -1   61.89    3.10
 -12  -8   1   24.60    2.60
 -11  -8   1   13.80    2.00
  10   8  -1  102.19    4.60
 -10  -8   1  110.89    4.50
   9   8  -1    6.40    1.20
   9   8  -1    5.20    1.10
   9   8  -1    4.70    1.00
  -9  -8   1    4.10    1.10
   8   8  -1   46.80    2.70
   8   8  -1   47.90    2.50
   8   8  -1   51.29    2.90
  -8  -8   1   50.29    2.70
   7   8  -1   32.50    2.20
   7   8  -1   28.00    2.00
  -7  -8   1   32.10    2.10
   6   8  -1  144.89    5.10
   6   8  -1  141.99    4.80
  -6  -8   1  139.69    3.60
  -6  -8   1  148.59    4.70
   5   8  -1   93.99    3.50
   5   8  -1   92.59    3.80
  -5  -8   1   90.09    3.40
  -5  -8   1   91.99    2.60
   4   8  -1    9.00    1.10
   4   8  -1    9.70    1.30
  -4  -8   1   12.20    0.90
  -4  -8   1   10.00    1.30
   3   8  -1  309.17    9.00
   3   8  -1  325.37    8.50
   3   8  -1  314.67    7.40
  -3  -8   1  312.97    7.60
   2   8  -1    6.50    0.90
   2   8  -1    8.60    0.90
   2   8  -1    8.90    1.20
  -2  -8   1    7.00    0.90
   1   8  -1  323.07    9.20
   1   8  -1  316.07    7.80
   1   8  -1  314.47    8.20
  -1  -8   1  322.87    8.10
   0   8  -1    7.10    1.10
   0   8  -1    7.00    1.20
   0   8  -1    7.70    0.90
   0  -8   1    6.00    0.90
  -1   8  -1   88.89    3.50
  -1   8  -1   87.19    3.10
  -1   8  -1   86.39    3.90
   1  -8   1   88.09    3.40
  -2   8  -1   30.40    1.90
  -2   8  -1   32.40    2.40
  -3   8  -1    8.30    1.20
  -3   8  -1    8.40    1.50
   3  -8   1    7.20    1.30
  -4   8  -1    0.20    0.70
   4  -8   1    1.70    1.00
  11   7  -1  122.39    5.30
 -11  -7   1  128.39    5.00
  10   7  -1  132.89    5.30
  10   7  -1  124.49    5.10
 -10  -7   1  133.19    4.90
   9   7  -1   70.79    3.30
   9   7  -1   69.89    3.50
  -9  -7   1   69.49    3.30
   8   7  -1  169.38    5.70
   8   7  -1  173.18    6.00
   8   7  -1  168.78    5.50
  -8  -7   1  163.88    5.30
   7   7  -1   54.29    2.80
   7   7  -1   54.89    2.70
   7   7  -1   54.89    2.40
  -7  -7   1   52.69    2.50
   6   7  -1    2.40    0.80
   6   7  -1    1.90    0.50
   6   7  -1    2.00    0.60
  -6  -7   1    1.60    0.60
  -6  -7   1    4.20    0.40
   5   7  -1   27.70    1.80
   5   7  -1   29.50    1.80
   5   7  -1   27.20    1.20
  -5  -7   1   25.50    1.10
  -5  -7   1   27.10    1.10
  -5  -7   1   28.90    1.70
   4   7  -1    1.40    0.40
   4   7  -1    0.60    0.50
   4   7  -1    1.20    0.60
  -4  -7   1    1.00    0.30
  -4  -7   1    1.00    0.40
  -4  -7   1    1.50    0.60
   3   7  -1   92.69    3.30
   3   7  -1   95.09    2.60
   3   7  -1   88.49    3.50
  -3  -7   1   93.29    2.80
  -3  -7   1   92.89    2.70
   2   7  -1   69.59    2.90
   2   7  -1   65.69    2.20
   2   7  -1   66.29    2.60
  -2  -7   1   69.39    2.30
  -2  -7   1   67.09    2.40
   1   7  -1    3.50    0.70
   1   7  -1    6.90    1.10
   1   7  -1    3.70    0.60
  -1  -7   1    2.00    0.60
   0   7  -1   19.60    1.70
   0   7  -1   19.90    1.20
   0  -7   1   16.50    1.30
  -1   7  -1    4.20    0.70
  -1   7  -1    3.50    0.90
  -1   7  -1    3.20    0.70
   1  -7   1    3.30    0.70
  -2   7  -1   33.30    1.80
  -2   7  -1   31.10    1.80
  -2   7  -1   35.20    2.30
   2  -7   1   33.30    2.50
   2  -7   1   33.90    2.00
  -3   7  -1    1.40    0.60
  -3   7  -1    1.30    0.80
   3  -7   1    2.00    1.00
   3  -7   1    0.90    0.80
  -4   7  -1   48.90    3.00
  -4   7  -1   55.09    2.70
   4  -7   1   54.79    3.60
   4  -7   1   50.29    2.80
  -5   7  -1   56.89    2.80
  -5   7  -1   47.80    3.10
   5  -7   1   51.69    2.90
  11   6  -1    4.90    1.30
  10   6  -1   22.90    2.20
  10   6  -1   23.00    2.20
 -10  -6   1   23.20    2.10
   9   6  -1   68.39    3.30
   9   6  -1   68.89    3.40
  -9  -6   1   65.09    3.10
   8   6  -1   14.60    1.30
   8   6  -1   13.50    1.50
   8   6  -1   12.20    1.40
  -8  -6   1   12.10    1.40
   7   6  -1  136.79    4.50
   7   6  -1  135.79    4.50
   7   6  -1  135.89    4.70
  -7  -6   1  130.09    4.30
   6   6  -1   40.80    1.90
   6   6  -1   38.70    2.10
  -6  -6   1   40.30    1.20
  -6  -6   1   41.30    2.00
  -6  -6   1   39.50    1.80
  -6  -6   1   41.90    1.20
   5   6  -1  251.07    6.60
   5   6  -1  248.78    6.90
   5   6  -1  254.77    5.50
   5   6  -1  241.38    7.20
  -5  -6   1  247.58    6.40
  -5  -6   1  252.87    5.60
   4   6  -1  324.37    8.90
   4   6  -1  326.17    8.50
   4   6  -1  327.27    7.20
   4   6  -1  335.17    8.00
  -4  -6   1  322.27    7.90
  -4  -6   1  327.37    7.30
  -4  -6   1  322.87    7.30
   3   6  -1   25.60    1.50
   3   6  -1   26.40    1.00
   3   6  -1   24.20    1.50
  -3  -6   1   24.70    1.10
  -3  -6   1   25.60    1.10
   2   6  -1  965.60   22.90
   2   6  -1 1000.50   21.10
   2   6  -1  946.61   23.80
  -2  -6   1 1032.90   21.20
  -2  -6   1  997.80   21.30
   1   6  -1   13.60    1.10
   1   6  -1   14.70    0.90
   1   6  -1   12.80    1.20
  -1  -6   1   12.80    0.90
  -1  -6   1   12.80    1.00
   0   6  -1 1363.86   33.10
   0   6  -1 1416.66   29.60
   0   6  -1 1383.66   31.60
   0  -6   1 1392.56   29.90
  -1   6  -1   36.90    2.10
  -1   6  -1   36.40    1.70
   1  -6   1   38.00    1.80
   1  -6   1   37.10    1.50
   1  -6   1   37.00    2.30
  -2   6  -1  614.04   15.40
  -2   6  -1  592.94   15.70
  -2   6  -1  612.34   13.90
   2  -6   1  617.44   14.20
   2  -6   1  620.84   16.90
   2  -6   1  612.74   14.90
  -3   6  -1   43.60    2.50
  -3   6  -1   42.10    1.90
  -3   6  -1   44.90    2.10
   3  -6   1   44.40    2.90
   3  -6   1   43.50    2.20
   3  -6   1   45.10    2.10
  -4   6  -1   66.09    3.20
  -4   6  -1   67.09    2.70
   4  -6   1   61.59    3.70
   4  -6   1   63.59    2.90
   4  -6   1   59.09    2.80
  -5   6  -1   10.10    1.30
  -5   6  -1   13.90    1.70
   5  -6   1   14.10    1.60
   5  -6   1   10.50    1.80
  -6   6  -1    0.00    0.70
   6  -6   1    0.70    0.80
  11   5  -1  187.48    7.20
  10   5  -1    2.60    1.00
  10   5  -1    3.70    1.10
   9   5  -1  330.57    9.70
   9   5  -1  329.67    9.90
  -9  -5   1  341.37    8.90
   8   5  -1   51.59    2.70
   8   5  -1   50.59    2.70
   8   5  -1   50.59    2.40
  -8  -5   1   53.39    2.50
  -8  -5   1   50.09    1.40
   7   5  -1  200.38    6.10
   7   5  -1  196.38    6.10
   7   5  -1  202.18    6.20
  -7  -5   1  203.98    5.30
  -7  -5   1  199.88    4.50
  -7  -5   1  195.28    5.60
   6   5  -1   51.29    2.20
   6   5  -1   53.29    2.40
   6   5  -1   53.39    1.30
   6   5  -1   54.89    2.30
  -6  -5   1   53.89    1.50
  -6  -5   1   51.89    1.40
  -6  -5   1   57.29    2.30
  -6  -5   1   52.89    2.00
   5   5  -1  121.09    3.80
   5   5  -1  126.29    2.80
   5   5  -1  124.69    2.80
   5   5  -1  124.59    4.00
  -5  -5   1  117.49    2.90
  -5  -5   1  118.39    3.60
  -5  -5   1  126.79    3.40
  -5  -5   1  122.49    2.90
   4   5  -1  157.28    4.30
   4   5  -1  157.78    3.60
   4   5  -1  169.08    3.70
   4   5  -1  154.28    4.60
   4   5  -1  149.88    4.80
  -4  -5   1  154.58    3.70
  -4  -5   1  157.08    4.30
  -4  -5   1  157.78    3.90
  -4  -5   1  156.38    3.70
   3   5  -1   44.10    1.80
   3   5  -1   44.20    1.30
   3   5  -1   41.70    1.90
   3   5  -1   44.20    1.40
   3   5  -1   43.80    1.80
  -3  -5   1   43.20    1.70
  -3  -5   1   42.30    1.30
  -3  -5   1   41.90    1.40
   2   5  -1  447.06   11.40
   2   5  -1  410.76   10.50
   2   5  -1  434.96    9.50
   2   5  -1  418.96   10.90
  -2  -5   1  439.36   10.50
  -2  -5   1  436.36    9.50
  -2  -5   1  430.46    9.60
   1   5  -1    1.30    0.30
   1   5  -1    1.30    0.50
   1   5  -1    1.30    0.40
  -1  -5   1    0.90    0.30
  -1  -5   1    2.60    0.40
  -1  -5   1    1.20    0.40
   0   5  -1  177.68    5.30
   0   5  -1  177.48    4.80
   0   5  -1  176.08    4.50
   0  -5   1  181.78    5.00
   0  -5   1  173.68    4.60
   0  -5   1  171.88    5.50
   0  -5   1  183.38    4.50
  -1   5  -1   77.29    3.00
  -1   5  -1   77.29    2.50
   1  -5   1   77.49    2.40
   1  -5   1   78.99    2.70
   1  -5   1   83.09    3.30
  -2   5  -1  167.78    4.90
  -2   5  -1  165.08    5.30
  -2   5  -1  170.88    4.60
   2  -5   1  173.98    5.90
   2  -5   1  172.58    4.80
   2  -5   1  168.78    4.80
  -3   5  -1   50.69    2.50
  -3   5  -1   53.09    2.20
  -3   5  -1   50.99    2.00
   3  -5   1   51.09    2.20
   3  -5   1   53.09    2.30
   3  -5   1   55.29    3.00
  -4   5  -1   19.20    1.40
  -4   5  -1   18.50    1.70
   4  -5   1   20.90    1.60
   4  -5   1   18.20    1.50
   4  -5   1   14.20    1.70
  -5   5  -1   15.40    1.50
  -5   5  -1   17.60    1.80
   5  -5   1   14.40    1.50
   5  -5   1   17.00    2.00
   5  -5   1   15.40    1.60
  -6   5  -1   30.80    2.00
   6  -5   1   33.10    2.20
   6  -5   1   34.90    3.00
   6  -5   1   25.90    2.20
   7  -5   1   22.90    2.30
  10   4  -1    2.90    1.00
  10   4  -1    1.00    0.90
 -10  -4   1    2.40    0.50
   9   4  -1    1.60    0.80
   9   4  -1    1.50    0.90
   9   4  -1    1.70    0.80
  -9  -4   1    3.50    0.50
   8   4  -1    0.00    0.50
   8   4  -1   -0.30    0.50
   8   4  -1    0.30    0.50
  -8  -4   1    0.50    0.30
  -8  -4   1   -0.20    0.50
   7   4  -1   83.79    3.40
   7   4  -1   88.29    3.30
   7   4  -1   95.49    3.60
  -7  -4   1   87.79    3.10
  -7  -4   1   85.09    2.90
  -7  -4   1   88.19    2.30
  -7  -4   1   90.59    2.30
   6   4  -1  112.09    3.80
   6   4  -1  110.29    3.70
   6   4  -1  108.59    3.80
   6   4  -1  113.09    2.60
  -6  -4   1  110.99    3.20
  -6  -4   1  110.49    3.40
  -6  -4   1  107.29    2.70
  -6  -4   1  110.79    2.70
   5   4  -1    1.20    0.40
   5   4  -1    1.10    0.50
   5   4  -1    1.70    0.20
   5   4  -1    1.40    0.20
   5   4  -1    1.10    0.40
  -5  -4   1    1.10    0.20
  -5  -4   1    1.30    0.40
  -5  -4   1    1.60    0.30
  -5  -4   1    0.30    0.30
   4   4  -1    2.10    0.50
   4   4  -1    2.80    0.50
   4   4  -1    3.80    0.30
  -4  -4   1    3.30    0.30
  -4  -4   1    2.60    0.50
  -4  -4   1    2.70    0.50
   3   4  -1   61.39    2.20
   3   4  -1   63.39    1.70
   3   4  -1   62.39    1.60
   3   4  -1   59.89    2.30
   3   4  -1   63.99    1.90
  -3  -4   1   63.19    1.70
  -3  -4   1   62.29    1.70
  -3  -4   1   60.59    2.00
  -3  -4   1   62.69    1.80
   2   4  -1  373.76    9.70
   2   4  -1  391.26   10.00
   2   4  -1  390.36    9.30
   2   4  -1  387.56    8.30
   2   4  -1  386.16    8.40
   2   4  -1  382.26    9.00
  -2  -4   1  376.26    8.40
  -2  -4   1  389.46    9.30
  -2  -4   1  380.56    8.40
   1   4  -1 1093.79   26.80
   1   4  -1 1048.80   24.40
   1   4  -1 1045.90   22.60
   1   4  -1 1100.29   22.70
   1   4  -1 1043.00   25.20
  -1  -4   1 1081.29   22.60
  -1  -4   1 1064.79   22.70
  -1  -4   1 1121.39   25.30
  -1  -4   1 1038.00   24.40
   0   4  -1   64.49    2.40
   0   4  -1   70.99    2.30
   0   4  -1   68.69    2.00
   0  -4   1   67.69    2.10
   0  -4   1   66.39    2.60
   0  -4   1   72.49    2.30
   0  -4   1   70.79    2.00
  -1   4  -1 2406.96   49.99
  -1   4  -1 2330.37   55.19
   1  -4   1 2348.97   54.89
   1  -4   1 2375.66   50.09
   1  -4   1 2364.06   58.99
   1  -4   1 2501.55   53.59
  -2   4  -1    4.00    0.50
  -2   4  -1    2.60    0.60
  -2   4  -1    3.80    0.60
   2  -4   1    3.10    0.50
   2  -4   1    4.70    0.90
   2  -4   1    4.40    0.70
  -3   4  -1 1931.71   45.50
  -3   4  -1 1931.31   40.80
  -3   4  -1 1915.81   45.10
   3  -4   1 1929.01   45.00
   3  -4   1 1906.01   48.40
   3  -4   1 1936.71   41.00
  -4   4  -1    9.60    1.00
  -4   4  -1    8.40    0.60
  -4   4  -1    7.40    1.10
   4  -4   1    7.60    1.30
   4  -4   1    8.40    1.00
   4  -4   1    9.30    1.10
  -5   4  -1  172.38    5.60
  -5   4  -1  173.48    4.90
   5  -4   1  166.58    5.60
   5  -4   1  176.78    5.10
   5  -4   1  179.48    6.50
  -6   4  -1   80.89    3.00
   6  -4   1   85.89    3.70
   6  -4   1   82.39    3.20
   6  -4   1   76.19    4.20
  -7   4  -1    1.80    0.70
   7  -4   1   -2.20    0.80
   7  -4   1    0.70    0.80
   7  -4   1   -0.40    0.60
   8  -4   1   56.99    3.60
  10   3  -1  235.08    8.20
 -10  -3   1  229.68    5.80
   9   3  -1   48.40    2.60
   9   3  -1   43.70    2.90
  -9  -3   1   45.90    1.70
   8   3  -1  185.18    6.20
   8   3  -1  181.28    5.90
  -8  -3   1  178.68    4.40
   7   3  -1  202.88    6.10
   7   3  -1  191.38    6.20
   7   3  -1  201.98    4.70
  -7  -3   1  201.58    4.70
  -7  -3   1  199.38    4.70
  -7  -3   1  188.28    5.40
   6   3  -1  299.77    8.50
   6   3  -1  309.77    6.80
   6   3  -1  312.77    8.50
  -6  -3   1  305.37    7.40
  -6  -3   1  300.67    6.80
  -6  -3   1  308.27    7.10
   5   3  -1  861.41   20.40
   5   3  -1  880.51   18.20
   5   3  -1  868.81   21.00
   5   3  -1  867.61   21.90
   5   3  -1  876.61   18.20
  -5  -3   1  858.21   18.30
  -5  -3   1  858.01   18.50
  -5  -3   1  863.61   17.80
   4   3  -1 1279.27   25.80
   4   3  -1 1227.08   29.10
   4   3  -1 1220.38   28.30
   4   3  -1 1274.77   30.60
   4   3  -1 1226.48   25.80
  -4  -3   1 1244.78   25.80
  -4  -3   1 1231.28   24.90
  -4  -3   1 1198.58   25.80
   3   3  -1 1070.99   24.90
   3   3  -1 1107.99   22.20
   3   3  -1 1040.10   24.30
   3   3  -1 1061.69   22.20
  -3  -3   1 1055.59   22.20
  -3  -3   1 1039.10   22.10
  -3  -3   1 1058.69   22.20
  -3  -3   1 1079.89   21.30
   2   3  -1  213.38    5.60
   2   3  -1  223.38    4.80
   2   3  -1  218.38    4.70
   2   3  -1  216.88    5.20
   2   3  -1  207.98    5.40
  -2  -3   1  214.28    5.40
  -2  -3   1  213.68    4.80
  -2  -3   1  214.48    4.80
  -2  -3   1  208.98    5.00
   1   3  -1  169.98    4.70
   1   3  -1  164.58    4.40
   1   3  -1  169.78    3.90
   1   3  -1  176.98    4.00
   1   3  -1  169.18    4.60
  -1  -3   1  170.38    4.00
  -1  -3   1  168.38    4.40
  -1  -3   1  184.28    4.70
  -1  -3   1  175.98    4.00
   0   3  -1  155.58    4.40
   0   3  -1  162.48    4.20
   0   3  -1  160.88    3.80
   0   3  -1  165.38    3.90
   0  -3   1  157.88    4.60
   0  -3   1  158.78    3.80
   0  -3   1  163.88    3.80
   0  -3   1  166.38    4.30
   0  -3   1  160.38    3.90
   0  -3   1  166.38    4.40
  -1   3  -1   33.20    1.30
  -1   3  -1   32.10    1.40
  -1   3  -1   31.70    1.20
  -1   3  -1   31.20    1.20
   1  -3   1   37.40    1.50
   1  -3   1   29.80    1.20
   1  -3   1   31.20    1.10
   1  -3   1   36.70    1.40
   1  -3   1   32.60    1.20
   1  -3   1   30.90    1.60
  -2   3  -1  355.06    8.00
  -2   3  -1  345.87    9.00
   2  -3   1  371.86    8.70
   2  -3   1  346.17    8.80
   2  -3   1  344.47    9.80
   2  -3   1  346.27    8.10
  -3   3  -1  458.75   11.50
  -3   3  -1  454.75   10.30
  -3   3  -1  444.36   11.00
   3  -3   1  463.85   12.60
   3  -3   1  451.45   11.40
   3  -3   1  456.15   10.40
  -4   3  -1    4.10    0.80
  -4   3  -1    2.30    0.30
  -4   3  -1    2.40    0.50
   4  -3   1    2.80    0.60
   4  -3   1    1.90    0.60
   4  -3   1    2.70    0.90
  -5   3  -1    4.30    0.80
  -5   3  -1    2.90    0.60
   5  -3   1    4.50    0.80
   5  -3   1    4.60    1.00
   5  -3   1    2.90    0.70
  -6   3  -1   17.50    1.30
   6  -3   1   15.80    1.30
   6  -3   1   13.40    1.70
   6  -3   1   13.50    1.50
  -7   3  -1   -0.20    0.40
   7  -3   1    0.30    0.50
   7  -3   1   -0.30    0.90
   7  -3   1    0.60    0.80
  -8   3  -1   74.09    3.10
   8  -3   1   71.99    4.40
   8  -3   1   75.59    3.90
 -11  -2   1    3.90    0.80
  10   2  -1   66.39    4.00
 -10  -2   1   63.09    2.30
   9   2  -1    2.20    0.90
   9   2  -1    1.00    0.80
  -9  -2   1    2.90    0.60
   8   2  -1   26.80    2.20
   8   2  -1   28.90    2.00
  -8  -2   1   28.00    1.30
   7   2  -1  145.29    3.70
   7   2  -1  149.88    5.20
   7   2  -1  146.89    4.90
  -7  -2   1  145.59    3.70
   6   2  -1  728.53   17.20
   6   2  -1  698.33   17.60
   6   2  -1  691.63   15.00
   6   2  -1  686.13   18.10
  -6  -2   1  687.83   15.00
  -6  -2   1  701.53   14.80
  -6  -2   1  698.23   15.10
   5   2  -1  342.87    7.60
   5   2  -1  349.57    9.30
   5   2  -1  342.27    9.20
   5   2  -1  360.76    8.80
  -5  -2   1  333.47    8.00
  -5  -2   1  346.17    7.60
  -5  -2   1  340.27    7.60
  -5  -2   1  344.37    7.60
   4   2  -1    2.10    0.30
   4   2  -1    1.90    0.40
   4   2  -1    2.40    0.30
   4   2  -1    2.20    0.50
  -4  -2   1    2.30    0.40
  -4  -2   1    2.60    0.30
  -4  -2   1    1.60    0.40
  -4  -2   1    2.00    0.30
   3   2  -1 2197.58   55.39
   3   2  -1 2212.58   46.90
   3   2  -1 2271.27   51.49
   3   2  -1 2274.07   47.10
   3   2  -1 2170.98   49.90
  -3  -2   1 2266.17   46.90
  -3  -2   1 2278.77   43.90
  -3  -2   1 2161.18   47.00
  -3  -2   1 2191.88   45.40
  -3  -2   1 2264.37   51.49
   2   2  -1  175.28    4.50
   2   2  -1  179.38    3.90
   2   2  -1  177.18    3.90
   2   2  -1  179.08    4.50
  -2  -2   1  180.48    4.50
  -2  -2   1  176.78    3.90
  -2  -2   1  172.88    4.10
  -2  -2   1  178.18    3.90
   1   2  -1 1630.94   34.90
   1   2  -1 1609.54   37.80
   1   2  -1 1682.53   40.30
   1   2  -1 1679.33   38.10
   1   2  -1 1582.94   34.70
   1   2  -1 1605.94   36.70
  -1  -2   1 1684.53   36.70
  -1  -2   1 1634.64   34.90
  -1  -2   1 1653.33   38.00
  -1  -2   1 1676.93   34.30
   0   2  -1 1215.68   25.30
   0   2  -1 1220.18   29.80
   0   2  -1 1260.07   27.20
   0   2  -1 1162.28   25.50
   0   2  -1 1171.68   28.00
   0  -2   1 1177.68   25.40
   0  -2   1 1251.87   28.00
   0  -2   1 1188.18   29.80
   0  -2   1 1225.58   25.30
   0  -2   1 1244.38   27.20
  -1   2  -1  866.91   19.90
  -1   2  -1  848.22   20.50
   1  -2   1  877.01   22.00
   1  -2   1  899.41   18.60
   1  -2   1  895.81   19.90
   1  -2   1  906.71   20.50
   1  -2   1  862.51   18.60
   1  -2   1  873.01   20.40
  -2   2  -1  350.06    7.80
  -2   2  -1  337.57    7.70
  -2   2  -1  353.96    9.40
   2  -2   1  356.56    8.60
   2  -2   1  336.67    9.40
   2  -2   1  340.67    8.60
   2  -2   1  349.87    7.70
   2  -2   1  344.77    7.80
   2  -2   1  339.27    8.30
  -3   2  -1  197.48    4.70
  -3   2  -1  188.18    4.60
  -3   2  -1  188.08    4.70
  -3   2  -1  189.78    5.20
   3  -2   1  183.48    5.80
   3  -2   1  187.68    4.70
   3  -2   1  191.28    5.30
  -4   2  -1 1017.00   21.70
  -4   2  -1  975.30   24.00
   4  -2   1 1020.00   21.80
   4  -2   1 1005.20   26.00
   4  -2   1 1021.50   24.30
  -5   2  -1  261.27    5.70
  -5   2  -1  253.87    6.30
   5  -2   1  259.47    8.10
   5  -2   1  253.27    7.40
  -6   2  -1  318.07    7.70
   6  -2   1  315.37    9.10
   6  -2   1  320.57    7.80
   6  -2   1  313.67    9.80
  -7   2  -1  194.28    5.30
   7  -2   1  191.38    7.00
   7  -2   1  192.48    6.60
   7  -2   1  201.78    5.50
  -8   2  -1   42.70    2.10
   8  -2   1   44.70    3.00
   8  -2   1   40.00    3.10
  -9   2  -1   40.80    2.20
   9  -2   1   37.80    3.10
   9  -2   1   38.50    3.40
  10   1  -1   36.50    3.20
 -10  -1   1   33.50    1.80
   9   1  -1  117.09    4.80
   9   1  -1  116.89    5.10
  -9  -1   1  116.99    3.60
   8   1  -1    0.20    0.70
   8   1  -1    1.20    0.80
  -8  -1   1    0.30    0.40
   7   1  -1  582.14   12.90
   7   1  -1  601.54   15.80
   7   1  -1  568.24   15.40
  -7  -1   1  579.14   12.90
   6   1  -1  202.28    5.00
   6   1  -1  206.38    6.30
   6   1  -1  198.08    6.30
   6   1  -1  216.68    5.50
  -6  -1   1  207.88    5.00
  -6  -1   1  199.78    5.00
   5   1  -1 1754.72   36.90
   5   1  -1 1705.73   43.70
   5   1  -1 1842.82   41.80
   5   1  -1 1708.63   41.60
  -5  -1   1 1802.42   37.00
  -5  -1   1 1771.12   43.80
  -5  -1   1 1758.92   36.90
   4   1  -1 1734.93   41.50
   4   1  -1 1858.01   41.80
   4   1  -1 1699.53   36.90
   4   1  -1 1841.42   36.90
   4   1  -1 1770.12   43.60
  -4  -1   1 1805.82   43.70
  -4  -1   1 1792.92   37.00
  -4  -1   1 1714.73   36.30
  -4  -1   1 1749.03   35.10
  -4  -1   1 1734.93   36.90
   3   1  -1 1375.76   32.20
   3   1  -1 1380.36   33.80
   3   1  -1 1365.26   28.70
   3   1  -1 1391.66   28.80
   3   1  -1 1402.26   32.50
  -3  -1   1 1375.66   33.80
  -3  -1   1 1372.06   27.30
  -3  -1   1 1418.66   32.20
  -3  -1   1 1313.57   28.20
  -3  -1   1 1328.97   28.70
  -3  -1   1 1401.16   28.70
   2   1  -1 4560.54   92.59
   2   1  -1 4404.96  103.69
   2   1  -1 4390.76   92.49
   2   1  -1 4365.26  108.39
  -2  -1   1 4473.55  103.09
  -2  -1   1 4380.56   92.49
  -2  -1   1 4471.75   92.59
  -2  -1   1 4314.77   90.99
   1   1  -1 1014.10   22.10
   1   1  -1 1045.50   24.20
   1   1  -1 1050.79   21.90
  -1  -1   1 1061.89   23.20
  -1  -1   1 1054.09   24.20
  -1  -1   1 1005.30   22.00
  -1  -1   1 1011.80   21.90
  -1  -1   1 1039.90   21.10
   0   1  -1 1702.63   39.90
   0   1  -1 1560.24   36.50
   0   1  -1 1573.34   36.80
   0   1  -1 1598.84   33.50
   0  -1   1 1572.64   39.20
   0  -1   1 1614.74   35.10
   0  -1   1 1634.24   37.30
   0  -1   1 1516.65   33.20
   0  -1   1 1449.85   33.60
  -1   1  -1    1.30    0.20
  -1   1  -1    0.80    0.20
  -1   1  -1    1.20    0.20
  -1   1  -1    1.30    0.30
   1  -1   1    0.90    0.20
   1  -1   1    0.80    0.20
   1  -1   1    0.80    0.20
   1  -1   1    1.30    0.20
  -2   1  -1  503.45   11.40
  -2   1  -1  559.64   13.80
  -2   1  -1  545.35   11.40
  -2   1  -1  530.35   12.60
   2  -1   1  540.45   11.40
   2  -1   1  527.35   12.80
   2  -1   1  508.95   13.70
   2  -1   1  529.95   11.50
   2  -1   1  545.65   12.60
  -3   1  -1 1072.29   22.50
  -3   1  -1 1055.49   22.40
  -3   1  -1 1137.99   26.90
  -3   1  -1 1020.00   24.70
   3  -1   1 1057.99   22.50
   3  -1   1 1007.10   26.80
   3  -1   1 1042.40   25.10
   3  -1   1 1102.79   24.80
   3  -1   1 1064.29   22.40
  -4   1  -1    0.70    0.30
  -4   1  -1    0.50    0.20
  -4   1  -1    0.10    0.30
   4  -1   1    0.50    0.40
   4  -1   1    0.70    0.40
   4  -1   1    0.50    0.30
  -5   1  -1   80.39    2.20
  -5   1  -1   74.19    2.40
  -5   1  -1   84.89    2.50
   5  -1   1   75.99    3.10
   5  -1   1   75.99    3.30
  -6   1  -1    7.40    0.80
  -6   1  -1    6.70    0.70
   6  -1   1    6.10    1.00
   6  -1   1    7.40    0.80
   6  -1   1    6.00    1.10
  -7   1  -1    3.60    0.70
  -7   1  -1    5.10    0.70
   7  -1   1    2.50    0.80
   7  -1   1    3.30    0.70
   7  -1   1    3.20    1.00
  -8   1  -1    0.90    0.50
   8  -1   1    1.70    0.90
   8  -1   1    0.70    1.00
  -9   1  -1   33.50    1.90
   9  -1   1   33.40    3.00
   9  -1   1   34.80    2.90
  10  -1   1   37.50    3.40
 -10   0   1   14.20    1.50
   9   0  -1  119.79    5.30
   9   0  -1  109.19    4.80
  -9   0   1  107.19    3.60
   8   0  -1   60.49    3.20
   8   0  -1   67.09    3.50
  -8   0   1   60.29    2.30
   7   0  -1  110.89    4.50
   7   0  -1  107.89    4.30
   7   0  -1  111.49    3.30
  -7   0   1  108.59    3.30
   6   0  -1  433.26    9.70
   6   0  -1  438.36   10.40
   6   0  -1  406.46   11.70
   6   0  -1  411.06   11.50
  -6   0   1  440.16    9.80
  -6   0   1  411.56    9.60
   5   0  -1   16.50    1.40
   5   0  -1   19.10    1.40
   5   0  -1   20.30    0.90
   5   0  -1   17.60    1.00
  -5   0   1   18.70    1.00
  -5   0   1   20.00    1.00
   4   0  -1  233.28    5.60
   4   0  -1  234.68    6.70
   4   0  -1  239.78    6.80
   4   0  -1  247.78    6.20
  -4   0   1  255.77    7.00
  -4   0   1  248.18    5.70
  -4   0   1  238.08    5.60
   3   0  -1   32.00    1.40
   3   0  -1   35.10    1.20
   3   0  -1   33.80    1.10
   3   0  -1   31.70    1.10
  -3   0   1   31.20    1.10
  -3   0   1   31.30    1.10
  -3   0   1   32.20    1.50
   2   0  -1    4.40    0.40
   2   0  -1    4.30    0.60
   2   0  -1    5.60    0.50
   2   0  -1    3.50    0.40
   2   0  -1    4.40    0.60
  -2   0   1    4.30    0.40
  -2   0   1    3.70    0.50
  -2   0   1    4.70    0.60
  -2   0   1    4.00    0.40
   1   0  -1    6.20    0.30
   1   0  -1    5.80    0.40
   1   0  -1    6.40    0.40
   1   0  -1    6.10    0.30
   1   0  -1    6.00    0.30
  -1   0   1    6.30    0.40
  -1   0   1    6.00    0.30
  -1   0   1    6.10    0.40
  -1   0   1    5.70    0.30
  -1   0   1    6.30    0.40
  -1   0   1    5.90    0.30
   0   0  -1   30.10    0.90
   0   0  -1   35.30    0.90
   0   0  -1   26.20    0.90
   0   0  -1   30.80    1.00
   0   0  -1   36.40    1.00
   0   0   1   33.90    1.00
   0   0   1   35.80    1.00
   0   0   1   26.90    0.80
  -1   0  -1  547.45   13.90
  -1   0  -1  564.64   11.70
  -1   0  -1  558.14   13.30
  -1   0  -1  550.54   11.70
  -1   0  -1  559.24   13.10
   1   0   1  576.74   12.90
   1   0   1  558.44   13.40
   1   0   1  560.94   11.70
   1   0   1  559.64   11.70
  -2   0  -1  904.11   18.70
  -2   0  -1  866.71   18.70
  -2   0  -1  903.01   22.30
   2   0   1  910.41   20.60
   2   0   1  910.61   18.70
   2   0   1  875.11   22.30
   2   0   1  890.41   18.70
  -3   0  -1  136.09    3.30
  -3   0  -1  135.79    3.20
  -3   0  -1  144.89    4.30
   3   0   1  135.59    3.90
   3   0   1  132.79    3.30
   3   0   1  135.29    4.20
   3   0   1  142.89    3.60
   3   0   1  142.89    3.20
  -4   0  -1   32.90    1.70
  -4   0  -1   32.40    1.10
  -4   0  -1   29.40    1.10
  -4   0  -1   31.50    1.10
   4   0   1   30.90    1.10
   4   0   1   32.00    1.30
   4   0   1   30.20    1.10
   4   0   1   29.70    1.60
  -5   0  -1  510.75   10.60
  -5   0  -1  504.85   11.10
  -5   0  -1  516.35   11.20
   5   0   1  492.55   13.00
   5   0   1  517.75   11.20
   5   0   1  503.95   13.80
  -6   0  -1  336.07    7.80
  -6   0  -1  341.77    7.50
  -6   0  -1  348.97    7.90
   6   0   1  332.47   10.00
   6   0   1  335.87    9.50
   6   0   1  339.77    7.90
  -7   0  -1  697.33   15.50
  -7   0  -1  721.73   14.80
   7   0   1  692.53   19.10
   7   0   1  705.03   15.50
   7   0   1  698.53   18.20
  -8   0  -1  111.59    3.30
  -8   0  -1  110.39    3.40
   8   0   1  109.99    4.80
   8   0   1  107.49    4.60
  -9   0  -1   88.59    3.00
   9   0   1   92.39    4.50
   9   0   1   85.29    4.30
 -10   0  -1   35.00    1.90
  10   0   1   38.70    3.20
  10   0   1   37.00    3.10
   9  -1  -1   -0.50    1.00
   9  -1  -1   -0.90    0.90
  -9   1   1    0.10    0.60
   8  -1  -1   16.00    1.90
   8  -1  -1   15.50    2.00
  -8   1   1   17.00    1.40
   7  -1  -1    2.70    0.90
   7  -1  -1    4.70    0.80
   7  -1  -1    3.10    1.00
  -7   1   1    4.50    0.70
   6  -1  -1  739.43   18.90
   6  -1  -1  736.73   16.40
   6  -1  -1  733.43   19.60
  -6   1   1  737.93   16.30
   5  -1  -1   25.00    1.00
   5  -1  -1   24.20    1.20
  -5   1   1   24.50    1.20
  -5   1   1   26.00    1.30
   4  -1  -1 1972.70   44.60
   4  -1  -1 1843.12   44.50
   4  -1  -1 1852.81   47.00
   4  -1  -1 1889.11   39.90
  -4   1   1 1881.51   39.80
  -4   1   1 1930.81   39.90
   3  -1  -1 1775.42   44.50
   3  -1  -1 1773.72   42.20
   3  -1  -1 1794.52   41.70
   3  -1  -1 1839.12   37.90
   3  -1  -1 1768.92   37.80
   3  -1  -1 1760.62   42.60
  -3   1   1 1872.01   44.70
  -3   1   1 1745.73   42.70
  -3   1   1 1820.92   37.80
  -3   1   1 1810.32   37.80
  -3   1   1 1894.21   42.20
   2  -1  -1 2672.73   62.29
   2  -1  -1 2750.82   67.29
   2  -1  -1 2649.53   56.79
   2  -1  -1 2690.13   61.79
   2  -1  -1 2714.83   64.59
   2  -1  -1 2717.43   57.19
  -2   1   1 2545.75   64.29
  -2   1   1 2631.14   57.59
  -2   1   1 2780.82   67.59
  -2   1   1 2818.72   62.39
  -2   1   1 2763.42   56.59
   1  -1  -1 4455.55  104.79
   1  -1  -1 4687.33   94.29
   1  -1  -1 4530.95  106.09
   1  -1  -1 4468.65   94.09
   1  -1  -1 4227.58  103.29
   1  -1  -1 4468.85  110.39
  -1   1   1 4410.26   93.89
  -1   1   1 4294.77  106.19
  -1   1   1 4526.75   94.19
  -1   1   1 4741.13  104.69
  -1   1   1 4558.04  110.79
  -1   1   1 4345.06  103.99
   0  -1  -1 1882.81   39.20
   0  -1  -1 1890.41   44.60
   0  -1  -1 1820.52   43.70
   0  -1  -1 1899.81   43.40
   0  -1  -1 1833.32   39.20
   0   1   1 1839.02   43.10
   0   1   1 1798.62   38.90
   0   1   1 1808.92   44.30
   0   1   1 1864.71   43.60
  -1  -1  -1 2945.01   71.39
  -1  -1  -1 3090.89   62.79
   1   1   1 3016.50   71.89
   1   1   1 2961.70   69.09
   1   1   1 3010.70   62.79
   1   1   1 3004.50   62.79
  -2  -1  -1   14.00    0.50
  -2  -1  -1   14.40    0.60
   2   1   1   14.40    0.60
   2   1   1   15.70    0.80
   2   1   1   14.80    0.50
   2   1   1   15.60    0.50
  -3  -1  -1 2040.60   42.20
  -3  -1  -1 1935.71   41.90
  -3  -1  -1 2016.90   49.20
   3   1   1 1960.50   49.20
   3   1   1 2042.40   42.00
   3   1   1 2010.20   42.10
  -4  -1  -1    0.40    0.20
   4   1   1    0.70    0.40
   4   1   1    1.60    0.30
  -5  -1  -1  525.35   11.50
  -5  -1  -1  544.45   11.50
  -5  -1  -1  540.05   11.10
   5   1   1  541.35   11.50
   5   1   1  507.45   14.20
   5   1   1  530.35   13.50
  -6  -1  -1  406.36    9.00
  -6  -1  -1  398.16    9.00
  -6  -1  -1  403.26    8.80
   6   1   1  396.96    9.00
   6   1   1  413.46    9.70
   6   1   1  423.86    9.70
   6   1   1  393.86   10.90
   6   1   1  398.96   11.40
  -7  -1  -1    0.20    0.30
  -7  -1  -1    1.70    0.50
  -7  -1  -1    0.60    0.30
   7   1   1    0.80    0.60
   7   1   1    1.20    0.40
   7   1   1    0.30    0.50
  -8  -1  -1  111.79    3.20
  -8  -1  -1  115.59    3.50
   8   1   1  116.29    4.80
   8   1   1  113.49    4.60
  -9  -1  -1   39.20    1.70
  -9  -1  -1   38.20    2.00
   9   1   1   38.60    2.80
   9   1   1   39.00    2.80
 -10  -1  -1    2.70    0.70
  10   1   1    3.70    1.30
  10   1   1    4.20    1.30
 -11  -1  -1    8.60    1.00
  11   1   1    6.40    1.80
   9  -2  -1   52.39    3.50
   8  -2  -1  150.88    6.00
   8  -2  -1  151.68    6.00
  -8   2   1  152.18    4.70
   7  -2  -1   42.20    2.80
   7  -2  -1   47.50    2.20
   7  -2  -1   43.40    2.80
  -7   2   1   43.80    2.10
   6  -2  -1  239.88    6.30
   6  -2  -1  240.98    7.80
   6  -2  -1  239.18    7.50
  -6   2   1  243.88    6.20
   5  -2  -1   87.69    2.80
   5  -2  -1   83.49    3.40
   5  -2  -1   85.49    3.60
  -5   2   1   88.19    2.80
   4  -2  -1  503.95   13.60
   4  -2  -1  500.55   11.40
   4  -2  -1  525.95   12.20
   4  -2  -1  493.05   12.90
  -4   2   1  502.65   12.30
  -4   2   1  491.15   11.30
   3  -2  -1    4.20    0.70
   3  -2  -1    3.50    0.70
   3  -2  -1    5.00    0.60
  -3   2   1    5.90    0.50
  -3   2   1    5.60    0.60
  -3   2   1    5.30    0.60
   2  -2  -1 1286.47   28.00
   2  -2  -1 1398.86   31.50
   2  -2  -1 1289.47   33.00
   2  -2  -1 1286.07   31.10
   2  -2  -1 1371.96   31.00
   2  -2  -1 1313.17   28.00
  -2   2   1 1392.66   31.20
  -2   2   1 1415.46   33.20
  -2   2   1 1265.47   31.40
  -2   2   1 1359.26   28.10
  -2   2   1 1281.87   30.90
  -2   2   1 1293.87   28.00
   1  -2  -1  868.61   21.90
   1  -2  -1  904.51   20.60
   1  -2  -1  873.51   18.60
   1  -2  -1  894.91   18.60
   1  -2  -1  910.61   21.00
   1  -2  -1  841.02   20.60
  -1   2   1  855.41   21.00
  -1   2   1  902.61   18.70
  -1   2   1  886.11   20.70
  -1   2   1  857.71   18.60
  -1   2   1  901.31   22.00
  -1   2   1  857.11   20.60
   0  -2  -1   65.09    2.00
   0  -2  -1   61.79    1.70
   0  -2  -1   64.69    1.60
   0  -2  -1   62.39    1.90
   0  -2  -1   65.59    2.00
   0  -2  -1   63.39    1.70
   0   2   1   65.59    1.70
   0   2   1   64.89    1.70
   0   2   1   65.29    2.00
   0   2   1   64.99    1.90
   0   2   1   65.19    2.10
   0   2   1   61.59    2.00
  -1  -2  -1  905.21   19.60
  -1  -2  -1  901.51   19.20
  -1  -2  -1  947.41   21.30
   1   2   1  932.91   20.50
   1   2   1  901.91   21.30
   1   2   1  927.41   22.00
   1   2   1  936.21   19.20
   1   2   1  940.51   21.40
  -2  -2  -1  252.67    5.10
  -2  -2  -1  253.67    5.30
  -2  -2  -1  214.38    5.10
   2   2   1  260.07    5.10
  -3  -2  -1  510.75   10.80
  -4  -2  -1 1917.01   40.50
  -4  -2  -1 1974.10   41.60
  -4  -2  -1 1993.10   39.20
   4   2   1 2010.00   49.00
   4   2   1 2007.30   41.40
   4   2   1 2003.70   41.50
  -5  -2  -1  115.49    2.70
   5   2   1  118.19    4.00
   5   2   1  117.29    2.70
   5   2   1  118.09    2.70
   5   2   1  115.19    3.80
  -6  -2  -1  435.46    9.40
  -6  -2  -1  432.76    9.40
  -6  -2  -1  443.56    9.50
   6   2   1  426.16   12.00
   6   2   1  436.86    9.40
   6   2   1  432.16   11.50
  -7  -2  -1  121.89    3.20
  -7  -2  -1  124.79    3.50
  -7  -2  -1  123.99    3.20
   7   2   1  131.39    3.50
   7   2   1  124.89    4.60
   7   2   1  119.99    4.60
   7   2   1  127.89    3.20
  -8  -2  -1  425.16    9.60
  -8  -2  -1  428.96    9.70
   8   2   1  425.36   12.00
   8   2   1  429.86   12.40
  -9  -2  -1   55.19    1.90
  -9  -2  -1   54.89    2.40
   9   2   1   53.99    3.20
   9   2   1   51.49    3.10
 -10  -2  -1   57.99    2.60
 -10  -2  -1   54.29    2.10
  10   2   1   60.99    3.60
  10   2   1   56.89    3.50
 -11  -2  -1   99.09    3.20
  11   2   1  101.29    5.00
   8  -3  -1   33.70    3.00
   8  -3  -1   37.00    3.00
  -8   3   1   36.00    2.20
   7  -3  -1    0.60    0.60
   7  -3  -1   -0.40    0.70
   7  -3  -1    1.20    1.00
  -7   3   1    0.70    0.60
   6  -3  -1   26.10    2.10
   6  -3  -1   22.90    1.60
   6  -3  -1   26.30    2.20
  -6   3   1   21.80    1.50
   5  -3  -1  132.69    5.00
   5  -3  -1  130.39    4.70
   5  -3  -1  132.69    4.00
  -5   3   1  130.89    3.50
  -5   3   1  130.29    3.90
   4  -3  -1   24.70    1.70
   4  -3  -1   26.00    1.40
   4  -3  -1   29.40    2.00
  -4   3   1   26.90    1.20
  -4   3   1   27.40    1.40
   3  -3  -1  559.04   14.80
   3  -3  -1  553.54   12.40
   3  -3  -1  551.94   13.90
  -3   3   1  547.35   13.60
  -3   3   1  548.75   13.80
  -3   3   1  563.14   12.40
   2  -3  -1  356.46    8.30
   2  -3  -1  364.66    9.20
   2  -3  -1  364.86    9.90
  -2   3   1  382.76    9.30
  -2   3   1  356.76    8.20
  -2   3   1  351.46    9.00
  -2   3   1  351.76    9.20
   1  -3  -1 2805.72   59.39
   1  -3  -1 2827.62   65.59
   1  -3  -1 2890.91   65.49
   1  -3  -1 2812.02   69.79
   1  -3  -1 2920.41   59.79
  -1   3   1 2933.41   66.39
  -1   3   1 2653.33   65.39
  -1   3   1 2695.43   67.19
  -1   3   1 3017.70   69.89
  -1   3   1 2941.01   59.69
  -1   3   1 2853.81   60.89
   0  -3  -1  462.85   11.20
   0  -3  -1  461.85   10.10
   0  -3  -1  454.95   10.20
   0  -3  -1  480.05   10.60
   0   3   1  448.76   10.10
   0   3   1  479.15   11.20
   0   3   1  458.65   11.50
   0   3   1  475.75   12.10
   0   3   1  483.25   10.20
  -1  -3  -1  329.47    7.50
  -1  -3  -1  329.77    7.10
  -1  -3  -1  337.67    8.10
  -1  -3  -1  322.87    7.20
   1   3   1  341.77    7.20
   1   3   1  328.87    8.10
   1   3   1  337.67    8.00
   1   3   1  333.87    7.50
   1   3   1  312.97    8.30
   1   3   1  329.67    7.10
  -2  -3  -1  314.77    6.90
  -2  -3  -1  307.67    6.90
  -2  -3  -1  336.27    7.90
  -2  -3  -1  319.67    7.00
   2   3   1  330.37    6.90
   2   3   1  324.67    6.90
   2   3   1  319.67    7.90
   2   3   1  328.57    7.50
  -3  -3  -1   12.70    0.70
  -4  -3  -1 1067.69   22.40
  -4  -3  -1 1090.89   21.70
  -5  -3  -1    4.10    0.60
  -5  -3  -1    3.00    0.50
   5   3   1    3.50    0.60
  -6  -3  -1  997.90   20.40
  -6  -3  -1  959.30   20.00
  -6  -3  -1  980.30   20.80
  -6  -3  -1  992.20   20.50
   6   3   1  953.60   23.80
   6   3   1  961.00   25.20
   6   3   1 1000.30   20.40
   6   3   1  981.20   20.40
  -7  -3  -1  248.98    6.00
  -7  -3  -1  248.58    5.50
   7   3   1  249.38    5.40
   7   3   1  243.18    7.60
   7   3   1  238.98    7.40
  -8  -3  -1  101.39    3.30
  -8  -3  -1  106.09    2.70
   8   3   1  106.69    4.30
   8   3   1  106.49    4.30
  -9  -3  -1   88.79    2.50
  -9  -3  -1   86.09    3.10
   9   3   1   87.49    4.00
   9   3   1   86.39    4.10
 -10  -3  -1   18.60    1.60
 -10  -3  -1   18.70    1.00
  10   3   1   22.60    2.20
  10   3   1   18.40    2.20
 -11  -3  -1   64.29    2.30
  11   3   1   65.69    4.00
  11   3   1   65.29    3.90
   7  -4  -1  119.49    5.20
   7  -4  -1  140.79    5.80
  -7   4   1  131.79    4.40
   6  -4  -1    4.80    1.00
   6  -4  -1    3.50    1.00
   6  -4  -1    3.70    1.10
  -6   4   1    4.30    0.80
   5  -4  -1  172.58    5.10
   5  -4  -1  173.98    5.80
   5  -4  -1  171.18    6.20
  -5   4   1  169.68    4.90
   4  -4  -1   70.19    3.00
   4  -4  -1   74.59    3.40
   4  -4  -1   71.79    2.70
  -4   4   1   70.89    2.40
  -4   4   1   72.89    3.00
  -4   4   1   69.29    2.60
   3  -4  -1  211.68    5.50
   3  -4  -1  211.98    6.70
   3  -4  -1  211.38    6.10
  -3   4   1  206.18    5.70
  -3   4   1  208.08    6.20
  -3   4   1  212.38    5.40
   2  -4  -1  667.63   15.00
   2  -4  -1  662.63   17.70
   2  -4  -1  697.33   15.60
   2  -4  -1  681.93   16.50
  -2   4   1  682.53   14.80
  -2   4   1  663.13   16.50
  -2   4   1  662.83   16.60
   1  -4  -1   16.50    1.00
   1  -4  -1   17.80    1.10
   1  -4  -1   18.00    1.40
   1  -4  -1   20.70    1.00
  -1   4   1   19.60    1.10
  -1   4   1   19.80    1.20
  -1   4   1   25.00    1.10
  -1   4   1   18.50    1.00
   0  -4  -1   32.20    1.20
   0  -4  -1   29.90    1.10
   0  -4  -1   27.30    1.20
   0  -4  -1   29.60    1.30
   0   4   1   28.50    1.30
   0   4   1   32.30    1.20
   0   4   1   30.20    1.40
   0   4   1   29.80    1.10
  -1  -4  -1  220.48    5.20
  -1  -4  -1  226.38    5.80
  -1  -4  -1  222.98    5.00
   1   4   1  216.08    5.00
   1   4   1  224.68    6.20
   1   4   1  197.08    5.10
   1   4   1  208.38    5.90
   1   4   1  229.28    5.50
   1   4   1  215.58    5.80
   1   4   1  221.88    5.00
  -2  -4  -1    2.30    0.30
  -2  -4  -1    1.00    0.30
   2   4   1    2.00    0.40
   2   4   1    2.80    0.40
   2   4   1    2.00    0.30
  -3  -4  -1   49.90    1.40
  -3  -4  -1   47.00    1.60
  -3  -4  -1   45.90    1.20
   3   4   1   47.70    1.60
   3   4   1   46.70    1.80
   3   4   1   49.80    1.20
   3   4   1   49.30    1.20
  -4  -4  -1  167.38    4.10
  -5  -4  -1   95.09    2.80
  -6  -4  -1   39.00    1.60
  -6  -4  -1   34.40    1.60
   6   4   1   36.30    1.90
   6   4   1   32.20    1.90
  -7  -4  -1   24.40    1.40
  -7  -4  -1   24.70    1.50
   7   4   1   25.20    1.80
   7   4   1   27.00    1.80
  -8  -4  -1  149.69    4.50
  -8  -4  -1  150.58    3.30
  -8  -4  -1  140.49    4.20
   8   4   1  145.19    5.30
   8   4   1  144.89    5.20
  -9  -4  -1  179.38    4.10
  -9  -4  -1  169.08    5.00
   9   4   1  181.58    6.30
   9   4   1  180.68    6.40
 -10  -4  -1   34.90    2.10
 -10  -4  -1   30.70    1.10
  10   4   1   32.80    2.50
  10   4   1   28.50    2.50
 -11  -4  -1  159.38    5.20
  11   4   1  157.18    6.50
  11   4   1  160.38    6.40
   7  -5  -1   35.00    3.10
   6  -5  -1    0.40    0.70
   6  -5  -1    0.30    0.90
   6  -5  -1   -0.60    0.70
  -6   5   1    0.30    0.50
   5  -5  -1    3.10    1.00
   5  -5  -1    2.20    1.10
   5  -5  -1    4.00    0.90
  -5   5   1    3.00    0.80
   4  -5  -1    5.20    1.20
   4  -5  -1    4.60    1.00
   4  -5  -1    5.20    0.90
  -4   5   1    4.30    0.70
  -4   5   1    4.90    0.80
  -4   5   1    5.60    1.00
   3  -5  -1    2.00    0.60
   3  -5  -1    0.50    0.50
   3  -5  -1    1.10    0.80
  -3   5   1    0.20    0.60
  -3   5   1   -0.20    0.30
  -3   5   1    1.10    0.50
   2  -5  -1   54.89    2.80
   2  -5  -1   52.69    2.20
   2  -5  -1   55.29    2.30
  -2   5   1   56.29    2.50
  -2   5   1   53.89    2.10
  -2   5   1   55.99    2.10
   1  -5  -1    4.30    0.70
   1  -5  -1    2.90    0.60
   1  -5  -1    2.70    0.50
  -1   5   1    2.10    0.40
  -1   5   1    3.30    0.70
  -1   5   1    5.20    0.70
   0  -5  -1  273.27    6.50
   0  -5  -1  254.27    6.80
   0  -5  -1  257.47    6.30
   0  -5  -1  271.27    6.20
   0   5   1  252.27    6.20
   0   5   1  279.47    6.80
   0   5   1  255.57    7.10
   0   5   1  261.77    7.20
  -1  -5  -1  316.07    7.50
  -1  -5  -1  322.97    7.20
   1   5   1  317.87    7.40
   1   5   1  298.37    8.20
   1   5   1  334.17    7.80
   1   5   1  310.37    8.40
   1   5   1  314.37    7.20
  -2  -5  -1  166.78    3.90
  -2  -5  -1  162.68    4.10
   2   5   1  164.88    4.20
   2   5   1  163.08    4.10
   2   5   1  170.78    3.90
   2   5   1  151.98    4.60
  -3  -5  -1  125.99    3.00
  -3  -5  -1  121.99    3.30
  -3  -5  -1  123.39    3.00
  -3  -5  -1  125.89    3.00
   3   5   1  124.59    3.40
   3   5   1  121.09    3.70
   3   5   1  131.99    3.00
   3   5   1  125.19    2.90
  -4  -5  -1   97.59    2.50
  -4  -5  -1   95.29    2.80
  -4  -5  -1   93.29    2.20
  -4  -5  -1   95.69    2.20
   4   5   1   96.49    2.90
   4   5   1   97.79    2.20
   4   5   1   92.29    3.10
   4   5   1   96.99    2.20
  -5  -5  -1  131.49    3.70
  -5  -5  -1  133.89    3.50
   5   5   1  136.19    4.00
  -6  -5  -1  147.59    3.90
  -6  -5  -1  149.49    4.10
   6   5   1  144.59    4.60
  -7  -5  -1  421.16    9.40
  -7  -5  -1  419.56    9.90
   7   5   1  417.36   11.20
   7   5   1  415.26   11.80
  -8  -5  -1  189.38    5.10
  -8  -5  -1  192.48    5.40
   8   5   1  190.88    6.20
   8   5   1  189.88    6.40
  -9  -5  -1  233.18    6.30
  -9  -5  -1  242.68    6.70
   9   5   1  243.08    7.90
   9   5   1  232.08    7.60
 -10  -5  -1  119.89    4.10
  10   5   1  112.39    4.90
  10   5   1  117.09    5.00
 -11  -5  -1    4.90    1.20
  11   5   1    6.20    1.40
   6  -6  -1   97.79    4.60
   6  -6  -1   97.49    4.00
   5  -6  -1   22.20    1.80
   5  -6  -1   21.70    2.10
   5  -6  -1   23.60    2.50
  -5   6   1   26.00    1.80
   4  -6  -1  190.78    7.00
   4  -6  -1  197.58    5.80
   4  -6  -1  185.88    6.20
  -4   6   1  186.78    5.50
  -4   6   1  184.38    6.30
   3  -6  -1   40.70    2.10
   3  -6  -1   40.80    2.70
   3  -6  -1   41.10    2.30
  -3   6   1   41.20    2.00
  -3   6   1   38.60    1.80
  -3   6   1   38.40    2.30
   2  -6  -1  285.87    7.90
   2  -6  -1  290.67    7.50
  -2   6   1  288.27    8.00
  -2   6   1  289.37    8.30
  -2   6   1  296.97    7.30
   1  -6  -1  487.75   11.40
   1  -6  -1  458.75   11.80
   1  -6  -1  472.25   11.10
  -1   6   1  470.65   10.90
  -1   6   1  483.95   12.20
  -1   6   1  470.65   12.30
  -1   6   1  460.55   12.30
   0  -6  -1  580.34   14.30
   0  -6  -1  593.74   13.80
   0  -6  -1  591.34   13.30
   0   6   1  623.54   14.30
   0   6   1  605.84   15.10
   0   6   1  568.94   14.80
   0   6   1  569.84   13.10
  -1  -6  -1  514.45   12.10
  -1  -6  -1  526.05   11.70
  -1  -6  -1  533.85   11.60
   1   6   1  543.75   12.50
   1   6   1  510.45   11.50
   1   6   1  526.65   13.50
   1   6   1  498.05   13.10
  -2  -6  -1   46.80    1.60
  -2  -6  -1   44.30    1.50
   2   6   1   50.59    2.10
   2   6   1   44.40    1.50
   2   6   1   46.20    1.60
   2   6   1   47.10    1.60
  -3  -6  -1  146.39    3.50
  -3  -6  -1  142.89    3.60
  -3  -6  -1  147.09    3.60
   3   6   1  151.58    4.00
   3   6   1  148.09    4.50
   3   6   1  146.59    3.50
   3   6   1  151.58    4.00
  -4  -6  -1   16.80    0.90
  -4  -6  -1   14.30    0.70
  -4  -6  -1   13.40    0.60
  -4  -6  -1   15.50    1.00
   4   6   1   16.40    0.60
   4   6   1   16.60    1.20
   4   6   1   16.20    1.00
  -5  -6  -1  359.16    8.00
  -5  -6  -1  364.86    7.70
  -5  -6  -1  366.46    8.50
   5   6   1  351.66    9.50
   5   6   1  369.06    9.10
  -6  -6  -1   24.70    1.40
  -6  -6  -1   24.00    1.40
   6   6   1   25.40    1.50
   6   6   1   25.40    1.60
   6   6   1   23.80    1.50
  -7  -6  -1   26.10    1.50
  -7  -6  -1   25.50    1.60
   7   6   1   27.80    1.70
   7   6   1   27.10    1.70
  -8  -6  -1   11.40    1.20
  -8  -6  -1    9.50    1.20
   8   6   1   10.30    1.40
   8   6   1   10.80    1.30
   8   6   1    7.50    1.10
  -9  -6  -1    2.00    0.80
  -9  -6  -1    0.10    0.60
   9   6   1    0.90    0.60
   9   6   1    0.70    0.70
   9   6   1    1.90    0.80
 -10  -6  -1   55.19    2.80
 -10  -6  -1   49.50    2.60
  10   6   1   52.09    3.10
  10   6   1   52.69    3.00
  10   6   1   52.79    3.10
 -11  -6  -1    3.80    1.20
  11   6   1    1.40    1.00
  11   6   1    3.30    1.20
   5  -7  -1    0.30    0.80
   4  -7  -1  112.49    4.30
  -4   7   1  109.39    4.70
  -4   7   1  112.39    4.00
   3  -7  -1   -0.30    0.70
   3  -7  -1    0.00    0.70
  -3   7   1    1.10    0.80
  -3   7   1    0.20    0.60
   2  -7  -1    0.30    0.60
   2  -7  -1    0.40    0.60
  -2   7   1    0.30    0.70
  -2   7   1   -0.50    0.40
  -2   7   1    0.60    0.50
   1  -7  -1   80.19    3.00
   1  -7  -1   79.79    3.00
  -1   7   1   83.59    3.50
  -1   7   1   82.29    2.90
  -1   7   1   82.09    3.20
   0  -7  -1    0.40    0.40
   0  -7  -1    0.00    0.30
   0   7   1    0.10    0.50
   0   7   1   -0.10    0.30
   0   7   1   -0.20    0.40
  -1  -7  -1   40.50    1.60
  -1  -7  -1   43.20    1.80
   1   7   1   39.30    2.10
   1   7   1   38.80    1.60
   1   7   1   42.30    1.50
   1   7   1   39.40    2.20
  -2  -7  -1   37.10    1.40
  -2  -7  -1   36.00    1.60
  -2  -7  -1   38.20    1.50
   2   7   1   38.40    2.00
   2   7   1   37.50    1.30
   2   7   1   36.80    2.10
   2   7   1   38.40    1.50
   2   7   1   34.50    1.40
  -3  -7  -1  340.57    7.40
  -3  -7  -1  346.37    7.90
  -3  -7  -1  340.17    8.00
   3   7   1  337.27    9.30
   3   7   1  346.87    7.80
   3   7   1  359.06    8.50
   3   7   1  357.06    8.50
  -4  -7  -1  114.39    3.00
  -4  -7  -1  107.79    2.90
  -4  -7  -1  112.29    2.90
  -4  -7  -1  111.99    3.50
   4   7   1  112.09    3.40
   4   7   1  112.99    3.20
   4   7   1  110.49    2.80
   4   7   1  110.69    3.80
  -5  -7  -1   47.10    1.80
  -5  -7  -1   49.90    1.40
  -5  -7  -1   50.69    2.10
  -5  -7  -1   49.50    1.40
   5   7   1   50.39    1.30
   5   7   1   51.49    2.10
   5   7   1   49.90    2.30
  -6  -7  -1   35.50    1.60
  -6  -7  -1   36.40    1.80
   6   7   1   34.80    1.80
   6   7   1   34.90    2.00
   6   7   1   34.60    1.70
  -7  -7  -1   43.30    1.90
  -7  -7  -1   47.20    2.20
   7   7   1   42.90    2.20
   7   7   1   46.30    2.20
   7   7   1   42.30    2.30
  -8  -7  -1  277.07    7.40
  -8  -7  -1  282.07    7.00
   8   7   1  279.47    8.20
   8   7   1  278.67    8.80
   8   7   1  279.27    8.20
   8   7   1  279.67    8.00
  -9  -7  -1   98.89    3.70
  -9  -7  -1   94.49    3.40
   9   7   1   94.89    3.90
   9   7   1   93.39    4.00
   9   7   1  101.19    4.30
 -10  -7  -1  262.77    7.50
 -10  -7  -1  253.17    7.00
  10   7   1  252.77    8.20
  10   7   1  264.07    8.60
  10   7   1  260.17    8.10
 -11  -7  -1   76.79    3.50
 -11  -7  -1   78.29    3.60
  11   7   1   81.89    4.00
  11   7   1   81.29    4.10
  -4   8   1   11.40    1.50
   3  -8  -1   97.59    3.90
  -3   8   1   96.59    3.70
  -3   8   1   97.09    4.40
   2  -8  -1    0.70    0.70
  -2   8   1    0.50    0.50
  -2   8   1    0.10    0.60
  -2   8   1   -0.40    0.70
   1  -8  -1  256.37    7.00
  -1   8   1  257.47    8.00
  -1   8   1  257.17    6.80
  -1   8   1  255.77    7.60
   0  -8  -1   61.79    2.60
   0   8   1   65.49    3.10
   0   8   1   61.29    2.80
   0   8   1   61.09    2.40
  -1  -8  -1  220.28    5.80
   1   8   1  212.68    5.60
   1   8   1  222.08    6.80
   1   8   1  216.88    6.80
  -2  -8  -1  390.46    9.20
   2   8   1  383.46    8.90
   2   8   1  373.76   10.50
   2   8   1  389.76    9.20
   2   8   1  387.36   10.80
  -3  -8  -1    3.80    0.60
   3   8   1    3.00    0.80
   3   8   1    2.70    0.50
   3   8   1    3.30    0.80
   3   8   1    4.10    0.60
  -4  -8  -1  428.66    9.80
  -4  -8  -1  427.16    9.30
  -4  -8  -1  437.86   10.40
   4   8   1  430.66   11.60
   4   8   1  436.06   10.60
   4   8   1  447.26    9.60
  -5  -8  -1   42.20    2.10
  -5  -8  -1   42.60    1.50
  -5  -8  -1   41.00    1.70
   5   8   1   44.40    2.30
   5   8   1   44.20    2.00
  -6  -8  -1  418.06    9.30
  -6  -8  -1  415.16   10.10
  -6  -8  -1  414.06    9.00
   6   8   1  416.16   10.60
   6   8   1  413.36   11.20
   6   8   1  426.06   10.70
  -7  -8  -1    0.60    0.60
  -7  -8  -1    0.40    0.60
   7   8   1    0.20    0.50
   7   8   1    0.70    0.50
   7   8   1    1.50    0.60
  -8  -8  -1   34.90    1.90
  -8  -8  -1   35.40    2.10
   8   8   1   35.70    2.30
   8   8   1   37.20    2.20
   8   8   1   37.10    2.10
  -9  -8  -1   16.00    1.60
  -9  -8  -1   16.30    1.70
   9   8   1   16.80    1.80
   9   8   1   13.30    1.50
   9   8   1   15.00    1.70
   9   8   1   17.60    1.80
 -10  -8  -1   17.00    1.80
 -10  -8  -1   22.00    1.90
  10   8   1   22.60    2.10
  10   8   1   19.50    1.90
  10   8   1   18.90    1.90
 -11  -8  -1    0.40    0.90
 -11  -8  -1   -0.90    0.80
  11   8   1   -0.40    0.80
  11   8   1    1.00    0.80
  -3   9   1  116.79    4.40
   2  -9  -1    0.80    0.80
  -2   9   1    0.30    0.90
  -2   9   1    0.20    0.70
   1  -9  -1    6.10    1.10
  -1   9   1    7.50    1.40
  -1   9   1    6.70    1.10
  -1   9   1    7.00    1.10
   0  -9  -1   46.30    2.40
   0   9   1   45.20    2.20
   0   9   1   45.10    2.50
   0   9   1   40.80    2.70
  -1  -9  -1    0.80    0.60
   1   9   1    0.70    0.70
   1   9   1    0.20    0.60
   1   9   1    0.10    0.40
  -2  -9  -1   22.90    1.50
   2   9   1   23.50    1.90
   2   9   1   20.10    1.30
   2   9   1   22.40    1.90
  -3  -9  -1   42.50    1.90
   3   9   1   42.60    2.50
   3   9   1   44.10    2.50
  -4  -9  -1   54.59    2.50
  -4  -9  -1   56.89    2.10
   4   9   1   56.59    2.20
   4   9   1   55.09    2.80
   4   9   1   56.79    3.00
  -5  -9  -1   69.99    2.30
  -5  -9  -1   65.69    2.20
  -5  -9  -1   67.89    2.90
   5   9   1   71.79    2.70
   5   9   1   67.99    3.10
  -6  -9  -1    0.50    0.50
  -6  -9  -1    1.40    0.30
  -6  -9  -1    0.00    0.60
   6   9   1    0.30    0.60
   6   9   1    0.50    0.50
  -7  -9  -1  133.19    3.90
  -7  -9  -1  134.99    4.50
   7   9   1  130.29    4.40
   7   9   1  127.59    4.80
  -8  -9  -1   45.90    2.50
  -8  -9  -1   45.50    2.20
   8   9   1   45.10    2.60
   8   9   1   42.20    2.40
  -9  -9  -1  118.99    4.40
  -9  -9  -1  114.59    4.00
   9   9   1  117.19    4.70
   9   9   1  120.19    4.50
 -10  -9  -1    0.80    0.90
 -10  -9  -1   -1.00    0.70
  10   9   1   -0.40    0.60
  10   9   1   -0.10    0.70
 -11  -9  -1   78.39    3.60
 -11  -9  -1   79.59    3.80
  11   9   1   80.09    3.90
  11   9   1   77.49    3.90
  11   9   1   76.89    3.90
 -12  -9  -1   19.90    2.30
   0 -10  -1   69.39    3.10
   0  10   1   72.89    3.80
   0  10   1   66.19    3.30
  -1 -10  -1    7.70    1.20
   1  10   1    8.80    1.50
   1  10   1    9.60    1.40
  -2 -10  -1   41.30    2.10
   2  10   1   38.00    2.50
   2  10   1   44.10    2.70
  -3 -10  -1  171.08    4.90
   3  10   1  170.18    6.00
   3  10   1  170.38    6.10
  -4 -10  -1   13.20    1.60
  -4 -10  -1   12.80    1.10
   4  10   1   13.30    1.70
   4  10   1   14.70    1.60
  -5 -10  -1  167.48    5.30
  -5 -10  -1  168.48    4.50
   5  10   1  164.88    5.80
   5  10   1  171.08    6.20
  -6 -10  -1    2.70    0.90
  -6 -10  -1    2.50    0.70
  -6 -10  -1    3.10    0.50
   6  10   1    1.90    0.80
  -7 -10  -1  126.89    4.50
  -7 -10  -1  123.89    3.90
   7  10   1  127.49    4.90
  -8 -10  -1    0.60    0.70
  -8 -10  -1   -0.80    0.70
   8  10   1    0.50    0.60
   8  10   1   -0.60    0.60
  -9 -10  -1   57.49    2.80
  -9 -10  -1   60.59    3.20
   9  10   1   54.59    3.20
   9  10   1   61.49    3.10
 -10 -10  -1    8.50    1.50
 -10 -10  -1    9.80    1.50
  10  10   1    9.60    1.50
  10  10   1    9.30    1.40
 -11 -10  -1    3.70    1.30
  11  10   1    1.40    1.00
 -12 -10  -1    3.70    1.30
 -13 -10  -1    5.00    1.50
   1  11   1    2.20    1.00
  -2 -11  -1    6.70    1.10
   2  11   1    5.60    1.20
   2  11   1    5.70    1.40
  -3 -11  -1    2.20    0.80
   3  11   1    2.20    1.00
   3  11   1    1.80    1.00
  -4 -11  -1    3.70    1.10
  -4 -11  -1    2.80    0.70
   4  11   1    3.80    1.10
   4  11   1    2.80    1.00
  -5 -11  -1    0.50    0.50
  -5 -11  -1   -0.40    0.60
   5  11   1   -0.10    0.80
   5  11   1    0.50    0.70
  -6 -11  -1   19.00    1.10
  -6 -11  -1   20.30    2.10
   6  11   1   16.10    2.00
   6  11   1   14.60    1.80
  -7 -11  -1    6.90    1.40
   7  11   1    6.10    1.30
   7  11   1    5.20    1.30
  -8 -11  -1   42.30    2.80
   8  11   1   46.50    3.00
   8  11   1   46.30    3.10
  -9 -11  -1   19.50    2.10
   9  11   1   15.20    1.90
 -10 -11  -1    6.50    1.50
 -11 -11  -1    0.20    0.90
 -12 -11  -1   28.20    2.80
 -13 -11  -1    6.00    1.60
  -4 -12  -1   86.29    4.00
  -4 -12  -1   78.59    3.30
  -5 -12  -1   25.60    1.60
  -5 -12  -1   29.80    2.40
  -6 -12  -1   57.19    3.20
  -6 -12  -1   55.49    2.20
  -7 -12  -1   -0.90    0.80
  -8 -12  -1   39.20    2.80
  -9 -12  -1    0.20    0.90
 -10 -12  -1   28.10    2.80
 -11 -12  -1    1.30    1.10
 -12 -12  -1    1.20    1.10
 -13 -12  -1    3.60    1.50
 -14 -12  -1    2.00    1.40
  -4 -13  -1    0.80    1.00
  -5 -13  -1   10.80    1.80
  -6 -13  -1    4.10    1.30
  -7 -13  -1   -0.20    1.00
  -8 -13  -1    1.10    1.00
  -9 -13  -1   11.50    1.90
 -10 -13  -1   10.40    1.90
 -11 -13  -1    4.20    1.50
 -12 -13  -1    1.20    1.20
 -13 -13  -1   12.40    2.20
 -14 -13  -1    4.60    1.80
  -3 -14  -1    2.30    1.30
  -4 -14  -1   15.50    2.20
  -5 -14  -1   13.70    2.20
  -6 -14  -1   13.70    2.10
  -7 -14  -1   31.40    2.90
  -8 -14  -1    8.90    1.80
  -9 -14  -1   11.80    2.00
 -10 -14  -1    1.70    1.30
 -11 -14  -1    6.30    1.70
 -12 -14  -1    2.50    1.50
 -13 -14  -1    7.90    1.90
  -2 -15  -1   13.80    2.20
  -3 -15  -1    1.20    1.40
  -4 -15  -1    8.50    1.90
  -5 -15  -1    1.40    1.40
  -6 -15  -1    8.00    1.80
  -7 -15  -1    2.20    1.40
  -8 -15  -1    1.60    1.20
  -9 -15  -1    0.70    1.20
 -10 -15  -1    3.00    1.50
 -11 -15  -1    9.70    2.10
  -6 -16  -1    0.40    1.30
  -7 -16  -1    2.30    1.50
  -8 -16  -1   10.00    2.10
  -9 -16  -1    5.60    1.90
  -9 -15   2    0.50    1.50
  -8 -15   2    4.40    1.90
  -7 -15   2    3.20    1.70
  -6 -15   2    3.00    1.70
  -5 -15   2    2.00    1.60
  -4 -15   2   -1.50    1.30
  -3 -15   2    2.10    1.60
 -11 -14   2    0.20    1.40
 -10 -14   2   15.10    2.50
  -9 -14   2    1.80    1.40
  -8 -14   2   13.40    2.40
  -7 -14   2    4.80    1.70
  -6 -14   2    0.80    1.30
  -5 -14   2    7.90    1.90
  -4 -14   2    3.20    1.60
  -3 -14   2    9.50    2.00
  -2 -14   2    0.80    1.30
 -12 -13   2   20.20    2.70
 -11 -13   2    3.80    1.60
 -10 -13   2   14.80    2.50
  -9 -13   2   28.00    3.10
  -8 -13   2    6.30    1.80
  -7 -13   2   10.90    2.10
  -6 -13   2   15.30    2.40
  -5 -13   2    4.10    1.50
  -4 -13   2    1.60    1.30
  -3 -13   2    8.40    1.90
 -13 -12   2   -0.60    1.30
 -12 -12   2    1.80    1.40
 -11 -12   2    1.30    1.40
 -10 -12   2    5.10    1.60
  -9 -12   2   63.59    3.90
  -8 -12   2    2.90    1.40
  -7 -12   2   26.20    2.80
  -6 -12   2    6.80    1.60
  -5 -12   2    4.50    1.40
  -4 -12   2   57.69    3.60
  -3 -12   2    0.20    1.00
 -13 -11   2   27.90    3.20
 -12 -11   2    5.90    1.70
 -11 -11   2   33.60    3.30
 -10 -11   2    0.60    1.20
  -9 -11   2   64.39    3.80
  -8 -11   2   76.39    4.00
  -7 -11   2   42.20    2.90
  -6 -11   2   10.10    1.00
  -6 -11   2   12.60    2.00
  -5 -11   2   33.00    2.60
  -5 -11   2   31.00    1.80
  -4 -11   2   17.20    1.60
  -4 -11   2   16.70    2.00
  -3 -11   2    0.30    0.70
   1  11  -2    1.80    1.00
 -13 -10   2   21.20    2.80
 -12 -10   2   -0.90    1.10
 -11 -10   2   14.50    2.20
 -10 -10   2    3.70    1.30
   9  10  -2   -0.50    0.90
  -9 -10   2    0.30    0.90
   8  10  -2   32.70    2.60
  -8 -10   2   38.50    2.70
   7  10  -2    0.80    0.80
   7  10  -2    1.00    0.90
  -7 -10   2    1.60    0.90
   6  10  -2   17.50    2.10
   6  10  -2   15.50    1.80
  -6 -10   2   19.40    2.10
  -6 -10   2   17.20    1.20
   5  10  -2    7.70    1.40
   5  10  -2    5.50    1.20
  -5 -10   2    8.50    1.00
  -5 -10   2    7.20    1.40
   4  10  -2   19.00    2.10
   4  10  -2   14.80    1.60
  -4 -10   2   17.90    1.40
  -4 -10   2   24.40    2.10
   3  10  -2   72.09    3.70
   3  10  -2   71.69    3.20
  -3 -10   2   70.49    2.90
   2  10  -2    4.20    1.20
  -2 -10   2    3.70    0.90
   1  10  -2   67.09    3.70
  -1 -10   2   68.69    3.10
   0  10  -2   -0.80    0.90
   0  10  -2   -0.10    0.60
   0 -10   2    0.70    0.80
 -12  -9   2   22.40    2.70
 -11  -9   2   14.10    2.10
 -10  -9   2   84.89    4.10
   9   9  -2    7.30    1.40
   9   9  -2    6.40    1.40
  -9  -9   2    9.00    1.70
   8   9  -2  222.18    7.70
   8   9  -2  238.68    7.60
  -8  -9   2  239.68    7.30
   7   9  -2   22.30    2.00
   7   9  -2   23.70    2.10
  -7  -9   2   19.60    2.00
  -7  -9   2   22.20    1.10
   6   9  -2   74.39    3.50
   6   9  -2   66.99    3.20
  -6  -9   2   66.19    3.20
  -6  -9   2   62.99    2.20
   5   9  -2   74.29    3.60
   5   9  -2   78.99    3.40
  -5  -9   2   78.99    3.40
  -5  -9   2   78.39    2.60
   4   9  -2   44.30    2.50
   4   9  -2   44.50    2.70
  -4  -9   2   45.00    2.00
  -4  -9   2   47.50    2.60
   3   9  -2  122.99    4.80
   3   9  -2  116.59    4.30
  -3  -9   2  126.59    3.90
   2   9  -2   26.80    1.90
   2   9  -2   26.60    2.10
  -2  -9   2   24.50    1.70
   1   9  -2   19.40    1.60
   1   9  -2   14.90    1.80
  -1  -9   2   19.90    1.60
   0   9  -2    0.60    0.80
   0   9  -2    1.30    0.60
   0  -9   2   -0.70    0.60
  -1   9  -2   19.90    1.80
  -1   9  -2   19.50    2.10
  -1   9  -2   20.60    1.60
   1  -9   2   17.60    1.80
  -2   9  -2   -0.70    0.50
  -2   9  -2   -0.30    0.90
   2  -9   2   -0.30    0.80
  -3   9  -2    1.10    0.80
 -11  -8   2   11.80    1.80
 -10  -8   2   26.80    2.30
   9   8  -2    2.10    1.00
   9   8  -2    3.10    1.00
  -9  -8   2    1.20    0.90
   8   8  -2    2.10    0.90
   8   8  -2    1.90    0.90
  -8  -8   2    2.60    1.00
   7   8  -2   38.20    2.50
   7   8  -2   33.90    2.40
  -7  -8   2   35.60    1.30
  -7  -8   2   38.50    2.30
   6   8  -2    2.40    0.80
   6   8  -2    0.80    0.70
  -6  -8   2    0.80    0.40
  -6  -8   2   -0.30    0.60
   5   8  -2   -0.30    0.50
   5   8  -2    0.40    0.60
  -5  -8   2    0.40    0.60
  -5  -8   2    0.30    0.40
   4   8  -2    3.70    0.80
   4   8  -2    4.20    0.90
  -4  -8   2    3.80    0.90
  -4  -8   2    4.20    0.70
   3   8  -2    2.20    0.70
   3   8  -2    1.40    0.50
  -3  -8   2    1.10    0.50
   2   8  -2   43.60    1.80
   2   8  -2   42.90    2.20
   2   8  -2   43.50    2.50
  -2  -8   2   43.90    2.00
   1   8  -2    0.00    0.50
   1   8  -2    1.20    0.50
   1   8  -2    0.30    0.60
  -1  -8   2   -0.10    0.50
   0   8  -2  118.39    4.60
   0   8  -2  116.39    3.70
   0  -8   2  112.89    3.90
  -1   8  -2    3.60    0.90
  -1   8  -2    3.40    1.00
  -1   8  -2    4.50    0.80
   1  -8   2    4.10    0.90
  -2   8  -2   46.50    2.30
  -2   8  -2   40.40    2.70
   2  -8   2   45.10    2.50
  -3   8  -2    2.10    0.80
  -3   8  -2    2.00    1.00
   3  -8   2    1.10    0.80
  -4   8  -2   38.20    2.40
  11   7  -2    5.70    1.50
 -11  -7   2    8.40    1.60
  10   7  -2   23.00    2.20
  10   7  -2   27.60    2.50
 -10  -7   2   25.50    2.30
   9   7  -2  205.28    7.00
   9   7  -2  201.18    6.60
  -9  -7   2  206.78    6.40
   8   7  -2   13.20    1.60
   8   7  -2   12.10    1.40
  -8  -7   2   12.80    1.50
   7   7  -2  290.97    7.90
   7   7  -2  269.97    8.50
   7   7  -2  281.07    8.20
  -7  -7   2  279.87    6.30
  -7  -7   2  282.27    7.70
   6   7  -2    4.60    0.90
   6   7  -2    3.70    0.60
   6   7  -2    4.30    0.90
  -6  -7   2    4.20    0.50
  -6  -7   2    4.40    0.90
   5   7  -2  223.98    5.70
   5   7  -2  220.18    6.80
   5   7  -2  218.58    6.50
  -5  -7   2  212.78    6.10
  -5  -7   2  215.08    5.30
   4   7  -2  859.81   18.30
   4   7  -2  861.21   21.30
   4   7  -2  850.81   20.50
  -4  -7   2  860.11   18.50
  -4  -7   2  840.52   18.90
   3   7  -2  183.98    5.50
   3   7  -2  189.98    4.60
   3   7  -2  179.08    5.80
  -3  -7   2  181.58    4.70
  -3  -7   2  179.98    4.80
   2   7  -2  533.15   14.20
   2   7  -2  550.64   12.30
   2   7  -2  549.45   13.60
  -2  -7   2  541.35   12.50
  -2  -7   2  565.44   12.70
   1   7  -2  286.47    7.00
   1   7  -2  284.17    7.70
   1   7  -2  287.37    8.30
  -1  -7   2  280.07    7.20
   0   7  -2  156.38    4.70
   0   7  -2  155.88    4.40
   0   7  -2  151.28    5.20
   0  -7   2  158.68    4.60
  -1   7  -2   -0.40    0.50
  -1   7  -2    0.10    0.40
   1  -7   2   -0.10    0.70
   1  -7   2    0.50    0.50
  -2   7  -2   19.00    1.40
  -2   7  -2   21.30    1.80
  -2   7  -2   22.90    1.50
   2  -7   2   19.60    2.10
   2  -7   2   18.30    1.60
  -3   7  -2    9.90    1.20
  -3   7  -2   12.90    1.70
   3  -7   2    9.00    1.60
   3  -7   2    8.30    1.20
  -4   7  -2    9.00    1.40
  -4   7  -2    8.50    1.20
   4  -7   2   10.00    1.80
   4  -7   2    9.20    1.40
  -5   7  -2   32.80    2.60
  -5   7  -2   36.00    2.30
   5  -7   2   33.20    2.40
  10   6  -2   61.39    3.60
  10   6  -2   60.89    3.50
 -10  -6   2   64.59    3.30
   9   6  -2  135.09    5.20
   9   6  -2  131.39    5.30
  -9  -6   2  144.59    4.90
   8   6  -2   36.70    2.20
   8   6  -2   37.10    2.40
  -8  -6   2   33.10    2.10
  -8  -6   2   33.40    1.20
   7   6  -2   60.79    2.50
   7   6  -2   58.19    2.90
   7   6  -2   61.19    2.70
  -7  -6   2   60.99    2.70
  -7  -6   2   59.79    1.80
   6   6  -2   60.29    2.80
   6   6  -2   60.99    2.40
  -6  -6   2   57.39    1.80
  -6  -6   2   54.89    2.50
   5   6  -2   27.50    1.40
   5   6  -2   23.70    1.70
   5   6  -2   26.50    1.00
   5   6  -2   28.60    1.80
   5   6  -2   27.10    1.40
  -5  -6   2   24.50    1.10
  -5  -6   2   24.90    1.60
  -5  -6   2   24.70    1.10
   4   6  -2   33.80    1.60
   4   6  -2   33.00    1.90
   4   6  -2   32.50    1.90
   4   6  -2   33.60    1.30
   4   6  -2   33.30    1.20
  -4  -6   2   33.70    1.30
  -4  -6   2   33.90    1.40
  -4  -6   2   31.70    1.70
   3   6  -2   11.10    1.20
   3   6  -2    8.50    1.00
   3   6  -2    9.80    0.70
  -3  -6   2   11.20    1.20
  -3  -6   2   10.00    0.80
  -3  -6   2   10.20    0.80
   2   6  -2   52.79    2.40
   2   6  -2   56.19    1.90
   2   6  -2   53.19    2.40
  -2  -6   2   55.79    2.00
  -2  -6   2   53.59    1.90
   1   6  -2   24.00    1.20
   1   6  -2   25.70    1.70
   1   6  -2   25.70    1.60
  -1  -6   2   25.70    1.40
   0   6  -2    1.60    0.50
   0   6  -2    0.90    0.60
   0   6  -2    1.30    0.60
   0  -6   2    0.80    0.50
   0  -6   2    2.20    0.80
  -1   6  -2  130.29    4.60
  -1   6  -2  133.99    3.90
   1  -6   2  134.09    4.10
   1  -6   2  137.29    5.00
  -2   6  -2    0.50    0.60
  -2   6  -2   -0.10    0.40
   2  -6   2   -0.50    0.50
   2  -6   2    0.10    0.80
   2  -6   2   -0.30    0.30
  -3   6  -2   21.90    1.90
  -3   6  -2   21.80    1.30
  -3   6  -2   22.80    1.50
   3  -6   2   21.30    2.20
   3  -6   2   23.30    1.70
   3  -6   2   22.20    1.40
  -4   6  -2   -0.10    0.60
  -4   6  -2   -0.70    0.50
   4  -6   2   -0.50    0.80
   4  -6   2   -0.60    0.60
  -5   6  -2   81.69    3.80
  -5   6  -2   86.79    3.40
   5  -6   2   86.69    4.60
   5  -6   2   90.39    3.60
  -6   6  -2   29.50    2.20
   6  -6   2   35.50    2.40
  10   5  -2    9.40    1.60
  10   5  -2   10.50    1.70
   9   5  -2   33.20    2.50
   9   5  -2   34.30    2.50
  -9  -5   2   32.00    1.30
  -9  -5   2   30.70    2.20
   8   5  -2   57.09    3.10
   8   5  -2   60.49    3.00
  -8  -5   2   64.59    1.90
  -8  -5   2   60.29    2.80
   7   5  -2    7.80    1.10
   7   5  -2    8.00    0.90
   7   5  -2    8.90    1.20
  -7  -5   2    7.00    0.60
  -7  -5   2    8.00    1.10
   6   5  -2  462.65   11.90
   6   5  -2  439.16   11.70
   6   5  -2  461.75    9.80
   6   5  -2  436.56   11.60
  -6  -5   2  453.55   10.70
  -6  -5   2  450.05    9.90
   5   5  -2   81.99    3.10
   5   5  -2   79.29    2.80
   5   5  -2   83.29    2.10
  -5  -5   2   76.39    2.20
  -5  -5   2   77.89    2.80
  -5  -5   2   80.09    2.20
   4   5  -2 2619.34   61.39
   4   5  -2 2420.46   58.49
   4   5  -2 2545.15   52.69
   4   5  -2 2512.55   56.79
   4   5  -2 2567.14   57.99
  -4  -5   2 2511.25   52.39
  -4  -5   2 2456.55   51.79
  -4  -5   2 2477.15   52.39
   3   5  -2 1170.68   28.60
   3   5  -2 1120.69   27.40
   3   5  -2 1157.38   26.70
   3   5  -2 1168.78   26.60
   3   5  -2 1139.89   24.30
  -3  -5   2 1154.48   24.30
  -3  -5   2 1135.09   24.40
   2   5  -2 1162.98   27.80
   2   5  -2 1225.88   30.10
   2   5  -2 1216.08   28.70
   2   5  -2 1207.28   25.50
  -2  -5   2 1226.78   25.60
  -2  -5   2 1197.18   25.70
   1   5  -2  748.03   16.00
   1   5  -2  740.83   17.60
   1   5  -2  742.13   18.10
  -1  -5   2  752.22   16.10
  -1  -5   2  720.73   16.20
   0   5  -2  555.04   13.30
   0   5  -2  548.05   13.90
   0   5  -2  556.84   12.30
   0  -5   2  552.94   12.50
   0  -5   2  550.54   14.70
  -1   5  -2 1208.08   29.00
  -1   5  -2 1228.78   28.00
  -1   5  -2 1225.48   26.10
   1  -5   2 1212.18   28.20
   1  -5   2 1194.08   31.00
   1  -5   2 1231.48   26.30
  -2   5  -2    0.30    0.50
  -2   5  -2    0.00    0.40
   2  -5   2    1.00    0.80
   2  -5   2    0.60    0.30
   2  -5   2    0.60    0.50
  -3   5  -2  177.98    5.70
  -3   5  -2  180.08    5.00
  -3   5  -2  176.68    5.10
   3  -5   2  187.98    5.20
   3  -5   2  176.48    5.20
   3  -5   2  183.18    6.40
  -4   5  -2   28.80    2.00
  -4   5  -2   29.80    1.70
   4  -5   2   30.40    1.80
   4  -5   2   29.30    1.80
   4  -5   2   30.10    2.60
  -5   5  -2  133.49    4.80
  -5   5  -2  133.09    4.30
   5  -5   2  133.19    4.50
   5  -5   2  131.49    5.60
   5  -5   2  128.79    4.60
  -6   5  -2  117.89    4.10
   6  -5   2  120.29    5.60
   6  -5   2  119.19    4.70
   6  -5   2  124.99    4.40
   7  -5   2   12.40    1.70
  10   4  -2   52.69    3.40
  10   4  -2   48.10    3.20
 -10  -4   2   49.70    1.80
   9   4  -2  163.18    6.00
   9   4  -2  154.98    5.80
  -9  -4   2  158.58    4.10
   8   4  -2  280.07    8.30
   8   4  -2  278.87    8.40
  -8  -4   2  271.27    7.40
  -8  -4   2  269.37    6.40
   7   4  -2    3.70    0.90
   7   4  -2    5.50    0.70
   7   4  -2    4.60    0.90
  -7  -4   2    5.70    1.00
  -7  -4   2    4.80    0.50
   6   4  -2  249.08    7.30
   6   4  -2  264.47    5.90
   6   4  -2  270.37    7.20
   6   4  -2  252.37    7.30
  -6  -4   2  255.97    5.90
  -6  -4   2  258.07    5.90
  -6  -4   2  262.27    6.70
   5   4  -2   61.09    2.10
   5   4  -2   58.29    2.30
   5   4  -2   59.29    2.50
   5   4  -2   59.29    1.70
  -5  -4   2   61.69    1.80
  -5  -4   2   60.19    2.30
  -5  -4   2   60.49    1.80
   4   4  -2  361.76    9.30
   4   4  -2  370.86    9.40
   4   4  -2  373.16    8.10
  -4  -4   2  378.46    8.20
  -4  -4   2  361.76    8.50
  -4  -4   2  373.26    8.20
   3   4  -2  291.67    7.10
   3   4  -2  283.87    6.30
   3   4  -2  276.47    7.40
   3   4  -2  290.87    7.40
  -3  -4   2  286.37    6.40
  -3  -4   2  282.17    6.40
  -3  -4   2  274.07    6.70
   2   4  -2   12.60    0.70
   2   4  -2   13.80    0.60
   2   4  -2   12.40    1.00
   2   4  -2   12.60    0.80
   2   4  -2   12.10    1.00
  -2  -4   2   12.40    0.70
  -2  -4   2   12.10    0.70
   1   4  -2   59.19    2.20
   1   4  -2   58.69    1.80
   1   4  -2   58.29    2.20
   1   4  -2   55.09    2.20
  -1  -4   2   60.49    1.80
  -1  -4   2   59.49    2.20
  -1  -4   2   60.09    1.90
   0   4  -2    3.80    0.50
   0   4  -2    3.60    0.60
   0   4  -2    3.80    0.70
   0   4  -2    4.40    0.70
   0  -4   2    5.40    0.60
   0  -4   2    4.30    0.60
   0  -4   2    4.30    0.70
   0  -4   2    4.80    0.70
  -1   4  -2   22.10    1.30
  -1   4  -2   20.50    1.10
  -1   4  -2   20.70    1.30
   1  -4   2   21.80    0.90
   1  -4   2   22.90    1.60
   1  -4   2   22.30    1.30
  -2   4  -2   13.80    1.00
  -2   4  -2   13.00    1.20
   2  -4   2   14.30    1.10
   2  -4   2   13.70    1.50
   2  -4   2   13.00    0.90
  -3   4  -2    3.90    0.70
  -3   4  -2    4.10    0.80
   3  -4   2    4.00    1.00
   3  -4   2    3.50    0.80
   3  -4   2    4.90    0.70
  -4   4  -2  164.78    5.20
  -4   4  -2  158.18    4.30
  -4   4  -2  168.88    4.60
   4  -4   2  173.08    6.10
   4  -4   2  158.78    5.00
   4  -4   2  166.88    4.80
  -5   4  -2    6.20    1.00
  -5   4  -2    8.70    1.00
   5  -4   2    6.40    1.30
   5  -4   2    7.10    1.00
   5  -4   2    7.30    1.00
  -6   4  -2  118.39    3.90
   6  -4   2  118.69    4.60
   6  -4   2  120.59    4.10
   6  -4   2  122.39    5.40
  -7   4  -2    2.10    0.70
   7  -4   2    3.50    0.90
   7  -4   2    1.90    0.90
   7  -4   2    2.00    1.40
   8  -4   2   24.10    2.50
  10   3  -2    0.70    0.90
  10   3  -2    0.70    1.00
 -10  -3   2    0.10    0.40
   9   3  -2    9.40    1.60
   9   3  -2    8.30    1.40
  -9  -3   2    9.20    0.90
   8   3  -2    3.00    1.00
   8   3  -2    4.50    0.80
   8   3  -2    3.40    0.90
  -8  -3   2    3.80    0.60
   7   3  -2    4.10    0.90
   7   3  -2    4.20    0.70
   7   3  -2    5.00    0.90
  -7  -3   2    3.30    0.50
  -7  -3   2    3.30    0.70
   6   3  -2    1.60    0.40
   6   3  -2    2.10    0.60
   6   3  -2    1.40    0.30
   6   3  -2    1.00    0.50
  -6  -3   2    1.90    0.40
  -6  -3   2    2.70    0.70
  -6  -3   2    1.60    0.40
   5   3  -2  500.85   12.40
   5   3  -2  492.65   12.70
   5   3  -2  503.75   10.80
   5   3  -2  511.05   12.70
  -5  -3   2  488.95   10.80
  -5  -3   2  492.25   11.20
  -5  -3   2  496.85   10.80
   4   3  -2    0.20    0.20
   4   3  -2    0.70    0.40
   4   3  -2    0.90    0.20
   4   3  -2    0.60    0.30
  -4  -3   2    0.30    0.20
  -4  -3   2    0.80    0.30
  -4  -3   2    1.00    0.40
   3   3  -2 4383.36   89.69
   3   3  -2 4233.28   90.19
   3   3  -2 4263.77   95.29
   3   3  -2 4274.27   99.79
  -3  -3   2 4318.77   89.99
  -3  -3   2 4187.58   89.79
  -3  -3   2 4406.16   99.49
  -3  -3   2 4207.28   88.19
   2   3  -2   28.10    1.00
   2   3  -2   27.20    1.00
   2   3  -2   26.70    1.00
   2   3  -2   28.40    1.00
   2   3  -2   25.50    1.30
  -2  -3   2   27.90    1.00
  -2  -3   2   27.50    1.00
  -2  -3   2   27.30    1.30
  -2  -3   2   32.30    1.10
  -2  -3   2   27.20    1.10
   1   3  -2 2259.67   47.10
   1   3  -2 2202.38   55.39
   1   3  -2 2212.88   51.69
   1   3  -2 2227.98   50.39
   1   3  -2 2295.57   47.10
  -1  -3   2 2246.18   46.80
  -1  -3   2 2246.18   47.90
  -1  -3   2 2251.67   50.39
  -1  -3   2 2250.57   55.09
  -1  -3   2 2282.47   51.59
   0   3  -2 1678.23   36.30
   0   3  -2 1828.22   42.80
   0   3  -2 1735.93   36.40
   0   3  -2 1693.73   40.10
   0   3  -2 1733.13   39.10
   0  -3   2 1805.32   40.20
   0  -3   2 1641.54   36.40
   0  -3   2 1714.43   39.90
   0  -3   2 1728.53   42.80
   0  -3   2 1779.62   36.30
   0  -3   2 1758.42   39.20
  -1   3  -2  628.24   15.70
  -1   3  -2  621.84   13.20
  -1   3  -2  590.14   14.10
  -1   3  -2  567.54   14.50
   1  -3   2  603.74   13.10
   1  -3   2  575.74   14.10
   1  -3   2  599.44   15.60
   1  -3   2  635.64   14.50
   1  -3   2  638.54   14.30
   1  -3   2  557.94   13.10
  -2   3  -2 2209.38   52.89
  -2   3  -2 2329.87   48.00
   2  -3   2 2277.77   48.10
   2  -3   2 2306.07   56.79
   2  -3   2 2337.67   52.99
  -3   3  -2   56.89    2.30
  -3   3  -2   52.79    1.90
   3  -3   2   53.59    2.10
   3  -3   2   54.39    2.70
   3  -3   2   55.79    2.10
  -4   3  -2  624.04   14.40
  -4   3  -2  605.74   13.60
  -4   3  -2  578.74   14.40
  -4   3  -2  597.74   15.10
   4  -3   2  611.34   15.20
   4  -3   2  618.84   13.80
   4  -3   2  605.24   16.60
  -5   3  -2   26.50    1.70
  -5   3  -2   31.80    1.60
   5  -3   2   28.70    2.30
   5  -3   2   27.90    1.60
   5  -3   2   27.40    1.80
  -6   3  -2  224.48    5.90
   6  -3   2  216.78    7.70
   6  -3   2  216.88    6.00
   6  -3   2  215.58    6.90
  -7   3  -2   74.19    2.90
   7  -3   2   73.19    3.00
   7  -3   2   74.99    4.20
   7  -3   2   70.79    3.50
  -8   3  -2   23.30    1.70
   8  -3   2   18.90    2.10
   8  -3   2   17.40    2.30
   9  -3   2   52.79    3.70
  10   2  -2   86.19    4.60
  10   2  -2   80.79    4.20
 -10  -2   2   79.19    2.80
   9   2  -2  124.99    5.10
   9   2  -2  136.09    5.50
  -9  -2   2  130.19    3.80
   8   2  -2   47.90    2.40
   8   2  -2   51.49    3.00
  -8  -2   2   51.29    1.90
   7   2  -2  570.14   15.30
   7   2  -2  593.14   15.30
  -7  -2   2  572.64   12.80
   6   2  -2  109.89    4.10
   6   2  -2  110.89    3.00
   6   2  -2  117.09    3.70
  -6  -2   2  116.39    3.10
  -6  -2   2  109.39    3.00
  -6  -2   2  109.89    3.50
   5   2  -2 1201.88   28.70
   5   2  -2 1136.59   27.80
   5   2  -2 1158.08   24.40
   5   2  -2 1156.38   26.90
  -5  -2   2 1181.58   24.50
  -5  -2   2 1140.69   24.40
  -5  -2   2 1116.09   24.30
   4   2  -2  278.57    7.60
   4   2  -2  289.67    7.50
   4   2  -2  292.57    7.40
   4   2  -2  297.57    6.40
   4   2  -2  270.67    7.40
  -4  -2   2  274.67    6.40
  -4  -2   2  293.87    6.40
  -4  -2   2  279.57    6.60
   3   2  -2  831.72   19.90
   3   2  -2  854.11   20.50
   3   2  -2  866.51   17.70
   3   2  -2  841.02   17.70
   3   2  -2  816.92   19.40
  -3  -2   2  838.12   17.70
  -3  -2   2  804.42   17.60
  -3  -2   2  854.71   20.00
  -3  -2   2  830.02   17.70
   2   2  -2  625.14   12.80
   2   2  -2  596.64   14.30
   2   2  -2  600.94   12.80
   2   2  -2  599.74   14.70
   2   2  -2  598.04   14.10
  -2  -2   2  607.14   14.10
  -2  -2   2  595.34   12.80
  -2  -2   2  588.24   12.70
  -2  -2   2  617.74   14.30
  -2  -2   2  592.14   12.80
   1   2  -2  264.57    6.60
   1   2  -2  247.98    6.40
   1   2  -2  266.57    5.90
   1   2  -2  273.07    6.80
   1   2  -2  270.47    5.90
  -1  -2   2  263.37    5.90
  -1  -2   2  265.17    6.70
  -1  -2   2  269.07    6.60
  -1  -2   2  265.17    5.90
  -1  -2   2  270.47    6.40
   0   2  -2  246.98    6.40
   0   2  -2  238.58    6.00
   0   2  -2  241.78    5.50
   0   2  -2  235.78    5.40
   0   2  -2  232.68    6.00
   0  -2   2  239.08    5.40
   0  -2   2  238.38    6.00
   0  -2   2  235.48    6.40
   0  -2   2  236.28    5.50
   0  -2   2  253.67    6.10
   0  -2   2  244.58    5.80
  -1   2  -2  595.94   14.80
  -1   2  -2  609.04   13.40
  -1   2  -2  631.64   14.60
  -1   2  -2  654.83   16.10
  -1   2  -2  634.94   13.50
   1  -2   2  634.54   14.80
   1  -2   2  611.04   13.50
   1  -2   2  614.54   16.00
   1  -2   2  643.54   13.50
   1  -2   2  640.44   14.60
  -2   2  -2   41.70    1.60
  -2   2  -2   41.70    1.40
  -2   2  -2   38.80    1.40
  -2   2  -2   42.50    1.90
   2  -2   2   39.30    1.50
   2  -2   2   41.00    1.50
   2  -2   2   40.30    1.90
   2  -2   2   43.00    1.40
  -3   2  -2   53.39    1.60
  -3   2  -2   54.39    2.00
  -3   2  -2   54.69    1.80
  -3   2  -2   58.79    1.90
   3  -2   2   55.19    1.90
   3  -2   2   53.29    2.10
   3  -2   2   56.79    2.50
   3  -2   2   55.69    2.00
  -4   2  -2   23.10    0.90
  -4   2  -2   21.70    1.30
  -4   2  -2   20.50    1.10
   4  -2   2   20.40    1.20
   4  -2   2   22.40    1.70
   4  -2   2   21.30    1.40
  -5   2  -2  217.18    5.40
  -5   2  -2  214.08    4.80
   5  -2   2  215.88    5.60
   5  -2   2  209.58    7.10
   5  -2   2  207.88    6.40
  -6   2  -2    4.00    0.50
  -6   2  -2    2.70    0.60
   6  -2   2    1.80    0.90
   6  -2   2    3.90    0.90
   6  -2   2    2.60    0.60
  -7   2  -2  109.09    3.50
   7  -2   2  106.89    4.40
   7  -2   2  108.79    3.60
   7  -2   2  105.09    4.80
  -8   2  -2    8.00    1.10
   8  -2   2    6.60    1.60
   8  -2   2    5.10    1.20
  -9   2  -2   53.99    2.60
   9  -2   2   51.19    3.80
   9  -2   2   49.80    3.50
 -10  -1   2    0.00    0.50
   9   1  -2   36.70    2.90
  -9  -1   2   37.40    1.80
   8   1  -2    0.10    0.70
   8   1  -2   -0.20    0.60
  -8  -1   2   -0.20    0.30
   7   1  -2    0.10    0.60
   7   1  -2    0.20    0.40
   7   1  -2    0.50    0.60
  -7  -1   2    0.50    0.40
   6   1  -2   61.79    2.90
   6   1  -2   59.99    2.50
   6   1  -2   61.19    2.00
  -6  -1   2   61.69    2.00
  -6  -1   2   61.69    2.10
   5   1  -2   39.00    1.70
   5   1  -2   36.70    1.40
   5   1  -2   38.50    2.00
   5   1  -2   39.30    1.70
  -5  -1   2   35.50    1.40
  -5  -1   2   39.10    1.80
  -5  -1   2   36.10    1.40
   4   1  -2   23.50    1.00
   4   1  -2   22.60    1.10
   4   1  -2   22.10    1.40
   4   1  -2   24.80    1.20
  -4  -1   2   23.90    1.20
  -4  -1   2   22.90    1.00
  -4  -1   2   26.00    1.00
  -4  -1   2   21.60    1.10
   3   1  -2   27.10    1.20
   3   1  -2   24.90    0.90
   3   1  -2   27.30    1.00
   3   1  -2   24.20    0.90
   3   1  -2   23.40    1.30
   3   1  -2   24.00    1.20
  -3  -1   2   25.20    0.90
  -3  -1   2   23.20    1.00
  -3  -1   2   25.50    1.30
  -3  -1   2   26.10    1.00
  -3  -1   2   26.10    1.00
   2   1  -2  568.24   11.90
   2   1  -2  537.75   13.00
   2   1  -2  571.34   11.80
   2   1  -2  538.55   13.30
   2   1  -2  561.54   13.50
   2   1  -2  563.04   13.50
  -2  -1   2  565.24   13.40
  -2  -1   2  545.65   11.70
  -2  -1   2  541.05   11.80
  -2  -1   2  561.74   11.90
   1   1  -2  102.99    2.80
   1   1  -2  106.89    2.50
   1   1  -2  106.39    2.90
   1   1  -2  109.69    2.50
   1   1  -2  103.69    2.90
  -1  -1   2  101.29    2.50
  -1  -1   2  104.29    2.50
  -1  -1   2   99.99    2.50
  -1  -1   2  104.69    2.80
  -1  -1   2  106.29    2.90
   0   1  -2 4338.97  106.39
   0   1  -2 4322.47  103.69
   0   1  -2 4356.86   94.09
   0   1  -2 4631.44  110.39
   0   1  -2 4373.46  101.99
   0  -1   2 4395.26  110.29
   0  -1   2 4706.03  104.19
   0  -1   2 4580.04   94.59
   0  -1   2 4570.74  101.89
   0  -1   2 4526.15   94.59
  -1   1  -2 4174.48   86.89
  -1   1  -2 4165.38   97.69
  -1   1  -2 3921.71   95.09
  -1   1  -2 4130.39   87.09
  -1   1  -2 4179.38  100.99
  -1   1  -2 4061.39   93.49
   1  -1   2 3849.61  100.69
   1  -1   2 4394.76   94.19
   1  -1   2 4184.98   94.89
   1  -1   2 4111.19   86.39
   1  -1   2 3950.40   86.59
  -2   1  -2  945.61   22.80
  -2   1  -2 1021.60   24.80
  -2   1  -2  989.30   23.30
  -2   1  -2  966.10   20.80
  -2   1  -2 1003.00   20.90
   2  -1   2  945.61   24.70
   2  -1   2  963.80   20.90
   2  -1   2 1018.90   22.90
   2  -1   2 1001.90   20.80
   2  -1   2 1010.20   22.40
  -3   1  -2  314.57    7.40
  -3   1  -2  327.57    8.20
  -3   1  -2  339.97    9.30
  -3   1  -2  337.17    7.90
  -3   1  -2  333.97    7.50
   3  -1   2  333.57    7.40
   3  -1   2  337.57    8.10
   3  -1   2  327.87    7.50
   3  -1   2  316.37    9.20
   3  -1   2  341.57    8.20
  -4   1  -2   53.19    1.80
  -4   1  -2   56.59    2.00
  -4   1  -2   60.59    1.90
  -4   1  -2   58.19    1.60
   4  -1   2   60.19    2.00
   4  -1   2   54.79    2.60
   4  -1   2   56.19    1.90
   4  -1   2   52.99    2.30
  -5   1  -2  572.74   11.50
  -5   1  -2  567.74   12.40
  -5   1  -2  558.34   12.30
   5  -1   2  541.25   15.20
   5  -1   2  540.55   14.20
   5  -1   2  548.15   12.40
  -6   1  -2  235.88    5.80
  -6   1  -2  237.38    5.40
   6  -1   2  231.98    5.90
   6  -1   2  223.58    7.60
   6  -1   2  230.18    7.10
  -7   1  -2  113.69    3.10
  -7   1  -2  109.99    3.40
   7  -1   2  110.99    3.50
   7  -1   2  109.29    4.40
   7  -1   2  109.29    4.80
  -8   1  -2   84.09    2.70
  -8   1  -2   84.29    2.90
   8  -1   2   84.29    4.00
   8  -1   2   81.49    4.30
  -9   1  -2   91.89    3.30
   9  -1   2   98.09    4.60
   9  -1   2   97.49    5.00
  10  -1   2  143.19    7.20
   9   0  -2   80.19    4.40
  -9   0   2   81.99    3.00
   8   0  -2  377.56   11.50
   8   0  -2  385.56   11.20
  -8   0   2  388.36    9.30
   7   0  -2   53.29    2.10
   7   0  -2   51.09    2.90
   7   0  -2   51.89    2.60
  -7   0   2   53.69    2.10
   6   0  -2  763.92   19.60
   6   0  -2  778.82   20.10
   6   0  -2  754.72   16.90
  -6   0   2  768.02   16.90
  -6   0   2  788.92   17.00
   5   0  -2  550.44   14.50
   5   0  -2  564.14   12.50
   5   0  -2  596.94   14.00
   5   0  -2  558.64   14.80
  -5   0   2  549.05   12.50
  -5   0   2  571.34   12.60
   4   0  -2 2463.35   59.99
   4   0  -2 2320.37   56.99
   4   0  -2 2428.66   51.09
   4   0  -2 2521.65   57.69
  -4   0   2 2508.55   51.19
  -4   0   2 2399.76   51.09
  -4   0   2 2482.15   60.19
   3   0  -2  468.85   11.30
   3   0  -2  443.06   10.00
   3   0  -2  456.15    9.90
   3   0  -2  457.25   11.60
  -3   0   2  463.25   10.00
  -3   0   2  439.56    9.90
  -3   0   2  452.65   11.70
  -3   0   2  460.95   11.50
   2   0  -2  511.75   12.10
   2   0  -2  526.15   11.10
   2   0  -2  502.65   12.50
   2   0  -2  534.95   12.60
   2   0  -2  531.15   12.80
   2   0  -2  504.25   11.10
  -2   0   2  501.15   11.10
  -2   0   2  527.05   11.10
  -2   0   2  491.05   10.80
  -2   0   2  526.55   12.60
  -2   0   2  502.05   12.60
  -2   0   2  516.55   12.90
   1   0  -2 2411.16   51.29
   1   0  -2 2244.48   54.19
   1   0  -2 2377.96   56.69
   1   0  -2 2469.75   51.19
   1   0  -2 2487.95   56.59
  -1   0   2 2370.06   58.39
  -1   0   2 2351.76   49.40
  -1   0   2 2405.06   55.79
  -1   0   2 2420.46   58.89
  -1   0   2 2481.95   55.09
  -1   0   2 2390.06   50.79
   0   0  -2 1436.26   33.50
   0   0  -2 1377.66   31.20
   0   0  -2 1416.66   32.80
   0   0  -2 1370.96   29.80
   0   0   2 1408.56   29.90
   0   0   2 1365.16   32.30
   0   0   2 1398.06   29.50
   0   0   2 1380.16   33.50
   0   0   2 1421.26   31.20
  -1   0  -2 5707.53  120.89
  -1   0  -2 5863.41  136.79
  -1   0  -2 5970.80  121.29
  -1   0  -2 5461.85  129.79
  -1   0  -2 5944.81  142.79
   1   0   2 5741.23  120.99
   1   0   2 5957.00  129.99
   1   0   2 5665.43  121.19
   1   0   2 5731.93  136.59
   1   0   2 5731.33  142.99
  -2   0  -2   35.40    1.10
  -2   0  -2   37.10    1.10
  -2   0  -2   37.30    1.50
  -2   0  -2   35.70    1.10
  -2   0  -2   37.50    1.10
   2   0   2   35.60    1.10
   2   0   2   37.10    1.10
   2   0   2   36.30    1.50
   2   0   2   37.40    1.30
   2   0   2   37.10    1.10
  -3   0  -2   38.80    1.10
  -3   0  -2   38.00    1.20
  -3   0  -2   42.20    1.80
  -3   0  -2   37.90    1.20
   3   0   2   38.80    1.20
   3   0   2   38.20    1.10
   3   0   2   39.40    1.30
   3   0   2   36.50    1.20
   3   0   2   36.10    1.70
  -4   0  -2   61.49    1.80
  -4   0  -2   63.99    1.80
  -4   0  -2   61.79    1.70
   4   0   2   62.09    1.80
   4   0   2   58.49    2.60
   4   0   2   62.19    2.00
  -5   0  -2   31.10    1.20
  -5   0  -2   31.80    1.30
  -5   0  -2   30.50    1.20
   5   0   2   31.50    1.30
   5   0   2   29.30    1.70
   5   0   2   29.60    1.90
  -6   0  -2   21.10    1.10
  -6   0  -2   20.50    1.10
  -6   0  -2   20.50    1.10
   6   0   2   18.80    1.70
   6   0   2   21.70    1.70
   6   0   2   21.40    1.10
  -7   0  -2   44.00    1.70
  -7   0  -2   40.10    1.70
   7   0   2   47.30    2.60
   7   0   2   46.00    2.70
   7   0   2   41.70    1.80
  -8   0  -2   13.10    1.00
  -8   0  -2   11.30    1.10
   8   0   2   12.40    1.70
   8   0   2   10.30    1.60
  -9   0  -2    1.60    0.60
  -9   0  -2    2.40    0.60
   9   0   2    1.00    0.90
   9   0   2    2.60    1.10
 -10   0  -2   40.10    2.00
  10   0   2   37.40    3.20
  10   0   2   38.90    3.40
  -9   1   2    6.80    1.10
   8  -1  -2   33.30    2.80
   8  -1  -2   29.50    2.40
  -8   1   2   34.00    1.90
   7  -1  -2   11.70    1.60
   7  -1  -2   11.00    1.40
   7  -1  -2   12.50    1.20
  -7   1   2   11.50    1.10
   6  -1  -2   66.69    3.30
   6  -1  -2   68.99    3.10
   6  -1  -2   67.49    2.50
  -6   1   2   70.19    2.50
   5  -1  -2    0.50    0.30
   5  -1  -2    0.70    0.40
   5  -1  -2    1.10    0.60
   5  -1  -2    0.80    0.60
  -5   1   2    0.50    0.30
   4  -1  -2   90.79    3.40
   4  -1  -2   89.29    3.20
   4  -1  -2   92.99    2.80
   4  -1  -2   89.49    2.70
  -4   1   2   94.59    2.70
  -4   1   2   88.89    2.60
  -4   1   2   87.69    2.80
   3  -1  -2   95.59    3.10
   3  -1  -2   95.39    2.70
   3  -1  -2   88.19    3.10
   3  -1  -2   96.89    2.80
  -3   1   2   92.59    2.60
  -3   1   2   97.59    3.20
  -3   1   2   95.49    2.60
  -3   1   2   91.29    2.80
   2  -1  -2   42.80    1.40
   2  -1  -2   44.40    1.40
   2  -1  -2   45.50    1.60
   2  -1  -2   43.30    1.80
   2  -1  -2   44.40    1.60
   2  -1  -2   43.70    1.60
  -2   1   2   47.30    1.50
  -2   1   2   51.09    1.90
  -2   1   2   42.40    1.40
  -2   1   2   42.70    1.60
  -2   1   2   46.00    1.70
   1  -1  -2  960.10   21.80
   1  -1  -2  914.91   19.80
   1  -1  -2  926.41   22.10
   1  -1  -2  924.51   21.20
   1  -1  -2  924.51   19.80
  -1   1   2  961.10   23.20
  -1   1   2  932.51   19.80
  -1   1   2  952.90   19.90
  -1   1   2  927.01   22.50
  -1   1   2  980.70   22.20
   0  -1  -2   39.90    1.20
   0  -1  -2   39.30    1.20
   0  -1  -2   40.70    1.40
   0  -1  -2   39.50    1.20
   0  -1  -2   41.60    1.20
   0   1   2   39.70    1.40
   0   1   2   40.10    1.20
   0   1   2   39.30    1.20
   0   1   2   39.90    1.20
   0   1   2   41.40    1.50
  -1  -1  -2 4792.92  100.79
  -1  -1  -2 4944.21  114.69
  -1  -1  -2 4713.43  107.49
  -1  -1  -2 4701.23  100.59
   1   1   2 4811.22  114.59
   1   1   2 4818.82  107.69
   1   1   2 4870.61  100.89
   1   1   2 4791.32  100.59
  -2  -1  -2  595.44   12.70
  -2  -1  -2  606.24   12.80
  -2  -1  -2  617.54   14.50
   2   1   2  613.14   12.70
   2   1   2  610.24   14.50
   2   1   2  609.14   12.80
   2   1   2  585.84   15.30
  -3  -1  -2  175.88    4.10
  -3  -1  -2  189.38    4.60
  -3  -1  -2  179.28    4.10
   3   1   2  185.78    4.10
   3   1   2  185.88    4.60
   3   1   2  183.08    4.10
  -4  -1  -2  429.26   11.10
  -4  -1  -2  400.36    8.80
  -4  -1  -2  412.36    8.90
   4   1   2  400.46    8.80
   4   1   2  414.16    9.70
   4   1   2  420.66    9.80
   4   1   2  409.06    8.80
   4   1   2  377.06   11.00
  -5  -1  -2   17.10    0.80
  -5  -1  -2   16.80    0.80
  -5  -1  -2   17.80    0.90
   5   1   2   19.90    0.70
   5   1   2   16.20    1.30
   5   1   2   23.20    1.00
   5   1   2   15.40    0.80
  -6  -1  -2  723.13   15.60
  -6  -1  -2  736.63   15.10
  -6  -1  -2  746.93   15.70
   6   1   2  706.93   19.40
   6   1   2  720.73   15.70
  -7  -1  -2  119.69    3.20
  -7  -1  -2  114.69    3.10
  -7  -1  -2  113.29    3.30
   7   1   2  116.99    4.70
   7   1   2  120.59    3.20
   7   1   2  113.09    4.40
  -8  -1  -2  125.29    3.50
  -8  -1  -2  126.79    3.70
   8   1   2  120.79    4.90
   8   1   2  126.99    5.10
  -9  -1  -2  105.39    3.40
  -9  -1  -2   99.59    3.10
   9   1   2  102.79    4.60
   9   1   2  102.89    4.80
 -10  -1  -2  202.08    5.60
 -10  -1  -2  197.68    5.30
  10   1   2  196.38    7.40
  10   1   2  191.58    7.50
 -11  -1  -2  126.49    3.90
  11   1   2  128.19    6.10
   8  -2  -2  182.18    6.60
   8  -2  -2  180.68    6.90
  -8   2   2  180.78    5.40
   7  -2  -2   65.59    2.70
   7  -2  -2   63.69    3.30
   7  -2  -2   64.39    3.50
  -7   2   2   64.09    2.60
   6  -2  -2   95.69    4.00
   6  -2  -2   92.19    3.90
   6  -2  -2   97.69    3.20
  -6   2   2   94.09    3.20
   5  -2  -2  263.87    7.90
   5  -2  -2  267.97    8.00
   5  -2  -2  268.27    6.70
  -5   2   2  268.57    6.70
   4  -2  -2   35.10    1.60
   4  -2  -2   41.00    2.10
   4  -2  -2   37.10    1.50
  -4   2   2   32.30    1.50
  -4   2   2   34.20    1.50
   3  -2  -2 2604.44   58.59
   3  -2  -2 2410.26   57.89
   3  -2  -2 2505.75   61.19
   3  -2  -2 2509.95   52.09
  -3   2   2 2429.46   51.99
  -3   2   2 2455.65   58.69
   1  -2  -2 2501.95   58.29
   1  -2  -2 2553.24   58.59
   1  -2  -2 2593.14   60.49
   1  -2  -2 2441.46   52.69
   1  -2  -2 2476.15   53.19
  -1   2   2 2674.13   58.39
  -1   2   2 2440.06   59.29
  -1   2   2 2629.34   61.79
  -1   2   2 2399.76   60.79
  -1   2   2 2439.06   53.29
  -1   2   2 2624.34   52.59
   0  -2  -2  623.04   12.90
   0  -2  -2  591.04   14.20
   0  -2  -2  589.44   14.40
   0  -2  -2  606.44   12.90
   0  -2  -2  591.44   13.50
   0  -2  -2  612.84   14.70
   0   2   2  576.64   12.90
   0   2   2  633.34   14.50
   0   2   2  598.94   14.20
   0   2   2  601.14   14.70
   0   2   2  618.64   12.90
  -1  -2  -2 2784.02   65.09
  -1  -2  -2 2850.11   67.49
  -1  -2  -2 2720.03   58.29
  -1  -2  -2 2761.12   59.09
   1   2   2 2792.52   58.89
   1   2   2 2867.11   64.59
   1   2   2 2733.03   59.09
   1   2   2 2689.03   66.89
   1   2   2 2846.72   66.09
   1   2   2 2818.92   61.99
  -2  -2  -2 5011.60  120.89
  -2  -2  -2 5178.68  106.29
  -2  -2  -2 5141.09  106.49
  -2  -2  -2 5073.99  103.59
   2   2   2 5011.90  117.09
   2   2   2 5119.19  121.89
   2   2   2 5063.79  106.39
   2   2   2 5173.28  106.39
  -3  -2  -2  680.23   14.40
  -3  -2  -2  673.13   14.50
  -3  -2  -2  694.73   14.10
   3   2   2  706.63   16.70
   3   2   2  707.03   14.50
   3   2   2  711.73   14.50
  -4  -2  -2  936.61   20.10
  -4  -2  -2  985.50   19.50
  -4  -2  -2  959.80   20.20
   4   2   2  989.90   23.10
   4   2   2  975.90   20.20
   4   2   2  976.80   20.20
   4   2   2  967.60   24.60
  -5  -2  -2   17.90    0.70
  -5  -2  -2   18.30    0.70
  -5  -2  -2   16.40    0.90
   5   2   2   17.00    1.30
   5   2   2   17.20    0.80
   5   2   2   17.70    0.70
   5   2   2   18.30    0.70
  -6  -2  -2  742.13   15.80
  -6  -2  -2  768.62   16.20
  -6  -2  -2  783.12   16.30
   6   2   2  779.42   16.30
   6   2   2  740.73   20.20
   6   2   2  773.22   18.30
  -7  -2  -2   73.09    2.10
  -7  -2  -2   75.29    2.10
  -7  -2  -2   72.19    2.40
   7   2   2   70.69    3.40
   7   2   2   73.29    2.10
   7   2   2   77.69    2.20
   7   2   2   71.69    3.20
  -8  -2  -2  355.66    8.10
  -8  -2  -2  353.76    8.30
   8   2   2  353.46   10.40
   8   2   2  359.36   10.90
  -9  -2  -2    5.80    0.70
  -9  -2  -2    5.50    0.90
   9   2   2    5.20    1.20
   9   2   2    6.90    1.40
 -10  -2  -2   37.60    2.10
 -10  -2  -2   39.10    1.60
  10   2   2   40.50    3.00
  10   2   2   36.80    2.90
 -11  -2  -2   15.90    1.70
 -11  -2  -2   14.40    1.20
  11   2   2   14.40    2.20
   8  -3  -2    1.00    1.00
   8  -3  -2   -0.50    1.10
   7  -3  -2   54.09    3.30
   7  -3  -2   49.30    3.10
  -7   3   2   55.29    2.50
   6  -3  -2    2.30    0.90
   6  -3  -2    2.60    1.00
   6  -3  -2    2.20    0.70
  -6   3   2    4.30    0.80
   5  -3  -2   88.79    3.80
   5  -3  -2   93.99    3.90
   5  -3  -2   93.89    3.20
  -5   3   2   91.09    3.10
  -5   3   2   95.29    2.90
   4  -3  -2   18.50    1.60
   4  -3  -2   19.20    1.30
   4  -3  -2   22.20    1.70
   4  -3  -2   21.70    1.10
  -4   3   2   19.60    1.20
  -4   3   2   19.30    1.20
   3  -3  -2  181.58    4.70
   3  -3  -2  169.08    5.40
   3  -3  -2  164.28    5.10
   3  -3  -2  167.18    4.50
  -3   3   2  162.08    4.70
  -3   3   2  167.68    4.40
   2  -3  -2   76.79    2.40
   2  -3  -2   74.29    2.80
   2  -3  -2   75.39    2.70
   2  -3  -2   74.49    2.40
  -2   3   2   74.79    2.60
  -2   3   2   72.49    2.50
  -2   3   2   72.69    2.30
   1  -3  -2  211.48    5.00
   1  -3  -2  215.98    5.60
   1  -3  -2  204.68    5.60
   1  -3  -2  199.98    5.00
  -1   3   2  202.38    5.60
  -1   3   2  214.78    5.10
  -1   3   2  201.88    4.90
  -1   3   2  220.58    5.70
  -1   3   2  216.78    6.10
  -1   3   2  199.28    5.60
   0  -3  -2 1344.77   28.20
   0  -3  -2 1309.47   31.40
   0  -3  -2 1375.86   31.20
   0  -3  -2 1389.66   32.00
   0  -3  -2 1317.17   28.30
   0   3   2 1256.27   32.00
   0   3   2 1410.56   31.40
   0   3   2 1328.67   31.20
   0   3   2 1349.07   28.20
   0   3   2 1358.26   33.30
  -1  -3  -2   72.09    2.20
  -1  -3  -2   70.89    1.90
  -1  -3  -2   68.59    1.90
  -1  -3  -2   70.89    2.30
   1   3   2   69.09    2.10
   1   3   2   70.09    1.90
   1   3   2   72.29    1.90
   1   3   2   67.69    2.30
   1   3   2   70.99    2.20
  -2  -3  -2 1032.10   21.20
  -2  -3  -2 1043.50   21.60
  -2  -3  -2 1051.39   24.00
  -2  -3  -2 1032.00   21.70
   2   3   2 1034.10   24.00
   2   3   2 1048.50   21.60
   2   3   2 1016.60   24.80
   2   3   2 1029.70   21.60
  -3  -3  -2  121.89    2.90
  -3  -3  -2  113.99    2.80
  -3  -3  -2  117.39    2.60
   3   3   2  118.39    3.20
   3   3   2  120.29    2.60
   3   3   2  116.99    3.40
   3   3   2  117.29    2.60
  -4  -3  -2  368.06    8.20
  -4  -3  -2  382.16    7.90
   4   3   2  379.16    9.50
  -5  -3  -2  883.21   18.30
  -5  -3  -2  894.41   17.90
  -5  -3  -2  866.81   18.50
  -5  -3  -2  864.51   18.20
   5   3   2  882.01   21.20
   5   3   2  878.91   22.60
  -6  -3  -2  202.18    4.50
  -6  -3  -2  197.08    4.90
  -6  -3  -2  199.68    4.50
  -6  -3  -2  204.28    5.10
   6   3   2  206.78    6.50
   6   3   2  205.48    4.40
   6   3   2  207.38    5.50
   6   3   2  206.38    4.40
  -7  -3  -2  484.25   10.80
  -7  -3  -2  498.45   10.60
   7   3   2  496.45   12.30
   7   3   2  506.75   10.60
   7   3   2  485.95   13.20
   7   3   2  498.65   13.90
  -8  -3  -2   37.20    1.20
  -8  -3  -2   33.80    1.70
   8   3   2   38.70    1.50
   8   3   2   35.80    2.40
   8   3   2   37.60    2.50
  -9  -3  -2  252.37    5.80
  -9  -3  -2  246.88    6.40
   9   3   2  244.38    8.10
   9   3   2  261.27    8.50
 -10  -3  -2   35.30    2.00
 -10  -3  -2   37.50    1.40
  10   3   2   35.10    2.80
  10   3   2   36.40    2.80
 -11  -3  -2  114.09    4.10
 -11  -3  -2  113.29    3.20
  11   3   2  111.39    5.30
  11   3   2  115.89    5.40
 -12  -3  -2   49.20    2.80
   7  -4  -2   58.99    3.70
   7  -4  -2   61.29    3.60
  -7   4   2   61.89    2.90
   6  -4  -2    0.20    0.60
   6  -4  -2    1.70    1.00
   6  -4  -2    0.80    0.90
  -6   4   2    0.90    0.60
   5  -4  -2   50.39    2.90
   5  -4  -2   50.89    2.40
   5  -4  -2   44.40    2.70
  -5   4   2   48.50    2.20
   4  -4  -2  153.88    4.50
   4  -4  -2  153.88    5.40
   4  -4  -2  155.48    5.20
  -4   4   2  151.18    4.40
  -4   4   2  149.19    4.50
   3  -4  -2    0.20    0.50
   3  -4  -2    0.20    0.40
   3  -4  -2    0.10    0.60
  -3   4   2    0.20    0.40
  -3   4   2    0.30    0.40
  -3   4   2    0.10    0.50
   2  -4  -2  584.74   14.50
   2  -4  -2  579.24   13.10
  -2   4   2  587.44   14.50
  -2   4   2  563.34   14.50
  -2   4   2  588.04   13.00
   1  -4  -2  435.96   11.30
   1  -4  -2  464.15   10.40
   1  -4  -2  441.76   10.20
  -1   4   2  450.35   11.30
  -1   4   2  470.75   11.30
  -1   4   2  440.46   11.40
  -1   4   2  443.06   10.10
   0  -4  -2 1949.70   39.40
   0  -4  -2 1857.21   43.70
   0  -4  -2 1933.71   41.70
   0  -4  -2 1793.22   39.50
   0   4   2 1809.12   44.70
   0   4   2 1901.91   39.40
   0   4   2 1803.32   43.50
   0   4   2 1988.70   43.70
  -1  -4  -2    7.10    0.70
  -1  -4  -2    8.50    0.50
  -1  -4  -2    7.00    0.60
   1   4   2    7.00    0.50
   1   4   2   10.80    0.80
   1   4   2    6.90    0.70
   1   4   2    7.20    0.50
  -2  -4  -2  325.67    7.30
  -2  -4  -2  337.37    8.40
  -2  -4  -2  342.97    7.30
   2   4   2  330.67    7.60
   2   4   2  334.17    8.30
   2   4   2  333.17    7.30
   2   4   2  331.47    8.70
   2   4   2  343.57    7.40
   2   4   2  334.97    8.30
  -3  -4  -2  526.85   11.20
  -3  -4  -2  555.94   10.90
  -3  -4  -2  536.15   11.30
  -3  -4  -2  473.45   11.20
   3   4   2  548.45   11.20
   3   4   2  533.35   13.30
   3   4   2  537.45   11.20
   3   4   2  528.45   12.70
  -4  -4  -2   93.19    2.50
  -4  -4  -2   91.89    2.10
  -4  -4  -2   95.59    2.50
   4   4   2   95.89    2.90
   4   4   2   94.29    3.10
  -5  -4  -2 3271.07   67.39
  -5  -4  -2 3360.86   65.29
  -6  -4  -2    2.10    0.50
  -6  -4  -2    1.90    0.50
   6   4   2    2.50    0.70
  -7  -4  -2 1106.29   23.20
  -7  -4  -2 1147.89   24.10
   7   4   2 1146.29   27.40
   7   4   2 1123.39   29.30
  -8  -4  -2   49.40    2.10
   8   4   2   51.99    2.10
   8   4   2   50.49    2.80
   8   4   2   49.70    2.80
  -9  -4  -2  205.98    4.70
  -9  -4  -2  210.68    5.70
   9   4   2  214.78    5.90
   9   4   2  209.78    7.10
   9   4   2  211.18    7.40
 -10  -4  -2    0.30    0.60
 -10  -4  -2    0.80    0.30
  10   4   2   -0.30    0.80
  10   4   2    0.50    0.80
 -11  -4  -2    4.60    1.00
  11   4   2    4.60    1.30
  11   4   2    3.50    1.20
 -12  -4  -2    1.70    1.00
   7  -5  -2   -1.40    1.10
   6  -5  -2   67.99    3.80
   6  -5  -2   71.29    3.90
   6  -5  -2   67.39    3.10
  -6   5   2   75.09    3.10
   5  -5  -2   46.20    2.40
   5  -5  -2   46.20    2.80
   5  -5  -2   46.60    2.90
  -5   5   2   42.50    2.20
   4  -5  -2  179.58    6.00
   4  -5  -2  178.28    6.30
   4  -5  -2  178.68    5.30
  -4   5   2  182.28    5.10
  -4   5   2  168.28    5.10
   3  -5  -2    1.40    0.60
   3  -5  -2    0.20    0.50
  -3   5   2    0.10    0.30
  -3   5   2    0.00    0.50
  -3   5   2    0.50    0.40
   2  -5  -2  209.38    5.30
   2  -5  -2  204.58    5.50
   2  -5  -2  202.28    6.00
  -2   5   2  198.28    5.80
  -2   5   2  193.68    6.00
  -2   5   2  209.48    5.30
   1  -5  -2    1.80    0.60
   1  -5  -2    1.70    0.50
   1  -5  -2    2.30    0.40
  -1   5   2    1.10    0.40
  -1   5   2    1.80    0.50
  -1   5   2    2.60    0.70
   0  -5  -2  454.95   10.50
   0  -5  -2  485.75   10.70
   0  -5  -2  452.15   11.60
   0   5   2  449.26   11.90
   0   5   2  456.55   10.40
   0   5   2  458.95   11.70
   0   5   2  496.65   11.60
  -1  -5  -2    0.90    0.30
  -1  -5  -2    0.50    0.30
   1   5   2    2.20    0.40
   1   5   2    1.00    0.40
   1   5   2    0.90    0.40
  -2  -5  -2    0.60    0.30
  -2  -5  -2    0.20    0.20
   2   5   2    1.20    0.20
   2   5   2    1.80    0.40
   2   5   2    1.10    0.40
   2   5   2    0.10    0.30
   2   5   2    1.10    0.30
  -3  -5  -2   53.59    1.80
  -3  -5  -2   54.49    1.60
  -3  -5  -2   53.79    1.50
  -3  -5  -2   54.49    1.60
   3   5   2   53.79    1.50
   3   5   2   55.29    1.60
   3   5   2   54.79    1.50
   3   5   2   57.19    2.00
   3   5   2   51.29    2.20
  -4  -5  -2  105.29    2.70
  -4  -5  -2   90.99    2.40
  -4  -5  -2  103.19    2.90
  -4  -5  -2  104.29    2.40
   4   5   2  107.09    3.20
   4   5   2  108.09    2.40
   4   5   2  108.29    2.40
   4   5   2  107.29    3.00
  -5  -5  -2  241.88    5.50
  -5  -5  -2  230.98    5.70
   5   5   2  232.58    6.30
  -6  -5  -2   35.50    1.60
  -6  -5  -2   33.80    1.50
  -7  -5  -2   54.79    2.10
  -7  -5  -2   52.59    2.10
   7   5   2   49.99    2.70
  -8  -5  -2  210.48    5.50
  -8  -5  -2  222.68    5.80
   8   5   2  211.38    6.20
   8   5   2  205.98    6.70
   8   5   2  212.48    7.10
  -9  -5  -2   49.00    2.30
   9   5   2   51.09    2.20
   9   5   2   47.40    2.90
   9   5   2   51.79    2.90
 -10  -5  -2  323.37    8.20
  10   5   2  305.57    9.90
  10   5   2  332.57   10.40
 -11  -5  -2    0.70    0.80
  11   5   2    1.10    0.90
  11   5   2    0.90    1.00
 -12  -5  -2   26.20    2.30
   6  -6  -2    0.30    0.90
   6  -6  -2   -1.40    1.00
   5  -6  -2   12.80    1.50
   5  -6  -2   13.80    1.80
  -5   6   2   10.60    1.30
   4  -6  -2   60.49    2.80
   4  -6  -2   58.89    3.10
  -4   6   2   60.49    2.70
  -4   6   2   55.69    3.10
   3  -6  -2   69.99    2.90
   3  -6  -2   73.79    3.20
  -3   6   2   70.79    2.80
  -3   6   2   76.19    2.80
  -3   6   2   70.49    3.20
   2  -6  -2   79.59    3.20
   2  -6  -2   82.89    3.00
  -2   6   2   80.39    3.00
  -2   6   2   80.19    2.80
  -2   6   2   79.19    3.30
   1  -6  -2    0.10    0.50
   1  -6  -2    0.40    0.40
   1  -6  -2    1.00    0.50
  -1   6   2    0.60    0.40
  -1   6   2    1.30    0.50
  -1   6   2    0.50    0.60
   0  -6  -2  118.39    3.10
   0  -6  -2  114.79    3.50
   0  -6  -2  115.19    3.70
   0   6   2  117.69    3.30
   0   6   2  116.29    3.90
   0   6   2  118.49    4.00
  -1  -6  -2  290.07    6.90
  -1  -6  -2  294.87    6.80
  -1  -6  -2  288.37    6.70
   1   6   2  282.37    8.00
   1   6   2  275.97    7.80
   1   6   2  289.57    6.80
   1   6   2  305.17    7.50
  -2  -6  -2   89.69    2.70
  -2  -6  -2   94.99    2.60
   2   6   2   90.19    3.20
   2   6   2   98.39    2.40
   2   6   2   92.49    2.60
   2   6   2   98.99    2.90
   2   6   2   90.59    3.30
  -3  -6  -2  213.78    5.00
  -3  -6  -2  219.28    4.80
  -3  -6  -2  219.38    5.00
   3   6   2  212.38    6.30
   3   6   2  203.58    4.90
   3   6   2  219.38    5.70
   3   6   2  208.88    6.00
   3   6   2  216.48    5.20
  -4  -6  -2  324.67    7.20
  -4  -6  -2  331.37    7.20
  -4  -6  -2  318.47    7.60
  -4  -6  -2  331.87    7.20
   4   6   2  333.17    7.90
   4   6   2  332.67    7.10
   4   6   2  327.77    8.60
   4   6   2  321.37    9.00
  -5  -6  -2  348.67    7.40
  -5  -6  -2  351.06    7.70
  -5  -6  -2  353.76    8.10
  -5  -6  -2  342.57    7.40
   5   6   2  344.27    9.10
   5   6   2  345.67    8.60
  -6  -6  -2 1790.02   36.20
  -6  -6  -2 1832.42   37.50
   6   6   2 1787.92   42.10
   6   6   2 1796.12   40.90
  -7  -6  -2    6.30    0.90
  -7  -6  -2    5.20    0.80
  -8  -6  -2  305.77    7.70
  -8  -6  -2  304.67    7.40
   8   6   2  298.77    9.40
   8   6   2  303.17    8.90
  -9  -6  -2    2.80    0.80
  -9  -6  -2    4.80    1.00
   9   6   2    2.50    0.70
   9   6   2    2.20    0.80
   9   6   2    1.70    0.80
 -10  -6  -2  105.19    3.80
  10   6   2  106.29    4.70
  10   6   2  104.19    3.80
  10   6   2  110.29    4.90
 -11  -6  -2   61.99    3.00
  11   6   2   59.59    3.60
  11   6   2   64.39    3.80
 -12  -6  -2   19.10    2.10
 -13  -6  -2    8.20    1.60
   5  -7  -2   56.39    3.10
   4  -7  -2   22.40    2.20
   4  -7  -2   28.10    2.10
  -4   7   2   27.70    1.90
  -4   7   2   23.90    2.30
   3  -7  -2  261.47    8.00
   3  -7  -2  273.07    7.50
  -3   7   2  250.87    8.10
  -3   7   2  274.27    7.20
   2  -7  -2   25.90    1.80
   2  -7  -2   23.40    1.90
  -2   7   2   23.50    1.60
  -2   7   2   25.30    1.60
  -2   7   2   22.20    1.90
   1  -7  -2  188.28    5.80
   1  -7  -2  199.08    5.50
  -1   7   2  190.48    5.90
  -1   7   2  194.18    6.10
  -1   7   2  193.28    5.30
   0  -7  -2    7.60    0.90
   0  -7  -2   10.20    1.10
   0   7   2    8.10    1.00
   0   7   2    8.40    1.20
   0   7   2    8.90    0.90
  -1  -7  -2  239.48    6.10
  -1  -7  -2  237.28    5.70
   1   7   2  235.28    7.00
   1   7   2  247.58    6.40
   1   7   2  239.38    7.00
   1   7   2  235.48    5.90
  -2  -7  -2  393.96    8.90
  -2  -7  -2  382.96    9.00
   2   7   2  372.86   10.20
   2   7   2  396.46    8.90
   2   7   2  375.36   10.60
   2   7   2  408.46    9.70
  -3  -7  -2  213.68    4.70
  -3  -7  -2  197.68    5.10
  -3  -7  -2  213.08    5.10
   3   7   2  204.08    6.10
   3   7   2  218.08    5.20
   3   7   2  206.68    5.00
   3   7   2  205.68    6.40
   3   7   2  215.58    5.60
  -4  -7  -2  144.49    3.50
  -4  -7  -2  139.89    3.50
  -4  -7  -2  139.59    3.50
  -4  -7  -2  138.59    4.00
   4   7   2  143.89    3.40
   4   7   2  142.69    4.50
   4   7   2  146.39    4.10
   4   7   2  137.09    4.70
   4   7   2  141.29    3.90
  -5  -7  -2  116.89    3.20
  -5  -7  -2  119.29    2.80
  -5  -7  -2  117.19    3.50
  -5  -7  -2  106.99    2.80
   5   7   2  116.39    3.40
   5   7   2  115.19    3.90
   5   7   2  119.39    2.70
   5   7   2  114.79    4.20
  -6  -7  -2    8.60    0.90
  -6  -7  -2    8.10    1.00
   6   7   2    7.10    0.80
   6   7   2    7.90    1.00
  -7  -7  -2   -0.80    0.40
  -7  -7  -2    0.80    0.60
   7   7   2    0.80    0.50
   7   7   2    0.40    0.40
  -8  -7  -2    9.30    1.10
  -8  -7  -2    8.20    1.10
   8   7   2    5.80    1.00
   8   7   2    6.50    1.00
   8   7   2    5.60    0.90
  -9  -7  -2   67.19    2.90
  -9  -7  -2   68.09    2.80
   9   7   2   59.59    3.10
   9   7   2   62.79    3.00
   9   7   2   69.39    3.10
   9   7   2   61.99    3.40
 -10  -7  -2    3.80    0.90
 -10  -7  -2    7.20    1.30
  10   7   2    6.30    1.30
  10   7   2    6.20    1.30
  10   7   2    6.70    1.10
  10   7   2    4.90    1.10
 -11  -7  -2   80.09    3.50
  11   7   2   82.19    4.00
  11   7   2   78.69    4.20
  11   7   2   77.89    4.10
 -12  -7  -2    0.30    0.90
 -13  -7  -2    8.90    1.60
   3  -8  -2   37.40    2.50
  -3   8   2   37.80    2.80
  -3   8   2   43.00    2.40
   2  -8  -2   10.00    1.30
  -2   8   2    8.70    1.40
  -2   8   2    9.00    1.20
  -2   8   2    9.40    1.20
   1  -8  -2   38.50    2.20
   1  -8  -2   48.30    2.40
  -1   8   2   43.30    2.40
  -1   8   2   45.10    2.70
  -1   8   2   46.50    2.20
   0  -8  -2    3.80    0.80
   0   8   2    6.20    1.00
   0   8   2    4.20    0.80
   0   8   2    5.30    1.00
  -1  -8  -2    6.60    0.90
   1   8   2    4.80    0.90
   1   8   2    5.50    1.00
   1   8   2    6.80    0.80
  -2  -8  -2   99.19    3.20
   2   8   2  100.59    3.80
   2   8   2   99.79    3.90
   2   8   2  100.19    3.00
  -3  -8  -2    4.10    0.50
  -3  -8  -2    3.40    0.60
   3   8   2    2.90    0.80
   3   8   2    3.00    0.40
   3   8   2    3.30    0.50
   3   8   2    2.20    0.70
  -4  -8  -2  263.97    6.00
  -4  -8  -2  262.17    6.80
  -4  -8  -2  256.27    6.30
   4   8   2  267.57    6.20
   4   8   2  268.67    7.60
   4   8   2  272.07    6.60
   4   8   2  269.17    8.00
  -5  -8  -2  205.08    5.60
  -5  -8  -2  204.68    4.90
  -5  -8  -2  208.68    5.00
   5   8   2  213.08    6.70
   5   8   2  213.18    6.30
   5   8   2  210.88    5.60
  -6  -8  -2  334.17    7.80
  -6  -8  -2  340.57    7.30
  -6  -8  -2  343.37    7.40
  -6  -8  -2  340.87    8.40
   6   8   2  332.77    9.30
   6   8   2  349.47    8.70
   6   8   2  328.27    9.80
  -7  -8  -2  463.95   11.00
  -7  -8  -2  458.15   10.40
   7   8   2  454.55   12.20
   7   8   2  465.55   11.60
  -8  -8  -2   71.99    2.80
  -8  -8  -2   71.69    3.00
   8   8   2   74.69    3.20
   8   8   2   76.69    3.40
   8   8   2   72.99    3.20
   8   8   2   71.49    3.00
  -9  -8  -2  232.78    6.60
  -9  -8  -2  225.58    6.20
   9   8   2  237.08    7.20
   9   8   2  228.18    7.30
   9   8   2  226.88    7.90
   9   8   2  226.68    6.90
   9   8   2  228.78    7.30
 -10  -8  -2    8.70    1.30
 -10  -8  -2    9.20    1.40
  10   8   2    8.50    1.30
  10   8   2    6.80    1.20
  10   8   2    6.10    1.20
  10   8   2    9.00    1.50
  10   8   2   10.00    1.60
 -11  -8  -2  119.49    4.40
 -11  -8  -2  127.09    4.70
  11   8   2  117.79    4.90
  11   8   2  115.39    4.80
  11   8   2  115.99    5.00
 -12  -8  -2   12.50    1.80
 -13  -8  -2   35.60    2.80
   2  -9  -2   83.19    3.60
  -2   9   2   80.59    3.30
  -2   9   2   78.49    4.00
   1  -9  -2   22.90    1.90
  -1   9   2   20.30    1.80
  -1   9   2   21.00    2.10
  -1   9   2   21.20    1.60
   0  -9  -2  153.08    4.90
   0   9   2  149.29    5.50
   0   9   2  149.69    4.60
   0   9   2  147.49    5.30
  -1  -9  -2   -0.20    0.50
   1   9   2    0.40    0.60
   1   9   2   -0.30    0.60
   1   9   2   -0.30    0.40
  -2  -9  -2  145.99    4.40
   2   9   2  146.59    5.20
   2   9   2  148.49    5.30
   2   9   2  144.39    4.10
  -3  -9  -2   54.29    2.20
   3   9   2   56.59    2.80
   3   9   2   51.39    2.80
  -4  -9  -2  311.27    8.00
  -4  -9  -2  315.07    7.50
   4   9   2  321.97    9.10
   4   9   2  314.07    9.40
  -5  -9  -2   93.59    2.70
  -5  -9  -2   99.19    3.50
  -5  -9  -2   91.89    2.80
   5   9   2   96.59    3.10
   5   9   2   93.99    4.00
   5   9   2   90.99    3.70
  -6  -9  -2   97.89    2.60
  -6  -9  -2   97.89    3.00
  -6  -9  -2  100.79    3.60
   6   9   2  101.29    3.90
   6   9   2   95.09    4.10
   6   9   2   97.79    3.30
  -7  -9  -2    8.10    1.20
  -7  -9  -2    8.70    1.10
   7   9   2    6.80    1.10
   7   9   2    8.20    1.00
   7   9   2    5.40    1.10
  -8  -9  -2    6.80    1.20
  -8  -9  -2    7.40    1.10
   8   9   2    7.70    1.30
   8   9   2    8.70    1.10
   8   9   2    6.30    1.10
   8   9   2    7.80    1.10
  -9  -9  -2    0.00    0.70
  -9  -9  -2    0.10    0.70
   9   9   2    0.70    0.70
   9   9   2    0.10    0.50
   9   9   2    0.30    0.70
   9   9   2    0.30    0.60
 -10  -9  -2    0.80    0.80
 -10  -9  -2    1.30    0.90
  10   9   2    0.00    0.70
  10   9   2    0.80    0.70
  10   9   2    1.80    0.80
  10   9   2   -0.30    0.70
  10   9   2    0.70    0.70
 -11  -9  -2    7.00    1.40
 -11  -9  -2    4.80    1.20
  11   9   2    5.30    1.20
  11   9   2    5.40    1.10
  11   9   2    4.50    1.10
  11   9   2    3.30    1.10
 -12  -9  -2   13.70    1.90
 -12  -9  -2    6.60    1.50
 -13  -9  -2   19.90    2.30
   0 -10  -2    1.50    0.80
   0  10   2    2.50    0.90
   0  10   2    0.60    0.90
  -1 -10  -2   22.30    1.80
   1  10   2   18.70    2.00
   1  10   2   20.70    2.00
  -2 -10  -2    1.50    0.70
   2  10   2   -0.40    0.70
   2  10   2    0.00    0.70
  -3 -10  -2   20.00    1.50
   3  10   2   25.00    2.10
   3  10   2   20.40    2.10
  -4 -10  -2    2.20    0.80
  -4 -10  -2    3.40    0.70
   4  10   2    2.90    0.90
   4  10   2    4.00    1.00
  -5 -10  -2  124.09    4.20
  -5 -10  -2  120.19    3.50
   5  10   2  121.19    4.60
   5  10   2  119.59    4.90
  -6 -10  -2   40.90    1.50
  -6 -10  -2   42.80    1.90
  -6 -10  -2   39.00    2.30
   6  10   2   44.00    2.80
   6  10   2   40.90    2.50
  -7 -10  -2  128.79    3.80
  -7 -10  -2  126.19    4.40
   7  10   2  124.79    5.10
   7  10   2  125.79    4.80
  -8 -10  -2   63.19    2.70
  -8 -10  -2   69.29    3.10
   8  10   2   69.89    3.60
   8  10   2   68.49    3.30
  -9 -10  -2  104.19    3.80
  -9 -10  -2  107.09    4.20
   9  10   2  103.09    4.30
   9  10   2  105.59    4.60
 -10 -10  -2  251.87    7.40
 -10 -10  -2  241.58    6.80
  10  10   2  235.28    8.00
  10  10   2  236.98    7.70
  10  10   2  224.98    8.60
 -11 -10  -2    3.40    1.10
 -11 -10  -2    4.80    1.30
  11  10   2    2.70    1.00
  11  10   2    2.50    1.00
 -12 -10  -2   43.00    3.00
 -12 -10  -2   45.60    3.00
   1  11   2   95.29    4.30
  -2 -11  -2    1.20    0.80
   2  11   2    2.30    1.00
   2  11   2    0.40    0.90
  -3 -11  -2   77.09    3.00
   3  11   2   77.79    3.90
   3  11   2   75.29    3.90
  -4 -11  -2   17.70    1.90
  -4 -11  -2   14.60    1.30
   4  11   2   13.80    1.80
   4  11   2   15.00    1.80
  -5 -11  -2   68.99    2.50
  -5 -11  -2   70.79    3.20
   5  11   2   69.09    3.50
   5  11   2   70.69    3.70
  -6 -11  -2   44.00    2.50
  -6 -11  -2   40.70    1.70
   6  11   2   44.20    3.00
   6  11   2   46.60    2.80
  -7 -11  -2    8.30    1.40
  -7 -11  -2    9.10    1.10
   7  11   2    8.30    1.30
   7  11   2    9.00    1.60
  -8 -11  -2   34.10    2.00
  -8 -11  -2   33.10    2.30
   8  11   2   25.10    2.20
   8  11   2   35.70    2.70
  -9 -11  -2   11.10    1.40
  -9 -11  -2   10.10    1.60
   9  11   2   12.20    1.70
   9  11   2    8.70    1.60
 -10 -11  -2    9.00    1.60
 -10 -11  -2    8.90    1.40
 -11 -11  -2    2.50    1.10
 -11 -11  -2    2.10    1.10
 -12 -11  -2    4.30    1.30
 -12 -11  -2    6.80    1.60
 -13 -11  -2    3.60    1.30
  -4 -12  -2    0.80    0.70
  -4 -12  -2    0.00    0.80
  -5 -12  -2    7.70    1.00
  -5 -12  -2    8.90    1.50
  -6 -12  -2   31.70    2.40
  -6 -12  -2   31.60    1.60
   6  12   2   30.90    2.60
  -7 -12  -2    1.30    1.00
   7  12   2    0.60    0.80
  -8 -12  -2   19.60    2.20
  -9 -12  -2   15.80    2.00
 -10 -12  -2   33.90    2.70
 -11 -12  -2  110.29    4.80
 -12 -12  -2   11.20    1.90
 -13 -12  -2   24.60    2.80
  -4 -13  -2   30.20    2.60
  -5 -13  -2    4.90    1.30
  -6 -13  -2   28.90    2.40
  -7 -13  -2   10.10    1.70
  -8 -13  -2   20.10    2.30
  -9 -13  -2   12.20    1.90
 -10 -13  -2    1.90    1.20
 -11 -13  -2    9.50    1.80
 -12 -13  -2    1.70    1.20
 -13 -13  -2    1.10    1.30
 -14 -13  -2   -0.10    1.20
  -3 -14  -2    0.90    1.20
  -4 -14  -2    7.70    1.70
  -5 -14  -2   -0.50    1.00
  -6 -14  -2   13.50    2.00
  -7 -14  -2    2.00    1.20
  -8 -14  -2   10.70    1.90
  -9 -14  -2    2.30    1.30
 -10 -14  -2   10.50    1.90
 -11 -14  -2    9.40    1.80
 -12 -14  -2   14.70    2.30
 -13 -14  -2    2.30    1.40
  -2 -15  -2    0.30    1.20
  -3 -15  -2    4.40    1.60
  -4 -15  -2    1.10    1.20
  -5 -15  -2   14.20    2.20
  -6 -15  -2   -0.20    1.20
  -7 -15  -2   18.50    2.50
  -8 -15  -2    3.40    1.40
  -9 -15  -2   17.60    2.40
 -10 -15  -2    3.20    1.40
 -11 -15  -2   -0.60    1.10
 -12 -15  -2    9.10    2.00
  -5 -16  -2    2.00    1.40
  -6 -16  -2   -0.90    1.20
  -7 -16  -2    4.00    1.50
  -8 -16  -2   -0.40    1.20
  -9 -16  -2    8.90    1.80
 -10 -16  -2    2.10    1.40
  -7 -15   3    2.80    1.60
  -6 -15   3    0.40    1.60
  -5 -15   3    6.00    1.90
 -10 -14   3    1.50    1.40
  -9 -14   3    0.40    1.40
  -8 -14   3    1.40    1.40
  -7 -14   3    0.80    1.30
  -6 -14   3    1.50    1.40
  -5 -14   3    0.90    1.40
  -4 -14   3    1.00    1.40
  -3 -14   3   -1.40    1.10
  -2 -14   3    2.00    1.50
 -11 -13   3   -0.40    1.30
 -10 -13   3    3.80    1.60
  -9 -13   3    7.90    1.90
  -8 -13   3    0.30    1.10
  -7 -13   3   11.00    2.10
  -6 -13   3    6.10    1.80
  -5 -13   3   16.50    2.40
  -4 -13   3   13.70    2.30
  -3 -13   3    1.80    1.40
  -2 -13   3   15.80    2.40
 -12 -12   3    4.70    1.80
 -11 -12   3   18.20    2.70
 -10 -12   3   -0.60    1.10
  -9 -12   3   13.80    2.20
  -8 -12   3    1.50    1.20
  -7 -12   3    3.80    1.40
  -6 -12   3    7.80    1.70
  -5 -12   3    4.30    1.50
  -4 -12   3    6.30    1.60
  -3 -12   3    6.90    1.70
 -13 -11   3    0.20    1.40
 -12 -11   3    3.80    1.70
 -11 -11   3    1.40    1.30
 -10 -11   3    3.30    1.50
  -9 -11   3    4.80    1.50
  -8 -11   3    1.00    1.10
  -7 -11   3    3.60    1.40
  -6 -11   3   47.20    3.10
  -6 -11   3   41.40    2.00
  -5 -11   3   10.40    1.70
  -5 -11   3   12.00    1.30
  -4 -11   3   76.49    3.90
  -3 -11   3   28.80    2.60
 -13 -10   3   42.00    3.60
 -12 -10   3    7.40    1.80
 -11 -10   3   11.50    2.00
 -10 -10   3   19.80    2.40
  -9 -10   3    0.70    1.10
   8  10  -3   60.39    3.80
  -8 -10   3   64.49    3.50
   7  10  -3   -0.60    0.80
  -7 -10   3    0.30    0.90
   6  10  -3   28.60    2.50
   6  10  -3   28.40    2.50
  -6 -10   3   30.70    2.40
  -6 -10   3   29.30    1.60
   5  10  -3    7.90    1.50
   5  10  -3    8.50    1.60
  -5 -10   3    8.60    1.00
  -5 -10   3    7.30    1.40
   4  10  -3   21.30    2.30
   4  10  -3   23.00    2.20
  -4 -10   3   23.50    1.60
  -4 -10   3   25.20    2.20
   3  10  -3    7.40    1.50
   3  10  -3    5.70    1.20
  -3 -10   3    6.20    1.00
  -3 -10   3    6.20    1.30
   2  10  -3    0.40    0.70
   2  10  -3   -0.70    0.70
  -2 -10   3    0.20    0.70
   1  10  -3    9.00    1.60
  -1 -10   3    9.70    1.40
 -12  -9   3   13.70    2.20
 -11  -9   3   -0.90    0.90
 -10  -9   3   14.40    2.00
  -9  -9   3    0.00    0.90
   8   9  -3   -0.80    0.70
   8   9  -3    0.10    0.80
  -8  -9   3   -0.40    0.80
   7   9  -3   17.00    1.90
   7   9  -3   18.70    2.10
  -7  -9   3   19.40    1.10
  -7  -9   3   20.90    2.20
   6   9  -3    0.30    0.70
   6   9  -3    0.00    0.70
  -6  -9   3    0.50    0.40
  -6  -9   3    0.00    0.70
   5   9  -3   42.60    2.70
   5   9  -3   43.80    2.70
  -5  -9   3   43.70    1.90
  -5  -9   3   47.00    2.70
   4   9  -3   26.00    2.20
   4   9  -3   25.20    2.20
  -4  -9   3   28.30    2.10
  -4  -9   3   25.80    1.60
   3   9  -3  126.69    5.00
   3   9  -3  130.89    4.80
  -3  -9   3  132.89    4.70
  -3  -9   3  126.59    4.10
   2   9  -3   27.40    2.30
   2   9  -3   27.10    2.10
  -2  -9   3   29.30    1.80
   1   9  -3  183.18    5.70
   1   9  -3  170.78    6.20
  -1  -9   3  172.38    5.40
   0   9  -3   69.49    3.00
   0   9  -3   66.59    3.60
   0  -9   3   70.79    3.10
  -1   9  -3   20.00    2.20
  -1   9  -3   19.40    1.60
   1  -9   3   16.70    1.80
  -2   9  -3   47.90    2.60
  -2   9  -3   52.29    3.70
 -11  -8   3   24.60    2.60
 -10  -8   3   14.10    1.90
   9   8  -3  109.49    5.30
   9   8  -3  110.19    4.90
  -9  -8   3  115.19    4.70
   8   8  -3   17.70    2.00
   8   8  -3   15.60    1.90
  -8  -8   3   16.70    2.00
   7   8  -3  140.09    5.50
   7   8  -3  144.39    5.40
  -7  -8   3  141.99    5.00
  -7  -8   3  142.69    3.70
   6   8  -3    0.70    0.70
   6   8  -3    1.40    0.70
  -6  -8   3    0.70    0.40
  -6  -8   3    0.70    0.70
   5   8  -3  129.69    4.90
   5   8  -3  127.59    4.70
  -5  -8   3  127.49    4.40
  -5  -8   3  122.09    3.60
   4   8  -3   -0.10    0.60
   4   8  -3   -0.30    0.50
  -4  -8   3    0.60    0.60
  -4  -8   3    0.10    0.40
   3   8  -3   86.99    3.70
   3   8  -3   79.79    3.50
  -3  -8   3   84.29    2.90
  -3  -8   3   83.59    3.40
   2   8  -3   33.00    1.60
   2   8  -3   30.60    2.10
   2   8  -3   31.20    2.20
  -2  -8   3   32.40    1.80
   1   8  -3   11.10    1.50
   1   8  -3   10.90    1.10
   1   8  -3   13.00    1.40
  -1  -8   3   12.00    1.30
   0   8  -3    1.80    0.70
   0   8  -3    2.10    0.70
   0   8  -3    2.40    0.90
   0  -8   3    2.20    0.80
  -1   8  -3    3.70    0.80
  -1   8  -3    2.60    1.00
   1  -8   3    3.70    0.90
  -2   8  -3   -0.50    0.70
  -2   8  -3   -0.10    0.50
   2  -8   3    0.30    0.70
  -3   8  -3   -0.70    0.80
  -3   8  -3   -0.70    0.50
   3  -8   3    0.30    0.80
   3  -8   3   -0.50    1.00
 -11  -7   3   17.40    2.20
 -10  -7   3   61.99    3.40
   9   7  -3    7.80    1.40
  -9  -7   3   10.30    1.60
   8   7  -3   11.60    1.40
   8   7  -3   10.10    1.50
  -8  -7   3   12.30    0.80
  -8  -7   3   11.50    1.60
   7   7  -3   75.99    3.60
   7   7  -3   75.59    3.60
   7   7  -3   74.79    3.00
  -7  -7   3   76.39    3.30
  -7  -7   3   71.09    2.20
   6   7  -3   19.90    1.80
   6   7  -3   23.10    1.90
   6   7  -3   19.90    1.40
  -6  -7   3   22.20    1.70
  -6  -7   3   19.20    1.10
   5   7  -3    9.80    1.30
   5   7  -3    8.30    1.20
  -5  -7   3   11.10    1.40
  -5  -7   3   10.20    0.90
   4   7  -3    1.10    0.70
   4   7  -3    0.20    0.50
  -4  -7   3    1.70    0.70
  -4  -7   3    2.60    0.50
   3   7  -3    9.00    1.20
   3   7  -3    8.30    0.80
   3   7  -3    9.00    1.20
  -3  -7   3    8.80    0.90
  -3  -7   3   11.20    1.40
   2   7  -3   49.60    2.50
   2   7  -3   45.90    1.80
   2   7  -3   48.70    2.50
  -2  -7   3   45.70    2.00
   1   7  -3    0.40    0.40
   1   7  -3    0.20    0.50
   1   7  -3    3.30    0.90
  -1  -7   3    0.40    0.50
   0   7  -3  302.57    7.60
   0   7  -3  308.97    8.90
   0   7  -3  310.47    8.40
   0  -7   3  308.47    7.90
  -1   7  -3   31.40    1.70
  -1   7  -3   29.50    2.10
   1  -7   3   26.50    2.20
   1  -7   3   29.80    1.80
  -2   7  -3   24.40    2.00
  -2   7  -3   22.70    1.50
   2  -7   3   23.10    2.30
   2  -7   3   24.60    1.80
  -3   7  -3  104.09    3.70
  -3   7  -3  103.39    4.40
   3  -7   3  106.09    4.00
   3  -7   3  104.39    5.00
  -4   7  -3    2.80    0.90
  -4   7  -3    2.70    1.00
   4  -7   3    1.90    0.90
   4  -7   3    1.80    1.30
  -5   7  -3   68.39    3.70
   5  -7   3   69.09    3.40
  10   6  -3   87.59    4.30
 -10  -6   3  103.99    4.30
   9   6  -3  102.49    4.50
   9   6  -3   96.59    4.30
  -9  -6   3   98.19    4.10
   8   6  -3  206.58    6.90
   8   6  -3  209.38    6.70
  -8  -6   3  206.28    5.00
  -8  -6   3  209.28    6.30
   7   6  -3   27.60    1.90
   7   6  -3   28.30    2.10
  -7  -6   3   28.50    1.30
  -7  -6   3   31.40    2.00
   6   6  -3  313.77    8.50
   6   6  -3  322.67    9.00
  -6  -6   3  320.27    7.30
  -6  -6   3  305.07    8.10
   5   6  -3    1.30    0.70
   5   6  -3    0.40    0.40
   5   6  -3    1.60    0.70
  -5  -6   3    0.20    0.50
  -5  -6   3    0.40    0.40
   4   6  -3  696.73   16.20
   4   6  -3  690.03   16.80
   4   6  -3  677.53   14.80
   4   6  -3  702.83   17.40
   4   6  -3  662.63   17.20
  -4  -6   3  680.63   14.90
  -4  -6   3  663.93   14.90
  -4  -6   3  663.13   15.30
   3   6  -3   30.80    1.60
   3   6  -3   27.70    1.90
   3   6  -3   29.60    1.30
   3   6  -3   28.80    1.80
  -3  -6   3   31.60    1.40
  -3  -6   3   26.20    1.60
  -3  -6   3   28.30    1.30
   2   6  -3  279.67    8.00
   2   6  -3  281.67    6.80
   2   6  -3  283.07    7.90
  -2  -6   3  291.17    7.00
  -2  -6   3  297.47    6.90
   1   6  -3  273.37    7.70
   1   6  -3  277.97    7.90
   1   6  -3  282.87    6.80
  -1  -6   3  279.97    6.90
   0   6  -3   49.40    2.40
   0   6  -3   47.20    1.90
   0   6  -3   45.20    2.30
   0  -6   3   46.40    2.10
   0  -6   3   58.49    2.70
  -1   6  -3  196.88    5.70
  -1   6  -3  190.28    5.10
  -1   6  -3  185.38    6.00
   1  -6   3  193.18    6.40
   1  -6   3  190.28    5.40
  -2   6  -3    3.30    0.70
  -2   6  -3    3.80    0.90
   2  -6   3    4.00    0.80
   2  -6   3    5.70    1.20
  -3   6  -3    2.60    0.70
  -3   6  -3    4.80    1.00
   3  -6   3    2.60    1.10
   3  -6   3    1.50    0.70
  -4   6  -3   11.20    1.50
  -4   6  -3   10.80    1.20
   4  -6   3   12.70    1.50
   4  -6   3   12.50    1.80
  -5   6  -3    0.30    0.60
  -5   6  -3    0.10    0.70
   5  -6   3    0.10    0.70
   5  -6   3   -0.40    1.10
  -6   6  -3    1.20    0.90
   6  -6   3    1.20    0.80
  10   5  -3   65.59    3.80
   9   5  -3   10.40    1.50
   9   5  -3   10.70    1.50
  -9  -5   3   11.50    0.90
  -9  -5   3   13.10    1.70
   8   5  -3  258.17    7.90
   8   5  -3  248.48    7.90
  -8  -5   3  261.87    7.20
  -8  -5   3  252.97    6.10
   7   5  -3    1.10    0.60
   7   5  -3    0.10    0.60
  -7  -5   3    0.10    0.60
  -7  -5   3    0.40    0.40
   6   5  -3   99.19    3.90
   6   5  -3  102.69    3.60
  -6  -5   3  102.59    3.50
  -6  -5   3  100.39    2.80
   5   5  -3    1.10    0.60
   5   5  -3    0.90    0.30
   5   5  -3    1.80    0.40
   5   5  -3    1.30    0.30
   5   5  -3    0.90    0.50
  -5  -5   3    1.80    0.40
  -5  -5   3    1.20    0.60
  -5  -5   3    1.60    0.40
   4   5  -3    1.90    0.60
   4   5  -3    0.90    0.40
   4   5  -3    2.50    0.40
   4   5  -3    1.20    0.40
  -4  -5   3    1.40    0.40
  -4  -5   3    0.30    0.40
  -4  -5   3    2.50    0.50
   3   5  -3  126.79    3.70
   3   5  -3  121.59    3.30
   3   5  -3  115.29    4.00
   3   5  -3  116.19    3.10
   3   5  -3  114.89    4.00
  -3  -5   3  119.39    3.60
  -3  -5   3  117.99    3.30
  -3  -5   3  121.29    3.20
   2   5  -3   10.60    1.20
   2   5  -3    7.70    1.00
   2   5  -3   10.10    0.80
   2   5  -3   10.90    1.00
  -2  -5   3   10.50    0.80
  -2  -5   3   11.30    0.90
   1   5  -3    4.00    0.70
   1   5  -3    2.60    0.70
   1   5  -3    3.30    0.50
  -1  -5   3    3.10    0.50
   0   5  -3    8.60    1.00
   0   5  -3    8.10    0.80
   0   5  -3    6.90    0.90
   0  -5   3    6.90    0.90
   0  -5   3    5.80    0.70
  -1   5  -3  191.88    5.50
  -1   5  -3  190.58    5.70
  -1   5  -3  188.58    5.00
   1  -5   3  191.08    5.20
   1  -5   3  188.08    4.70
   1  -5   3  187.18    6.20
  -2   5  -3   65.69    2.40
  -2   5  -3   62.89    2.70
   2  -5   3   64.39    3.20
   2  -5   3   63.79    2.50
   2  -5   3   64.29    2.10
  -3   5  -3  255.97    6.60
  -3   5  -3  247.28    7.30
   3  -5   3  259.37    8.30
   3  -5   3  250.17    6.70
   3  -5   3  246.88    6.80
  -4   5  -3  133.89    4.70
  -4   5  -3  129.79    4.10
   4  -5   3  125.69    4.30
   4  -5   3  131.89    4.30
   4  -5   3  138.69    5.60
  -5   5  -3   17.40    1.70
  -5   5  -3   18.20    1.50
   5  -5   3   18.70    1.60
   5  -5   3   17.80    1.70
   5  -5   3   16.70    2.10
  -6   5  -3   36.90    2.20
  -6   5  -3   37.10    2.40
   6  -5   3   33.20    3.30
   6  -5   3   33.50    2.20
   7  -5   3    6.20    1.30
  10   4  -3   52.89    3.50
 -10  -4   3   49.20    2.00
   9   4  -3   63.39    3.50
   9   4  -3   60.79    3.40
  -9  -4   3   60.69    2.20
   8   4  -3  115.59    4.60
   8   4  -3  110.49    4.60
  -8  -4   3  115.79    4.10
  -8  -4   3  110.89    3.20
   7   4  -3  138.59    4.90
   7   4  -3  136.79    4.90
  -7  -4   3  137.89    3.70
  -7  -4   3  138.19    4.40
   6   4  -3   49.20    2.40
   6   4  -3   53.09    1.70
   6   4  -3   49.70    2.50
   6   4  -3   53.59    1.70
  -6  -4   3   46.30    2.20
  -6  -4   3   48.60    1.70
   5   4  -3  963.90   22.90
   5   4  -3 1112.49   25.60
   5   4  -3 1099.19   26.00
  -5  -4   3 1099.29   23.10
  -5  -4   3 1103.69   23.20
  -5  -4   3 1119.09   23.10
   4   4  -3   10.70    0.70
   4   4  -3   13.40    1.20
   4   4  -3   12.90    0.60
   4   4  -3   13.10    0.60
   4   4  -3   12.90    1.00
  -4  -4   3   13.50    1.00
  -4  -4   3   12.60    1.00
  -4  -4   3   13.40    0.80
  -4  -4   3   11.30    0.80
   3   4  -3 2184.18   49.80
   3   4  -3 2198.28   45.10
   3   4  -3 2115.39   48.80
   3   4  -3 2160.78   52.69
  -3  -4   3 2128.29   44.40
  -3  -4   3 2190.38   49.90
  -3  -4   3 2171.68   45.10
  -3  -4   3 2097.79   45.10
   2   4  -3    2.30    0.40
   2   4  -3    2.50    0.40
   2   4  -3    4.20    0.50
   2   4  -3    1.80    0.50
   2   4  -3    3.10    0.70
  -2  -4   3    1.70    0.50
  -2  -4   3    3.10    0.40
  -2  -4   3    2.70    0.40
  -2  -4   3    2.10    0.40
   1   4  -3 1222.58   29.10
   1   4  -3 1227.28   26.20
   1   4  -3 1284.07   30.80
   1   4  -3 1218.38   28.50
  -1  -4   3 1241.58   26.20
  -1  -4   3 1242.88   26.30
  -1  -4   3 1223.58   28.40
  -1  -4   3 1212.68   30.60
   0   4  -3  355.86    9.10
   0   4  -3  349.47    8.20
   0   4  -3  348.47    9.20
   0   4  -3  367.46    9.80
   0  -4   3  354.46    9.70
   0  -4   3  353.36    8.30
   0  -4   3  364.76    8.20
  -1   4  -3  300.27    8.00
  -1   4  -3  305.97    7.90
  -1   4  -3  300.47    7.10
   1  -4   3  301.47    7.40
   1  -4   3  304.57    8.70
   1  -4   3  301.17    7.30
  -2   4  -3  916.71   22.30
  -2   4  -3  917.01   20.20
   2  -4   3  927.61   21.90
   2  -4   3  934.51   20.40
   2  -4   3  941.71   24.20
  -3   4  -3    7.70    1.00
  -3   4  -3    4.70    0.70
   3  -4   3    5.20    0.80
   3  -4   3    6.60    0.80
   3  -4   3   10.20    1.40
  -4   4  -3  264.57    7.70
  -4   4  -3  272.57    6.90
  -4   4  -3  271.57    6.90
   4  -4   3  276.67    8.80
   4  -4   3  268.67    7.50
   4  -4   3  270.87    7.10
  -5   4  -3    0.40    0.50
  -5   4  -3   -0.10    0.50
   5  -4   3   -0.80    0.80
   5  -4   3   -0.40    0.50
   5  -4   3   -0.30    0.50
  -6   4  -3   48.60    2.30
  -6   4  -3   48.30    2.60
   6  -4   3   48.60    2.70
   6  -4   3   49.10    2.50
   6  -4   3   47.70    3.40
  -7   4  -3    1.70    0.70
   7  -4   3   -0.20    1.20
   7  -4   3    0.50    0.80
   8  -4   3    1.00    1.00
 -10  -3   3  138.19    4.10
   9   3  -3   75.49    3.80
   9   3  -3   75.19    3.90
  -9  -3   3   75.29    2.60
   8   3  -3   82.39    3.70
   8   3  -3   77.89    3.80
  -8  -3   3   77.59    2.60
   7   3  -3  166.18    5.70
   7   3  -3  173.38    5.80
  -7  -3   3  171.88    4.40
  -7  -3   3  167.48    5.00
   6   3  -3   93.09    2.60
   6   3  -3   94.49    3.60
   6   3  -3   92.99    2.80
   6   3  -3   89.49    3.60
  -6  -3   3   91.19    2.70
  -6  -3   3   88.79    3.10
  -6  -3   3   93.09    2.90
   5   3  -3   69.29    2.10
   5   3  -3   69.49    2.80
   5   3  -3   72.09    2.90
   5   3  -3   70.79    2.00
  -5  -3   3   67.79    2.50
  -5  -3   3   71.99    2.20
  -5  -3   3   66.49    2.10
   4   3  -3   64.69    2.60
   4   3  -3   68.39    2.50
   4   3  -3   67.89    2.00
  -4  -3   3   67.69    2.00
  -4  -3   3   66.49    2.00
  -4  -3   3   69.09    2.30
   3   3  -3  800.22   19.10
   3   3  -3  790.32   18.90
   3   3  -3  808.62   17.10
  -3  -3   3  786.22   17.00
  -3  -3   3  832.42   19.20
  -3  -3   3  796.72   17.20
  -3  -3   3  786.92   17.20
   2   3  -3   37.50    1.20
   2   3  -3   35.00    1.20
   2   3  -3   29.60    1.60
   2   3  -3   33.90    1.40
  -2  -3   3   33.60    1.30
  -2  -3   3   33.50    1.40
  -2  -3   3   35.80    1.40
  -2  -3   3   34.00    1.30
   1   3  -3   42.90    1.50
   1   3  -3   36.70    1.60
   1   3  -3   34.40    1.70
   1   3  -3   35.50    1.30
  -1  -3   3   34.10    1.40
  -1  -3   3   36.50    1.30
  -1  -3   3   36.10    1.40
  -1  -3   3   37.60    1.30
   0   3  -3  713.03   17.20
   0   3  -3  705.43   15.50
   0   3  -3  728.13   17.00
   0   3  -3  746.43   18.30
   0  -3   3  732.73   16.80
   0  -3   3  710.03   15.50
   0  -3   3  706.53   18.20
   0  -3   3  701.83   15.60
  -1   3  -3    1.90    0.50
  -1   3  -3    1.50    0.40
  -1   3  -3    1.10    0.40
   1  -3   3    1.50    0.40
   1  -3   3    2.70    0.60
   1  -3   3    1.60    0.40
   1  -3   3    1.30    0.40
  -2   3  -3  318.27    7.50
  -2   3  -3  310.67    8.20
  -2   3  -3  318.67    8.20
   2  -3   3  325.67    7.60
   2  -3   3  322.57    9.20
  -3   3  -3   13.30    1.00
  -3   3  -3   13.30    0.80
  -3   3  -3   14.00    1.10
   3  -3   3   12.60    1.10
   3  -3   3   13.10    1.00
   3  -3   3   15.30    1.60
  -4   3  -3  700.93   16.50
  -4   3  -3  701.63   14.00
  -4   3  -3  677.43   17.00
  -4   3  -3  683.03   15.40
   4  -3   3  698.43   18.80
   4  -3   3  688.63   17.10
   4  -3   3  684.23   15.60
  -5   3  -3   95.29    3.10
  -5   3  -3   93.29    3.40
   5  -3   3   93.49    3.60
   5  -3   3  100.99    4.40
   5  -3   3   94.49    3.20
  -6   3  -3    4.50    0.80
   6  -3   3    7.80    1.20
   6  -3   3    4.30    1.20
   6  -3   3    5.10    0.90
  -7   3  -3   99.09    3.50
   7  -3   3   93.49    4.20
   7  -3   3   96.69    3.60
   7  -3   3  102.19    5.00
  -8   3  -3   -0.10    0.60
   8  -3   3   -0.60    1.10
   8  -3   3    0.30    0.80
   9  -3   3  110.99    5.20
 -10  -2   3    6.00    0.90
   9   2  -3    7.00    1.50
   9   2  -3    6.00    1.30
  -9  -2   3    9.10    1.00
   8   2  -3   13.60    1.60
   8   2  -3   13.00    1.60
  -8  -2   3   16.30    1.10
   7   2  -3   34.40    1.70
   7   2  -3   33.00    2.30
   7   2  -3   31.30    2.20
  -7  -2   3   34.60    1.50
   6   2  -3   80.29    2.50
   6   2  -3   80.29    3.30
   6   2  -3   83.19    2.70
   6   2  -3   84.69    3.40
  -6  -2   3   82.59    2.70
  -6  -2   3   75.99    2.40
  -6  -2   3   79.79    2.90
   5   2  -3  541.95   14.00
   5   2  -3  552.14   13.70
   5   2  -3  562.04   13.80
   5   2  -3  545.85   12.10
  -5  -2   3  539.95   12.30
  -5  -2   3  563.04   12.20
  -5  -2   3  534.15   12.10
   4   2  -3  674.93   16.30
   4   2  -3  673.93   14.40
   4   2  -3  657.33   16.00
   4   2  -3  666.13   16.40
  -4  -2   3  658.93   14.40
  -4  -2   3  658.13   14.40
  -4  -2   3  674.53   14.50
   3   2  -3   26.40    1.40
   3   2  -3   25.30    1.00
   3   2  -3   26.90    1.40
  -3  -2   3   28.80    1.10
  -3  -2   3   24.90    1.10
  -3  -2   3   26.20    1.40
  -3  -2   3   26.80    1.20
   2   2  -3  736.33   17.40
   2   2  -3  731.83   17.70
   2   2  -3  727.73   15.90
   2   2  -3  758.92   15.90
   2   2  -3  781.02   18.20
  -2  -2   3  731.93   15.70
  -2  -2   3  768.62   17.80
  -2  -2   3  727.33   15.90
  -2  -2   3  749.73   16.00
  -2  -2   3  727.93   17.40
   1   2  -3   16.50    0.70
   1   2  -3   17.50    0.80
   1   2  -3   17.50    1.10
   1   2  -3   17.20    0.90
   1   2  -3   17.60    0.80
  -1  -2   3   17.30    0.90
  -1  -2   3   15.80    0.80
  -1  -2   3   15.20    1.00
  -1  -2   3   16.90    0.80
  -1  -2   3   17.60    0.70
  -1  -2   3   16.10    0.80
   0   2  -3 2937.91   70.29
   0   2  -3 2645.64   62.89
   0   2  -3 2777.72   66.29
   0   2  -3 2742.93   66.19
   0   2  -3 2716.83   59.79
   0   2  -3 2915.01   58.89
   0  -2   3 2965.20   62.99
   0  -2   3 2838.32   59.09
   0  -2   3 2716.63   59.19
   0  -2   3 2969.20   65.39
   0  -2   3 2736.83   69.99
  -1   2  -3   36.50    1.40
  -1   2  -3   38.30    1.40
  -1   2  -3   37.50    1.60
  -1   2  -3   36.50    1.30
  -1   2  -3   36.30    1.40
  -1   2  -3   38.20    1.70
   1  -2   3   36.70    1.30
   1  -2   3   37.90    1.60
   1  -2   3   36.50    1.40
   1  -2   3   35.10    1.70
   1  -2   3   40.70    1.40
  -2   2  -3  284.87    6.50
  -2   2  -3  271.97    7.10
  -2   2  -3  279.77    7.00
  -2   2  -3  269.37    7.10
  -2   2  -3  290.57    7.90
  -2   2  -3  267.17    6.40
   2  -2   3  295.77    7.10
   2  -2   3  276.27    7.90
   2  -2   3  269.37    6.50
  -3   2  -3  719.53   17.40
  -3   2  -3  696.23   15.80
  -3   2  -3  742.43   17.40
   3  -2   3  730.73   16.00
   3  -2   3  761.12   17.40
   3  -2   3  714.83   19.10
  -4   2  -3    4.50    0.40
  -4   2  -3    5.60    0.70
  -4   2  -3    4.50    0.50
  -4   2  -3    3.90    0.60
   4  -2   3    4.10    0.80
   4  -2   3    3.70    0.70
   4  -2   3    5.00    0.70
  -5   2  -3  835.12   16.40
  -5   2  -3  797.82   17.70
  -5   2  -3  804.72   19.50
   5  -2   3  793.92   20.00
   5  -2   3  790.62   17.90
   5  -2   3  813.22   21.70
  -6   2  -3    6.50    0.80
  -6   2  -3    7.30    0.70
   6  -2   3    5.80    0.80
   6  -2   3    8.50    1.20
   6  -2   3    5.60    1.20
  -7   2  -3  183.78    5.10
   7  -2   3  186.58    7.10
   7  -2   3  177.28    6.20
   7  -2   3  185.08    5.30
  -8   2  -3    2.50    0.70
   8  -2   3    4.00    1.40
   8  -2   3    1.90    0.90
  -9   2  -3   11.00    1.30
   9  -2   3   10.40    1.80
   9  -2   3    9.90    2.00
   9   1  -3  189.48    7.20
   9   1  -3  186.38    6.70
  -9  -1   3  189.48    5.30
   8   1  -3  131.39    5.00
   8   1  -3  131.49    5.30
  -8  -1   3  129.39    3.90
   7   1  -3   87.59    3.90
   7   1  -3   90.59    3.30
   7   1  -3   87.69    3.70
  -7  -1   3   87.29    2.80
   6   1  -3  466.45   10.50
   6   1  -3  455.05   12.50
   6   1  -3  462.15   12.00
   6   1  -3  468.65   12.10
  -6  -1   3  456.55   10.50
   5   1  -3  150.28    4.90
   5   1  -3  160.08    4.50
   5   1  -3  156.68    4.10
   5   1  -3  149.19    5.00
  -5  -1   3  153.58    4.00
  -5  -1   3  162.78    4.70
  -5  -1   3  159.48    4.10
   4   1  -3  982.70   24.00
   4   1  -3  974.00   20.80
   4   1  -3  967.10   22.80
   4   1  -3  959.20   23.60
  -4  -1   3  946.91   20.60
  -4  -1   3  983.70   24.20
  -4  -1   3  962.60   20.80
  -4  -1   3 1025.00   20.90
   3   1  -3   23.70    1.30
   3   1  -3   22.50    1.00
   3   1  -3   23.40    1.30
   3   1  -3   21.90    1.20
  -3  -1   3   21.70    1.00
  -3  -1   3   22.50    1.00
  -3  -1   3   23.30    1.00
  -3  -1   3   22.60    0.80
   2   1  -3 1024.80   23.90
   2   1  -3 1019.10   24.70
   2   1  -3 1080.99   22.10
   2   1  -3 1040.70   22.10
   2   1  -3 1081.99   25.20
  -2  -1   3 1088.79   24.80
  -2  -1   3 1042.10   22.10
  -2  -1   3 1004.00   21.60
  -2  -1   3 1067.49   24.00
  -2  -1   3 1008.50   22.10
   1   1  -3   85.99    2.60
   1   1  -3   83.59    2.60
   1   1  -3   88.49    2.20
   1   1  -3   79.89    2.20
  -1  -1   3   86.89    2.60
  -1  -1   3   80.99    2.20
  -1  -1   3   81.99    2.20
  -1  -1   3   84.29    2.60
  -1  -1   3   83.29    2.10
   0   1  -3  224.88    5.30
   0   1  -3  220.38    5.90
   0   1  -3  236.28    6.00
   0   1  -3  239.28    5.30
   0   1  -3  229.78    6.00
   0  -1   3  232.88    5.30
   0  -1   3  238.48    5.90
   0  -1   3  223.78    6.00
   0  -1   3  234.98    5.90
  -1   1  -3  171.88    4.90
  -1   1  -3  168.28    4.60
  -1   1  -3  168.48    4.30
  -1   1  -3  174.48    4.60
  -1   1  -3  175.38    4.10
  -1   1  -3  166.68    4.10
   1  -1   3  165.18    4.90
   1  -1   3  180.28    4.60
   1  -1   3  172.28    4.10
   1  -1   3  169.28    4.10
  -2   1  -3   55.69    1.80
  -2   1  -3   57.49    2.00
  -2   1  -3   57.39    1.80
  -2   1  -3   54.79    1.70
  -2   1  -3   59.09    2.30
  -2   1  -3   59.19    1.80
   2  -1   3   54.89    1.80
   2  -1   3   55.39    2.30
   2  -1   3   57.09    1.70
   2  -1   3   54.49    1.70
   2  -1   3   59.79    2.10
  -3   1  -3   53.99    1.80
  -3   1  -3   51.49    1.70
  -3   1  -3   52.89    1.60
  -3   1  -3   56.69    1.80
   3  -1   3   52.19    1.80
   3  -1   3   51.09    1.80
   3  -1   3   50.79    2.30
  -4   1  -3  117.29    3.00
  -4   1  -3  115.79    3.40
  -4   1  -3  117.29    2.90
  -4   1  -3  121.99    3.20
  -4   1  -3  115.39    3.20
   4  -1   3  112.09    3.20
   4  -1   3  119.19    3.40
   4  -1   3  116.29    4.30
  -5   1  -3  215.58    5.40
  -5   1  -3  217.08    4.90
  -5   1  -3  209.08    5.30
   5  -1   3  212.88    7.00
   5  -1   3  212.88    5.40
   5  -1   3  207.88    6.30
  -6   1  -3   76.69    2.50
  -6   1  -3   77.39    2.30
   6  -1   3   78.49    2.60
   6  -1   3   73.79    3.30
   6  -1   3   80.69    3.80
  -7   1  -3   55.59    2.00
  -7   1  -3   53.79    2.10
   7  -1   3   56.49    2.30
   7  -1   3   56.49    3.00
   7  -1   3   56.99    3.30
  -8   1  -3  182.08    4.70
  -8   1  -3  177.38    5.00
   8  -1   3  174.78    6.40
   8  -1   3  188.88    7.20
  -9   1  -3   54.49    2.40
   9  -1   3   55.39    3.80
   9  -1   3   47.40    3.20
  10  -1   3   76.49    4.80
   9   0  -3    0.90    0.90
  -9   0   3    0.90    0.60
   8   0  -3   49.40    3.20
   8   0  -3   46.70    2.90
  -8   0   3   45.40    2.10
   7   0  -3    0.90    0.70
   7   0  -3    1.30    0.70
  -7   0   3    1.80    0.50
   6   0  -3    0.80    0.70
   6   0  -3    0.60    0.40
   6   0  -3    1.30    0.60
  -6   0   3    1.00    0.50
   5   0  -3   93.39    2.80
   5   0  -3   92.39    3.70
   5   0  -3   93.49    3.20
  -5   0   3   99.89    2.90
  -5   0   3   91.39    3.40
  -5   0   3   93.89    2.80
   4   0  -3  334.17    8.60
   4   0  -3  330.17    9.00
   4   0  -3  331.37    7.70
   4   0  -3  333.17    8.70
  -4   0   3  346.87    7.80
  -4   0   3  321.97    7.60
  -4   0   3  325.47    9.00
   3   0  -3  137.59    3.90
   3   0  -3  119.09    4.00
   3   0  -3  127.49    3.40
   3   0  -3  131.49    3.60
   3   0  -3  129.29    3.80
  -3   0   3  133.99    3.40
  -3   0   3  134.69    3.80
  -3   0   3  122.69    3.30
  -3   0   3  127.99    3.80
   2   0  -3    4.80    0.40
   2   0  -3    4.60    0.60
   2   0  -3    3.20    0.40
   2   0  -3    3.60    0.50
   2   0  -3    5.00    0.60
  -2   0   3    5.10    0.50
  -2   0   3    5.20    0.40
  -2   0   3    5.10    0.50
  -2   0   3    5.20    0.70
  -2   0   3    3.10    0.50
  -2   0   3    5.40    0.50
   1   0  -3  182.98    4.80
   1   0  -3  174.18    4.60
   1   0  -3  175.18    4.10
   1   0  -3  178.78    4.20
   1   0  -3  175.38    4.80
  -1   0   3  177.28    4.20
  -1   0   3  183.38    4.80
  -1   0   3  173.58    3.90
  -1   0   3  177.18    4.80
  -1   0   3  182.28    4.60
  -1   0   3  166.28    4.10
   0   0  -3   14.20    0.80
   0   0  -3   12.60    0.80
   0   0  -3   12.20    0.60
   0   0  -3   12.80    0.60
   0   0  -3   12.60    0.80
   0   0   3   12.60    0.80
   0   0   3   13.90    0.50
   0   0   3   13.00    0.70
   0   0   3   12.50    0.60
   0   0   3   11.80    0.60
   0   0   3   13.50    0.80
  -1   0  -3  583.14   12.60
  -1   0  -3  577.74   13.60
  -1   0  -3  583.44   13.60
  -1   0  -3  596.24   14.30
  -1   0  -3  607.24   12.60
   1   0   3  583.54   12.60
   1   0   3  602.94   13.60
   1   0   3  583.64   12.60
   1   0   3  566.14   14.00
   1   0   3  570.34   14.80
   1   0   3  596.34   14.30
  -2   0  -3    9.00    0.60
  -2   0  -3    8.20    0.60
  -2   0  -3    9.90    0.60
  -2   0  -3    9.50    0.80
  -2   0  -3    9.70    0.50
   2   0   3    9.60    0.60
   2   0   3    9.50    0.80
   2   0   3    9.70    0.70
   2   0   3   10.10    0.50
   2   0   3    8.90    0.60
  -3   0  -3   26.40    1.00
  -3   0  -3   26.50    1.00
  -3   0  -3   26.20    1.00
  -3   0  -3   27.20    1.50
  -3   0  -3   25.40    1.00
   3   0   3   27.80    1.00
   3   0   3   26.20    1.00
   3   0   3   25.60    1.00
   3   0   3   27.50    1.00
   3   0   3   27.50    1.30
  -4   0  -3  213.38    5.00
  -4   0  -3  204.68    5.00
  -4   0  -3  214.38    4.80
  -4   0  -3  206.88    5.20
   4   0   3  206.38    5.00
   4   0   3  220.88    5.20
   4   0   3  214.98    5.40
   4   0   3  203.08    6.50
  -5   0  -3    1.00    0.30
  -5   0  -3    2.00    0.40
  -5   0  -3    1.40    0.40
   5   0   3    0.70    0.30
   5   0   3    1.60    0.40
   5   0   3    1.50    0.60
  -6   0  -3  857.81   18.80
  -6   0  -3  909.01   18.80
  -6   0  -3  860.71   17.80
   6   0   3  858.51   21.60
   6   0   3  864.61   18.80
   6   0   3  847.12   23.00
  -7   0  -3    7.90    0.80
  -7   0  -3    8.00    0.80
   7   0   3    8.40    0.80
   7   0   3    7.70    1.20
   7   0   3    7.20    1.20
  -8   0  -3  400.56    9.10
  -8   0  -3  401.86    9.50
   8   0   3  401.86   11.60
   8   0   3  398.86   12.40
  -9   0  -3    0.10    0.40
  -9   0  -3    0.10    0.50
   9   0   3   -0.50    0.70
   9   0   3   -0.60    0.90
 -10   0  -3   42.60    2.10
 -10   0  -3   42.90    2.10
  10   0   3   41.80    3.60
  10   0   3   38.60    3.20
   9  -1  -3    2.20    1.10
   8  -1  -3  141.99    5.90
  -8   1   3  141.09    4.40
   7  -1  -3  178.08    6.00
   7  -1  -3  186.28    6.60
  -7   1   3  176.78    5.10
   6  -1  -3  145.39    4.30
   6  -1  -3  151.28    5.00
   6  -1  -3  151.28    5.40
  -6   1   3  148.39    4.30
   5  -1  -3 1094.09   26.80
   5  -1  -3 1083.69   23.60
   5  -1  -3 1094.89   27.60
  -5   1   3 1087.09   23.60
   4  -1  -3   91.79    2.80
   4  -1  -3   92.59    3.20
   4  -1  -3   90.49    3.50
  -4   1   3   90.49    3.00
  -4   1   3   94.19    2.80
   3  -1  -3 1927.31   47.40
   3  -1  -3 1866.51   45.30
   3  -1  -3 2021.20   45.90
   3  -1  -3 1887.21   40.60
  -3   1   3 1997.10   47.70
  -3   1   3 1908.81   45.90
  -3   1   3 1898.61   40.60
  -3   1   3 1949.20   40.70
   2  -1  -3    6.60    0.60
   2  -1  -3    6.70    0.60
   2  -1  -3    7.70    0.60
   2  -1  -3    9.10    0.90
  -2   1   3    6.60    0.60
  -2   1   3    7.00    0.70
  -2   1   3    5.00    0.60
  -2   1   3    6.30    0.60
   1  -1  -3  184.48    4.70
   1  -1  -3  177.08    4.60
   1  -1  -3  187.38    4.30
   1  -1  -3  177.08    5.00
   1  -1  -3  184.28    5.00
   1  -1  -3  187.38    4.40
  -1   1   3  181.98    4.30
  -1   1   3  186.78    4.40
  -1   1   3  186.28    5.00
  -1   1   3  190.88    5.10
  -1   1   3  174.28    5.00
   0  -1  -3  320.77    8.10
   0  -1  -3  317.27    7.20
   0  -1  -3  310.17    7.60
   0  -1  -3  329.87    7.70
   0  -1  -3  329.27    7.10
   0   1   3  340.47    7.20
   0   1   3  309.97    7.10
   0   1   3  325.37    7.60
  -1  -1  -3 1098.89   23.50
  -1  -1  -3 1129.29   23.50
  -1  -1  -3 1162.78   26.70
  -1  -1  -3 1139.99   25.70
  -1  -1  -3 1106.59   25.10
   1   1   3 1125.49   23.50
   1   1   3 1125.29   23.50
   1   1   3 1160.98   25.20
   1   1   3 1026.60   26.60
   1   1   3 1122.09   26.20
  -2  -1  -3 2458.45   51.89
  -2  -1  -3 2395.06   52.09
  -2  -1  -3 2505.35   58.79
   2   1   3 2410.86   50.79
   2   1   3 2442.56   51.79
   2   1   3 2376.36   58.69
   2   1   3 2479.35   55.49
  -3  -1  -3  489.45   11.70
  -3  -1  -3  463.25   10.30
  -3  -1  -3  467.95   10.30
   3   1   3  489.05   11.10
   3   1   3  463.35   12.70
   3   1   3  504.75   11.30
   3   1   3  479.65   10.30
   3   1   3  493.05   10.40
   3   1   3  469.85   11.70
  -4  -1  -3  200.08    4.60
  -4  -1  -3  197.68    5.10
  -4  -1  -3  201.88    4.50
  -4  -1  -3  194.58    4.60
   4   1   3  197.28    4.60
   4   1   3  188.48    6.00
   4   1   3  198.48    5.00
   4   1   3  202.28    4.90
   4   1   3  199.08    4.60
  -5  -1  -3  177.28    4.30
  -5  -1  -3  184.98    4.40
  -5  -1  -3  184.08    4.40
   5   1   3  181.28    6.00
   5   1   3  184.18    4.60
   5   1   3  183.28    4.70
   5   1   3  184.18    4.40
  -6  -1  -3    2.70    0.50
  -6  -1  -3    1.30    0.40
  -6  -1  -3    4.20    0.60
   6   1   3    1.10    0.70
   6   1   3    1.60    0.40
  -7  -1  -3   -0.60    0.30
  -7  -1  -3    0.20    0.30
  -7  -1  -3    0.90    0.30
   7   1   3    0.20    0.70
   7   1   3    0.00    0.30
   7   1   3    1.00    0.60
  -8  -1  -3  176.38    4.70
  -8  -1  -3  180.48    4.60
   8   1   3  170.88    6.20
   8   1   3  174.88    6.60
  -9  -1  -3   24.70    1.50
  -9  -1  -3   25.40    1.40
   9   1   3   24.10    2.40
   9   1   3   23.30    2.40
 -10  -1  -3    7.80    0.90
 -10  -1  -3   10.70    1.30
  10   1   3    8.50    1.70
  10   1   3    8.00    1.60
 -11  -1  -3   17.60    1.40
 -11  -1  -3   19.30    1.70
  11   1   3   16.60    2.60
   8  -2  -3   47.40    3.50
  -8   2   3   44.80    2.40
   7  -2  -3  159.58    5.70
   7  -2  -3  151.68    6.00
  -7   2   3  156.58    4.80
   6  -2  -3    0.00    0.50
   6  -2  -3    0.40    0.70
   6  -2  -3   -0.50    0.50
  -6   2   3   -0.10    0.40
   5  -2  -3   15.30    1.60
   5  -2  -3   12.90    1.10
   5  -2  -3    9.50    1.20
  -5   2   3   13.80    1.10
   4  -2  -3  247.08    7.20
   4  -2  -3  240.38    6.10
   4  -2  -3  235.58    7.00
  -4   2   3  240.18    6.00
  -4   2   3  242.68    6.60
   3  -2  -3    1.60    0.50
   3  -2  -3    1.50    0.40
   3  -2  -3    1.60    0.40
   3  -2  -3    1.00    0.60
  -3   2   3    3.60    0.50
   2  -2  -3  347.57    8.70
   2  -2  -3  322.87    7.80
   2  -2  -3  327.47    8.90
  -2   2   3  329.37    8.80
  -2   2   3  329.57    7.80
  -2   2   3  355.16    9.30
  -2   2   3  362.46    8.10
   1  -2  -3 1373.16   33.00
   1  -2  -3 1385.76   31.50
   1  -2  -3 1356.46   32.60
   1  -2  -3 1365.76   29.70
   1  -2  -3 1473.25   33.60
   1  -2  -3 1430.86   29.60
  -1   2   3 1448.06   34.80
  -1   2   3 1458.75   33.10
  -1   2   3 1387.86   33.60
  -1   2   3 1427.06   29.70
  -1   2   3 1361.06   29.60
   0  -2  -3  142.49    3.50
   0  -2  -3  140.79    3.50
   0  -2  -3  140.69    4.10
   0  -2  -3  142.49    3.80
   0  -2  -3  141.19    3.50
   0  -2  -3  142.89    4.00
   0   2   3  141.49    3.50
   0   2   3  140.19    3.50
   0   2   3  145.19    4.10
   0   2   3  139.09    3.70
   0   2   3  157.78    4.10
  -1  -2  -3  101.19    2.60
  -1  -2  -3  100.89    2.60
  -1  -2  -3  105.29    2.70
  -1  -2  -3  101.19    2.60
  -1  -2  -3  108.69    3.10
   1   2   3  105.79    2.60
   1   2   3  107.59    3.10
   1   2   3  100.89    3.00
   1   2   3  102.19    2.60
   1   2   3  102.99    2.70
   1   2   3  104.69    2.60
  -2  -2  -3 1104.09   25.60
  -2  -2  -3 1068.89   22.40
  -2  -2  -3 1063.29   22.40
  -2  -2  -3 1041.90   24.60
  -2  -2  -3 1009.40   21.60
   2   2   3 1097.49   22.40
   2   2   3 1066.39   25.60
   2   2   3 1058.99   24.50
   2   2   3 1084.49   23.90
   2   2   3 1095.09   22.40
  -3  -2  -3  236.08    5.40
  -3  -2  -3  245.18    5.40
  -3  -2  -3  248.48    6.30
   3   2   3  244.18    5.70
   3   2   3  239.38    5.40
   3   2   3  238.58    5.30
   3   2   3  240.38    6.20
  -4  -2  -3  384.86    8.50
  -4  -2  -3  395.36    8.40
  -4  -2  -3  395.26    8.50
   4   2   3  398.46    9.80
   4   2   3  388.96   10.80
   4   2   3  398.06    8.50
   4   2   3  399.56    8.50
  -5  -2  -3  826.62   17.70
  -5  -2  -3  844.52   17.80
  -5  -2  -3  819.72   17.20
   5   2   3  854.41   17.70
   5   2   3  833.52   21.90
   5   2   3  861.41   20.10
   5   2   3  841.72   17.80
  -6  -2  -3  443.96    9.80
  -6  -2  -3  455.65    9.80
  -6  -2  -3  441.86    9.80
   6   2   3  437.76   12.70
   6   2   3  460.95   11.00
   6   2   3  449.95    9.80
   6   2   3  459.75   10.90
  -7  -2  -3  533.95   11.80
  -7  -2  -3  544.95   11.90
  -7  -2  -3  550.34   11.90
   7   2   3  556.44   13.10
   7   2   3  545.15   11.90
   7   2   3  534.85   15.30
  -8  -2  -3   32.70    1.60
  -8  -2  -3   30.20    1.30
   8   2   3   30.20    2.40
   8   2   3   29.00    2.20
  -9  -2  -3  374.66    9.00
  -9  -2  -3  378.06    8.80
   9   2   3  392.26   12.00
   9   2   3  381.76   11.40
 -10  -2  -3    1.90    0.50
 -10  -2  -3    0.70    0.70
  10   2   3   -0.70    0.70
  10   2   3    0.10    0.90
 -11  -2  -3   61.49    2.80
 -11  -2  -3   64.19    2.30
  11   2   3   58.69    4.00
  11   2   3   61.99    4.20
 -12  -2  -3   18.80    1.90
   7  -3  -3   82.29    4.00
   7  -3  -3   83.99    4.30
  -7   3   3   85.99    3.40
   6  -3  -3   25.70    2.30
   6  -3  -3   25.50    2.10
   6  -3  -3   26.10    1.70
  -6   3   3   27.60    1.70
   5  -3  -3  272.87    8.20
   5  -3  -3  268.27    8.30
   5  -3  -3  272.27    7.10
  -5   3   3  271.07    7.00
  -5   3   3  266.97    7.30
   4  -3  -3  404.76   11.20
   4  -3  -3  402.46    9.60
   4  -3  -3  406.86   11.00
  -4   3   3  392.56    9.50
  -4   3   3  401.06   10.50
   3  -3  -3  178.78    4.80
   3  -3  -3  172.88    5.50
  -3   3   3  171.38    5.10
  -3   3   3  176.68    4.60
   2  -3  -3 1250.77   28.70
   2  -3  -3 1163.98   28.40
   2  -3  -3 1186.88   25.50
  -2   3   3 1181.48   28.70
  -2   3   3 1152.68   25.40
   1  -3  -3   49.80    1.80
   1  -3  -3   53.69    2.00
   1  -3  -3   52.59    2.20
  -1   3   3   54.99    2.30
  -1   3   3   48.60    2.00
  -1   3   3   58.59    2.00
  -1   3   3   53.69    1.80
   0  -3  -3 2061.09   44.40
   0  -3  -3 2096.59   49.40
   0  -3  -3 2219.38   48.90
   0  -3  -3 2205.68   50.29
   0  -3  -3 2091.59   44.30
   0  -3  -3 1988.30   47.00
   0   3   3 2211.48   49.40
   0   3   3 2129.99   44.40
   0   3   3 2072.39   49.20
   0   3   3 2032.60   50.29
   0   3   3 2168.68   44.40
   0   3   3 2195.18   52.19
  -1  -3  -3   88.39    2.30
  -1  -3  -3   86.39    2.40
  -1  -3  -3   89.09    2.60
  -1  -3  -3   87.69    2.80
  -1  -3  -3   89.99    2.80
   1   3   3   88.79    2.30
   1   3   3   83.09    2.30
   1   3   3   83.99    2.50
   1   3   3   89.09    2.80
  -2  -3  -3 3508.55   73.09
  -2  -3  -3 3508.85   71.09
  -2  -3  -3 3459.15   73.89
  -2  -3  -3 3661.03   82.09
  -2  -3  -3 3359.16   80.59
   2   3   3 3490.25   81.29
   2   3   3 3473.05   84.49
   2   3   3 3511.35   77.99
   2   3   3 3613.94   81.99
   2   3   3 3224.48   73.39
   2   3   3 3564.34   73.89
  -3  -3  -3 1224.38   25.40
  -3  -3  -3 1253.17   26.00
  -3  -3  -3 1230.08   26.00
  -3  -3  -3 1264.97   29.90
   3   3   3 1229.78   29.80
   3   3   3 1276.07   26.00
   3   3   3 1236.18   26.00
   3   3   3 1254.67   28.60
  -4  -3  -3  769.92   16.50
  -4  -3  -3  774.92   16.30
  -4  -3  -3  801.72   16.10
   4   3   3  809.12   16.50
   4   3   3  779.32   19.10
   4   3   3  781.82   16.50
  -5  -3  -3  832.62   17.70
  -5  -3  -3  832.52   17.70
  -5  -3  -3  834.52   17.30
   5   3   3  866.51   20.40
   5   3   3  866.81   17.70
   5   3   3  841.92   17.70
   5   3   3  824.02   21.90
  -6  -3  -3  471.35   10.30
  -6  -3  -3  468.15   10.10
   6   3   3  485.85   11.80
   6   3   3  473.15   10.10
   6   3   3  484.45   10.10
   6   3   3  464.35   13.30
  -7  -3  -3  223.78    5.10
  -7  -3  -3  218.98    5.50
   7   3   3  219.38    7.30
   7   3   3  230.78    5.90
  -8  -3  -3    3.60    0.70
  -8  -3  -3    6.60    0.50
   8   3   3    4.20    1.10
   8   3   3    5.00    0.60
   8   3   3    3.10    0.90
  -9  -3  -3   63.39    1.90
  -9  -3  -3   64.59    2.60
   9   3   3   63.99    3.60
   9   3   3   58.09    3.30
 -10  -3  -3    0.30    0.30
 -10  -3  -3   -0.40    0.60
  10   3   3    0.50    0.90
  10   3   3   -0.40    0.70
 -11  -3  -3    2.90    0.50
 -11  -3  -3    1.90    0.90
  11   3   3    2.60    1.20
  11   3   3    2.80    1.20
 -12  -3  -3    6.10    1.20
 -13  -3  -3   -0.10    1.00
   7  -4  -3  244.88    8.60
   6  -4  -3   47.80    2.50
   6  -4  -3   44.20    3.10
  -6   4   3   47.70    2.40
   5  -4  -3   40.50    2.20
   5  -4  -3   39.40    2.70
  -5   4   3   45.50    2.20
   4  -4  -3    6.00    0.90
   4  -4  -3    5.60    1.10
  -4   4   3    7.50    1.00
  -4   4   3    6.40    0.90
   3  -4  -3   20.20    1.70
   3  -4  -3   19.70    1.30
  -3   4   3   20.10    1.30
  -3   4   3   20.40    1.30
   2  -4  -3   24.50    1.70
   2  -4  -3   23.30    1.30
  -2   4   3   22.70    1.50
  -2   4   3   23.00    1.30
  -2   4   3   22.40    1.40
   1  -4  -3    0.80    0.50
   1  -4  -3    1.00    0.40
  -1   4   3    1.00    0.40
  -1   4   3    0.40    0.30
  -1   4   3   -0.30    0.40
   0  -4  -3  465.25   12.00
   0  -4  -3  493.25   10.60
   0   4   3  466.75   10.60
   0   4   3  467.05   11.70
   0   4   3  500.85   12.00
   0   4   3  467.25   12.10
  -1  -4  -3   49.40    2.00
  -1  -4  -3   58.29    2.00
  -1  -4  -3   51.89    1.70
  -1  -4  -3   53.69    1.60
   1   4   3   54.99    2.10
   1   4   3   52.29    1.70
   1   4   3   55.69    2.10
   1   4   3   51.39    1.90
  -2  -4  -3    2.80    0.40
  -2  -4  -3    1.90    0.50
  -2  -4  -3    2.80    0.40
  -2  -4  -3    2.70    0.30
   2   4   3    3.90    0.40
   2   4   3    2.60    0.50
   2   4   3    2.00    0.30
   2   4   3    2.50    0.40
  -3  -4  -3   10.20    0.50
  -3  -4  -3   13.90    0.80
  -3  -4  -3    9.70    0.60
  -3  -4  -3   11.30    0.70
  -3  -4  -3   10.70    0.60
   3   4   3   10.00    0.70
   3   4   3   10.90    0.50
   3   4   3   10.80    0.50
  -4  -4  -3    1.70    0.20
  -4  -4  -3    1.60    0.40
  -4  -4  -3    1.50    0.30
   4   4   3    1.30    0.30
   4   4   3    1.30    0.20
   4   4   3    1.50    0.40
  -5  -4  -3 1258.17   26.10
  -5  -4  -3 1289.77   25.50
  -5  -4  -3 1268.67   26.20
  -5  -4  -3 1240.68   26.20
   5   4   3 1250.77   30.40
  -6  -4  -3  143.49    3.10
  -6  -4  -3  138.09    3.70
  -6  -4  -3  137.99    3.70
   6   4   3  134.59    4.10
   6   4   3  137.79    4.90
  -7  -4  -3  596.84   13.10
  -7  -4  -3  610.64   12.80
   7   4   3  607.74   15.20
   7   4   3  623.94   16.90
  -8  -4  -3  169.38    4.70
  -8  -4  -3  168.98    3.80
  -8  -4  -3  172.58    3.80
   8   4   3  165.98    6.20
   8   4   3  168.88    4.90
  -9  -4  -3  158.18    3.70
  -9  -4  -3  155.08    4.60
   9   4   3  160.38    6.20
   9   4   3  154.48    5.80
   9   4   3  166.78    4.90
 -10  -4  -3  292.77    7.70
 -10  -4  -3  302.87    6.70
  10   4   3  296.57    9.60
  10   4   3  306.07   10.10
 -11  -4  -3   -0.20    0.70
  11   4   3   -0.40    0.80
  11   4   3   -0.50    0.80
 -12  -4  -3  124.49    4.60
  12   4   3  127.79    6.00
 -13  -4  -3   11.10    1.80
   6  -5  -3   16.70    1.80
   6  -5  -3   14.40    2.10
  -6   5   3   16.90    1.70
   5  -5  -3    2.90    1.10
   5  -5  -3    3.20    0.90
  -5   5   3    2.90    0.80
   4  -5  -3  203.38    6.70
   4  -5  -3  208.98    5.90
  -4   5   3  200.28    6.00
  -4   5   3  207.08    5.80
   3  -5  -3   20.00    1.80
   3  -5  -3   22.10    1.50
  -3   5   3   21.50    1.50
  -3   5   3   21.90    1.40
  -3   5   3   20.60    1.70
   2  -5  -3  102.99    3.80
   2  -5  -3  101.29    3.30
  -2   5   3  101.49    3.50
  -2   5   3  103.09    3.20
  -2   5   3  104.69    3.70
   1  -5  -3  286.07    6.70
   1  -5  -3  265.77    6.90
   1  -5  -3  270.37    7.70
  -1   5   3  299.07    7.80
  -1   5   3  276.47    7.70
  -1   5   3  278.67    6.80
   0  -5  -3   17.90    1.10
   0  -5  -3   17.60    1.30
   0   5   3   18.90    1.30
   0   5   3   18.20    1.30
   0   5   3   17.70    1.10
  -1  -5  -3 1635.34   35.00
  -1  -5  -3 1696.93   34.90
  -1  -5  -3 1587.14   38.80
   1   5   3 1647.04   34.90
   1   5   3 1750.82   38.90
   1   5   3 1654.73   38.60
   1   5   3 1637.84   39.80
  -2  -5  -3  100.59    2.70
  -2  -5  -3  102.09    3.40
  -2  -5  -3   98.29    2.70
  -2  -5  -3  102.09    2.50
   2   5   3   99.39    3.10
   2   5   3  105.09    3.30
   2   5   3  101.29    3.40
   2   5   3   98.09    2.70
  -3  -5  -3 1368.76   29.20
  -3  -5  -3 1430.66   27.80
  -3  -5  -3 1407.56   29.20
  -3  -5  -3 1366.56   28.60
  -3  -5  -3 1420.16   32.50
   3   5   3 1383.06   29.20
   3   5   3 1345.77   33.60
   3   5   3 1419.76   30.90
   3   5   3 1360.06   32.40
   3   5   3 1432.26   32.70
  -4  -5  -3  241.78    5.40
  -4  -5  -3  234.68    5.40
  -4  -5  -3  215.58    5.10
  -4  -5  -3  234.38    5.20
   4   5   3  240.68    5.20
   4   5   3  244.08    5.20
   4   5   3  233.38    6.10
   4   5   3  222.78    6.50
  -5  -5  -3  519.95   10.90
  -5  -5  -3  512.55   11.10
  -5  -5  -3  513.95   10.70
  -5  -5  -3  504.25   10.70
   5   5   3  490.55   13.00
   5   5   3  510.15   12.40
  -6  -5  -3  575.94   12.60
  -6  -5  -3  582.54   12.30
   6   5   3  575.54   14.60
   6   5   3  569.74   14.10
  -7  -5  -3  105.69    3.20
  -7  -5  -3  106.59    3.30
   7   5   3  108.19    4.40
   7   5   3  111.19    3.60
  -8  -5  -3  192.78    5.20
  -8  -5  -3  198.18    5.30
   8   5   3  197.28    5.80
   8   5   3  195.08    6.90
  -9  -5  -3    0.90    0.60
   9   5   3    1.30    0.50
   9   5   3    0.50    0.70
   9   5   3    0.80    0.70
 -10  -5  -3    2.60    0.90
  10   5   3    2.40    1.00
  10   5   3    3.20    1.10
 -11  -5  -3    2.50    1.00
  11   5   3    3.00    1.20
  11   5   3    0.90    1.00
 -12  -5  -3    2.30    1.00
  12   5   3    2.00    1.30
 -13  -5  -3    0.90    1.00
   6  -6  -3  157.28    7.20
   6  -6  -3  177.18    5.90
   5  -6  -3   19.90    2.20
   5  -6  -3   20.10    1.90
  -5   6   3   19.90    1.80
   4  -6  -3  104.09    3.90
   4  -6  -3  105.69    4.50
  -4   6   3  109.29    3.80
   3  -6  -3  127.39    4.70
   3  -6  -3  129.79    4.20
  -3   6   3  129.39    4.70
  -3   6   3  115.19    4.20
  -3   6   3  119.89    4.00
   2  -6  -3   -0.10    0.60
   2  -6  -3    1.40    0.60
  -2   6   3    0.20    0.40
  -2   6   3    0.50    0.50
  -2   6   3    0.10    0.60
   1  -6  -3   99.69    3.70
   1  -6  -3   99.99    3.30
  -1   6   3   96.29    3.50
  -1   6   3  100.99    3.20
  -1   6   3   96.19    3.70
   0  -6  -3   34.80    1.70
   0  -6  -3   34.60    1.90
   0   6   3   34.20    1.60
   0   6   3   33.80    1.80
   0   6   3   35.80    1.90
  -1  -6  -3  101.09    3.10
   1   6   3  104.89    3.00
   1   6   3  102.49    3.50
   1   6   3  102.49    3.60
  -2  -6  -3    1.20    0.30
  -2  -6  -3    1.80    0.40
  -2  -6  -3    1.10    0.40
   2   6   3    1.30    0.50
   2   6   3    1.20    0.40
   2   6   3    1.50    0.50
   2   6   3    1.10    0.40
  -3  -6  -3    0.20    0.30
  -3  -6  -3    0.10    0.30
   3   6   3    0.00    0.30
   3   6   3    0.50    0.50
   3   6   3    0.20    0.40
   3   6   3    0.30    0.20
  -4  -6  -3  172.68    4.20
  -4  -6  -3  173.68    4.10
  -4  -6  -3  174.88    4.10
  -4  -6  -3  169.48    4.30
   4   6   3  174.18    5.40
   4   6   3  171.68    4.90
   4   6   3  175.38    4.00
   4   6   3  178.28    4.40
  -5  -6  -3   56.19    1.50
  -5  -6  -3   55.59    2.00
  -5  -6  -3   55.49    1.50
  -5  -6  -3   55.49    1.90
   5   6   3   57.89    2.20
   5   6   3   52.39    2.40
   5   6   3   55.19    1.90
   5   6   3   55.09    1.40
   5   6   3   55.49    1.40
  -6  -6  -3   70.49    2.40
  -6  -6  -3   71.39    2.40
   6   6   3   73.79    2.60
   6   6   3   71.79    2.90
  -7  -6  -3    1.10    0.50
  -7  -6  -3    3.00    0.60
   7   6   3    1.10    0.50
   7   6   3    1.40    0.50
  -8  -6  -3  177.98    4.90
  -8  -6  -3  171.78    4.80
   8   6   3  168.28    6.20
   8   6   3  171.88    5.40
  -9  -6  -3  124.29    3.90
  -9  -6  -3  123.69    4.00
   9   6   3  111.39    4.60
   9   6   3  117.69    5.10
   9   6   3  117.79    4.10
 -10  -6  -3  122.19    4.10
  10   6   3  122.29    4.30
  10   6   3  113.39    5.00
  10   6   3  123.49    5.40
 -11  -6  -3  152.18    4.90
  11   6   3  146.09    6.30
  11   6   3  140.69    6.00
 -12  -6  -3   18.40    1.90
  12   6   3   17.10    2.30
 -13  -6  -3  128.39    4.90
 -14  -6  -3    1.00    1.20
   4  -7  -3    2.60    0.90
   4  -7  -3    1.30    1.10
  -4   7   3    2.50    0.80
   3  -7  -3   14.60    1.80
   3  -7  -3   14.20    1.60
  -3   7   3   16.80    1.60
  -3   7   3   16.80    1.80
   2  -7  -3    7.00    1.10
   2  -7  -3    2.00    0.90
  -2   7   3    3.70    0.80
  -2   7   3    2.50    0.70
  -2   7   3    2.60    0.80
   1  -7  -3   80.69    3.30
   1  -7  -3   82.69    3.10
  -1   7   3   85.59    2.90
  -1   7   3   80.69    3.30
  -1   7   3   80.29    3.40
   0  -7  -3  183.28    5.10
   0  -7  -3  185.78    5.60
   0   7   3  184.98    5.80
   0   7   3  183.88    5.80
   0   7   3  183.98    5.00
  -1  -7  -3    0.20    0.40
   1   7   3    0.40    0.50
   1   7   3    0.70    0.60
   1   7   3    0.80    0.40
  -2  -7  -3  447.16   10.50
  -2  -7  -3  478.25   10.40
  -2  -7  -3  467.95    9.50
   2   7   3  447.06   11.80
   2   7   3  446.96   10.30
   2   7   3  453.05   12.30
  -3  -7  -3  153.68    3.90
  -3  -7  -3  156.28    3.70
  -3  -7  -3  147.89    4.00
   3   7   3  153.18    3.90
   3   7   3  152.88    5.00
   3   7   3  150.38    4.70
  -4  -7  -3  739.53   15.80
  -4  -7  -3  742.83   15.20
  -4  -7  -3  730.93   15.90
  -4  -7  -3  721.93   15.90
   4   7   3  729.83   18.00
   4   7   3  747.73   15.80
   4   7   3  762.12   16.70
   4   7   3  711.83   18.80
  -5  -7  -3  110.79    3.10
  -5  -7  -3  107.39    3.30
  -5  -7  -3  106.99    2.70
   5   7   3  112.59    3.20
   5   7   3  109.59    2.70
   5   7   3  104.59    3.90
   5   7   3  113.69    3.70
  -6  -7  -3  407.96    9.20
  -6  -7  -3  409.76    9.50
   6   7   3  415.36   10.10
   6   7   3  411.66   11.20
   6   7   3  407.96   10.60
  -7  -7  -3   64.99    2.50
  -7  -7  -3   62.09    2.40
   7   7   3   63.49    2.50
   7   7   3   63.29    2.60
   7   7   3   59.49    2.80
  -8  -7  -3    0.20    0.50
  -8  -7  -3    1.00    0.60
   8   7   3    1.40    0.60
   8   7   3    0.40    0.50
  -9  -7  -3  129.69    4.30
  -9  -7  -3  129.79    4.20
   9   7   3  133.69    4.60
   9   7   3  129.79    5.40
   9   7   3  141.39    4.70
 -10  -7  -3    3.70    1.00
 -10  -7  -3    2.70    0.90
  10   7   3    3.00    1.00
  10   7   3    3.00    0.80
  10   7   3    2.70    1.00
 -11  -7  -3   92.59    3.70
  11   7   3   92.39    4.50
  11   7   3   88.49    4.70
 -12  -7  -3   11.30    1.60
  12   7   3   10.60    1.90
 -13  -7  -3    4.50    1.30
 -14  -7  -3    2.00    1.40
   3  -8  -3  166.98    5.50
  -3   8   3  155.98    5.90
  -3   8   3  155.88    5.10
   2  -8  -3  175.98    6.10
   2  -8  -3  181.88    5.60
  -2   8   3  169.48    5.80
  -2   8   3  168.38    6.10
  -2   8   3  178.28    5.30
   1  -8  -3   29.70    1.90
   1  -8  -3   25.20    1.90
  -1   8   3   24.60    2.10
  -1   8   3   24.70    1.70
  -1   8   3   24.60    1.90
   0  -8  -3  111.89    3.70
   0  -8  -3  107.29    3.80
   0   8   3  111.69    4.20
   0   8   3  109.59    3.50
   0   8   3  106.39    4.10
  -1  -8  -3    0.50    0.50
   1   8   3   -0.30    0.60
   1   8   3    0.20    0.40
   1   8   3    0.00    0.50
  -2  -8  -3  235.88    6.10
   2   8   3  234.78    7.00
   2   8   3  233.18    7.20
   2   8   3  235.48    5.90
  -3  -8  -3   44.00    1.80
  -3  -8  -3   48.70    1.60
   3   8   3   44.50    2.30
   3   8   3   48.00    2.50
   3   8   3   46.40    1.70
  -4  -8  -3    6.50    0.70
  -4  -8  -3    5.60    0.60
  -4  -8  -3    7.30    0.90
   4   8   3    5.40    0.90
   4   8   3    6.00    0.60
   4   8   3    5.00    1.00
  -5  -8  -3    0.60    0.50
  -5  -8  -3    0.50    0.30
  -5  -8  -3    0.20    0.40
   5   8   3    0.40    0.30
   5   8   3    1.10    0.50
   5   8   3    1.00    0.70
  -6  -8  -3  103.59    2.50
  -6  -8  -3  104.49    3.40
  -6  -8  -3  101.69    3.10
   6   8   3  104.59    3.20
   6   8   3  100.09    3.70
   6   8   3  100.39    4.00
  -7  -8  -3   33.80    1.70
  -7  -8  -3   35.30    1.90
   7   8   3   36.50    2.20
   7   8   3   36.20    1.80
   7   8   3   35.70    2.00
  -8  -8  -3   25.00    1.60
  -8  -8  -3   22.50    1.60
   8   8   3   24.00    1.90
   8   8   3   23.00    1.60
   8   8   3   25.60    1.70
  -9  -8  -3   89.89    3.40
  -9  -8  -3   95.19    3.40
   9   8   3   86.29    3.70
   9   8   3   93.69    3.60
   9   8   3   88.59    3.60
   9   8   3   86.69    4.30
 -10  -8  -3   42.40    2.40
 -10  -8  -3   35.10    2.20
  10   8   3   37.50    2.60
  10   8   3   39.50    2.40
  10   8   3   33.30    2.70
  10   8   3   37.10    2.30
  10   8   3   36.60    2.40
 -11  -8  -3   19.50    1.90
 -11  -8  -3   19.90    2.00
  11   8   3   18.40    2.30
  11   8   3   18.10    2.10
  11   8   3   15.30    1.70
  11   8   3   20.70    2.00
 -12  -8  -3   21.80    2.20
 -13  -8  -3   14.60    1.90
 -14  -8  -3   73.89    4.00
  -2   9   3   10.20    1.40
   1  -9  -3   22.50    1.90
  -1   9   3   18.60    2.00
  -1   9   3   19.70    1.70
  -1   9   3   16.90    1.80
   0  -9  -3   51.39    2.60
   0   9   3   55.59    2.50
   0   9   3   53.99    2.90
   0   9   3   56.39    3.00
  -1  -9  -3  167.68    5.00
   1   9   3  164.78    5.70
   1   9   3  164.08    4.80
   1   9   3  163.58    5.80
  -2  -9  -3   39.40    1.90
   2   9   3   37.10    2.30
   2   9   3   34.90    2.30
   2   9   3   39.90    1.80
  -3  -9  -3  119.69    3.70
   3   9   3  123.39    4.50
   3   9   3  120.49    4.70
  -4  -9  -3   10.90    1.20
  -4  -9  -3   11.80    0.90
  -4  -9  -3   13.10    1.00
   4   9   3   14.20    1.70
   4   9   3   10.00    1.20
  -5  -9  -3  332.77    7.60
  -5  -9  -3  331.57    7.80
  -5  -9  -3  336.87    8.40
   5   9   3  335.97    9.90
   5   9   3  342.77    9.40
  -6  -9  -3   50.49    2.30
  -6  -9  -3   50.69    1.60
  -6  -9  -3   48.00    2.00
   6   9   3   52.59    2.60
   6   9   3   49.30    2.80
  -7  -9  -3  216.98    5.60
  -7  -9  -3  215.18    6.00
   7   9   3  215.78    7.10
   7   9   3  219.28    6.70
   7   9   3  216.08    6.00
  -8  -9  -3   22.80    1.60
  -8  -9  -3   26.20    1.80
   8   9   3   25.80    1.70
   8   9   3   23.90    2.00
   8   9   3   23.20    1.80
  -9  -9  -3   41.20    2.30
  -9  -9  -3   47.80    2.30
   9   9   3   39.70    2.50
   9   9   3   43.40    2.30
   9   9   3   39.80    2.30
   9   9   3   38.20    2.50
 -10  -9  -3   56.29    2.80
 -10  -9  -3   54.29    2.70
  10   9   3   55.29    3.10
  10   9   3   57.59    3.10
  10   9   3   53.49    2.90
  10   9   3   58.29    2.90
  10   9   3   51.89    3.50
 -11  -9  -3    7.40    1.40
 -11  -9  -3    6.40    1.30
  11   9   3    5.90    1.20
  11   9   3    7.50    1.30
  11   9   3    6.00    1.30
  11   9   3    5.90    1.50
  11   9   3    7.10    1.30
 -12  -9  -3   53.99    3.10
 -12  -9  -3   51.89    3.00
 -13  -9  -3   13.60    1.90
 -14  -9  -3    1.00    1.30
   0 -10  -3   24.80    2.00
   0  10   3   23.10    2.10
   0  10   3   22.30    2.30
  -1 -10  -3  108.99    3.90
   1  10   3  105.39    4.50
   1  10   3  103.59    4.50
  -2 -10  -3    2.70    0.80
   2  10   3    4.60    1.10
   2  10   3    3.70    1.10
  -3 -10  -3  116.79    3.70
   3  10   3  114.69    4.70
   3  10   3  113.89    4.50
  -4 -10  -3   12.50    1.40
  -4 -10  -3    9.70    1.00
   4  10   3   11.00    1.40
   4  10   3   10.60    1.50
  -5 -10  -3   26.80    1.80
  -5 -10  -3   25.10    1.40
   5  10   3   25.80    2.00
   5  10   3   26.80    2.20
  -6 -10  -3   13.30    1.50
  -6 -10  -3   13.50    0.90
  -6 -10  -3   13.50    1.20
   6  10   3   12.30    1.50
   6  10   3   12.60    1.60
  -7 -10  -3   90.39    3.10
  -7 -10  -3   88.79    3.40
   7  10   3   94.79    3.80
   7  10   3   85.99    4.10
  -8 -10  -3    9.90    1.20
  -8 -10  -3    8.90    1.30
   8  10   3    8.50    1.20
   8  10   3    7.20    1.30
  -9 -10  -3   19.90    1.80
  -9 -10  -3   22.60    1.80
   9  10   3   22.70    2.10
   9  10   3   22.40    1.90
 -10 -10  -3    1.00    0.90
 -10 -10  -3    0.00    0.70
  10  10   3    1.00    0.70
  10  10   3    1.80    0.90
 -11 -10  -3   10.30    1.50
 -11 -10  -3   10.30    1.60
  11  10   3    8.70    1.40
  11  10   3    8.90    1.50
  11  10   3   11.60    2.00
 -12 -10  -3    0.20    0.90
 -12 -10  -3    0.30    1.00
 -13 -10  -3    6.80    1.70
 -14 -10  -3    2.70    1.50
   1  11   3   -0.80    0.80
  -2 -11  -3   22.50    1.90
   2  11   3   20.40    2.10
   2  11   3   22.10    2.20
  -3 -11  -3    7.40    1.10
   3  11   3    6.80    1.30
   3  11   3    6.20    1.30
  -4 -11  -3   95.59    3.30
  -4 -11  -3   99.99    3.80
   4  11   3   95.39    4.20
   4  11   3   99.09    4.50
  -5 -11  -3    1.10    0.80
  -5 -11  -3    1.90    0.60
   5  11   3    0.20    0.70
   5  11   3    1.90    0.90
  -6 -11  -3  116.39    4.20
  -6 -11  -3  112.69    3.30
   6  11   3  112.69    4.60
   6  11   3  117.09    5.00
  -7 -11  -3    2.00    0.70
  -7 -11  -3    2.50    0.90
   7  11   3    3.40    1.00
   7  11   3    2.40    1.00
  -8 -11  -3  106.99    3.60
  -8 -11  -3  105.59    4.00
   8  11   3  100.99    4.30
   8  11   3  101.19    4.70
  -9 -11  -3    6.90    1.20
  -9 -11  -3    5.40    1.20
   9  11   3    5.80    1.30
   9  11   3    4.70    1.30
 -10 -11  -3   78.29    3.60
 -10 -11  -3   70.79    3.20
  10  11   3   76.89    3.70
 -11 -11  -3    0.00    1.00
 -11 -11  -3    1.10    0.90
 -12 -11  -3    5.20    1.40
 -12 -11  -3    4.60    1.30
 -13 -11  -3   26.60    2.70
 -13 -11  -3   22.00    2.40
  -4 -12  -3   44.70    2.50
  -4 -12  -3   51.59    2.80
  -5 -12  -3    3.70    0.80
  -5 -12  -3    4.60    1.20
   5  12   3    2.30    1.10
  -6 -12  -3   45.30    2.60
  -6 -12  -3   41.40    1.80
   6  12   3   37.50    2.70
  -7 -12  -3    6.80    1.30
   7  12   3    4.20    1.10
  -8 -12  -3    2.80    0.90
  -8 -12  -3    1.40    0.90
   8  12   3    1.80    0.90
  -9 -12  -3    5.10    1.10
  -9 -12  -3    5.00    1.30
 -10 -12  -3    6.60    1.30
 -10 -12  -3    5.20    1.40
 -11 -12  -3   32.00    2.60
 -11 -12  -3   28.50    2.30
 -12 -12  -3    4.60    1.40
 -12 -12  -3    4.00    1.30
 -13 -12  -3    0.30    1.10
 -13 -12  -3   -0.50    1.10
  -3 -13  -3    3.50    1.20
  -4 -13  -3    1.00    1.00
  -5 -13  -3   65.59    3.40
  -6 -13  -3   -1.50    0.60
  -7 -13  -3   25.70    2.40
  -8 -13  -3    0.70    0.90
  -9 -13  -3   35.40    2.70
 -10 -13  -3    4.90    1.40
 -10 -13  -3    2.10    1.10
 -11 -13  -3    8.90    1.80
 -11 -13  -3    9.80    1.60
 -12 -13  -3    1.90    1.20
 -13 -13  -3    2.90    1.30
 -14 -13  -3   21.60    2.60
  -3 -14  -3    6.10    1.50
  -4 -14  -3    1.00    1.00
  -5 -14  -3   24.60    2.60
  -6 -14  -3    1.60    1.10
  -7 -14  -3   31.70    2.70
  -8 -14  -3    0.20    1.00
  -9 -14  -3    0.30    1.00
 -10 -14  -3    6.70    1.50
 -11 -14  -3    4.60    1.40
 -12 -14  -3   22.40    2.60
 -13 -14  -3    1.30    1.30
  -3 -15  -3   16.40    2.40
  -4 -15  -3    2.30    1.40
  -5 -15  -3    1.40    1.20
  -6 -15  -3    7.50    1.70
  -7 -15  -3    1.10    1.10
  -8 -15  -3    6.50    1.60
  -9 -15  -3    2.20    1.30
 -10 -15  -3    7.20    1.60
 -11 -15  -3    5.40    1.60
 -12 -15  -3    0.50    1.20
  -7 -16  -3    1.10    1.20
  -8 -16  -3    8.00    1.80
  -9 -16  -3    1.50    1.30
 -10 -16  -3    3.90    1.50
  -9 -14   4    3.80    1.70
  -8 -14   4   -0.20    1.30
  -7 -14   4    9.90    2.10
  -6 -14   4    1.30    1.50
  -5 -14   4   13.90    2.40
  -4 -14   4    1.50    1.40
  -3 -14   4    3.90    1.70
  -2 -14   4    0.40    1.40
 -10 -13   4   -0.50    1.30
  -9 -13   4    1.20    1.40
  -8 -13   4   -0.50    1.00
  -7 -13   4   -0.50    1.10
  -6 -13   4   -0.90    1.10
  -5 -13   4    2.60    1.50
  -4 -13   4   -0.80    1.20
  -3 -13   4    2.60    1.50
  -2 -13   4    3.00    1.50
 -11 -12   4    5.60    1.80
 -10 -12   4    6.60    1.70
  -9 -12   4    6.30    1.80
  -8 -12   4   62.19    4.00
  -7 -12   4    1.00    1.20
  -6 -12   4   49.70    3.60
  -5 -12   4    1.80    1.30
  -4 -12   4   41.00    3.30
  -3 -12   4    4.20    1.60
  -2 -12   4    9.30    1.80
 -12 -11   4    5.50    1.90
 -11 -11   4    8.20    1.90
 -10 -11   4    9.10    1.90
  -9 -11   4    2.00    1.30
  -8 -11   4    5.00    1.50
  -7 -11   4    7.80    1.80
  -6 -11   4    6.80    1.60
  -5 -11   4    0.70    1.00
  -4 -11   4   14.00    2.00
  -3 -11   4    0.50    1.00
 -12 -10   4    1.70    1.40
 -11 -10   4    0.40    1.20
 -10 -10   4    2.90    1.30
  -9 -10   4   12.00    2.00
  -8 -10   4   21.40    2.40
  -7 -10   4  193.18    6.70
   6  10  -4   13.10    1.90
  -6 -10   4   14.80    1.40
  -6 -10   4   16.20    2.00
   5  10  -4   81.09    4.10
  -5 -10   4   86.99    4.00
  -5 -10   4   82.79    3.10
   4  10  -4    1.40    1.00
   4  10  -4    1.50    1.00
  -4 -10   4    3.90    0.90
  -4 -10   4    3.50    1.20
   3  10  -4  103.19    4.70
   3  10  -4   98.29    4.30
  -3 -10   4  104.69    4.50
  -3 -10   4   96.49    3.70
   2  10  -4   32.10    2.50
   2  10  -4   33.50    2.70
  -2 -10   4   29.90    2.30
 -12  -9   4   43.50    3.50
 -11  -9   4   10.70    2.00
 -10  -9   4   56.39    3.50
  -9  -9   4   17.10    2.10
  -8  -9   4   27.10    2.40
   7   9  -4   24.70    2.50
   7   9  -4   27.00    2.50
  -7  -9   4   27.70    1.50
  -7  -9   4   28.70    2.40
   6   9  -4    5.00    1.20
   6   9  -4    5.70    1.30
  -6  -9   4    6.10    0.90
  -6  -9   4    5.60    1.30
   5   9  -4   48.90    3.10
   5   9  -4   49.10    3.00
  -5  -9   4   46.90    2.20
  -5  -9   4   46.90    2.80
   4   9  -4    3.20    1.10
   4   9  -4    1.90    0.90
  -4  -9   4    2.50    1.00
  -4  -9   4    2.50    0.70
   3   9  -4   27.90    2.30
   3   9  -4   24.60    2.20
  -3  -9   4   24.70    1.80
  -3  -9   4   27.60    2.20
   2   9  -4    3.20    1.00
   2   9  -4    3.80    1.10
  -2  -9   4    3.80    0.90
   1   9  -4    5.80    1.20
   1   9  -4    8.40    1.30
  -1  -9   4    5.70    1.10
   0   9  -4    1.30    1.00
   0  -9   4    1.30    0.80
  -1   9  -4    5.80    1.40
  -2   9  -4    3.70    0.90
 -11  -8   4    0.30    1.00
 -10  -8   4    1.00    1.00
  -9  -8   4    4.10    1.30
   8   8  -4    1.20    0.90
   8   8  -4    0.60    0.90
  -8  -8   4   -0.80    0.80
   7   8  -4   49.30    3.20
   7   8  -4   50.59    3.10
  -7  -8   4   50.49    2.00
  -7  -8   4   49.30    2.90
   6   8  -4   51.89    3.00
   6   8  -4   52.49    3.10
  -6  -8   4   49.99    2.00
  -6  -8   4   50.89    2.80
   5   8  -4   41.30    2.70
   5   8  -4   43.70    2.80
  -5  -8   4   43.10    2.50
  -5  -8   4   41.10    1.90
   4   8  -4  159.48    5.60
   4   8  -4  151.38    5.60
  -4  -8   4  156.98    5.20
  -4  -8   4  151.88    4.50
   3   8  -4    0.20    0.60
   3   8  -4    0.50    0.80
  -3  -8   4    0.00    0.50
  -3  -8   4    0.60    0.70
   2   8  -4  257.27    7.80
   2   8  -4  256.07    8.10
  -2  -8   4  276.47    7.10
   1   8  -4    2.30    0.90
   1   8  -4    1.60    0.80
   1   8  -4    2.40    0.70
  -1  -8   4    2.10    0.70
   0   8  -4  166.78    5.00
   0   8  -4  168.88    5.60
   0   8  -4  169.78    6.00
   0  -8   4  167.98    5.30
  -1   8  -4   20.50    1.60
  -1   8  -4   16.90    1.90
   1  -8   4   19.30    1.80
  -2   8  -4   40.60    2.80
  -2   8  -4   48.60    2.40
   2  -8   4   42.50    2.60
   2  -8   4   40.80    3.20
  -3   8  -4   51.39    2.60
  -3   8  -4   48.40    3.20
   3  -8   4   45.90    3.00
   3  -8   4   50.49    3.70
 -11  -7   4   44.20    3.10
 -10  -7   4    1.30    1.10
  -9  -7   4  205.58    6.70
   8   7  -4   80.09    4.10
  -8  -7   4   82.69    3.70
  -8  -7   4   80.59    2.60
   7   7  -4   82.39    3.90
   7   7  -4   83.19    4.00
  -7  -7   4   86.39    2.70
  -7  -7   4   82.69    3.60
   6   7  -4   88.49    4.00
   6   7  -4   86.79    3.90
  -6  -7   4   86.59    3.60
  -6  -7   4   86.89    2.80
   5   7  -4   14.90    1.70
   5   7  -4   14.90    1.60
  -5  -7   4   15.60    1.10
  -5  -7   4   17.40    1.80
   4   7  -4  107.29    4.20
   4   7  -4  107.99    4.20
  -4  -7   4  101.29    3.70
  -4  -7   4  102.99    3.30
   3   7  -4   36.30    2.40
   3   7  -4   41.60    2.40
   3   7  -4   39.50    1.70
  -3  -7   4   37.50    1.80
  -3  -7   4   38.40    2.20
   2   7  -4   69.39    3.20
   2   7  -4   68.39    2.40
   2   7  -4   70.49    3.20
  -2  -7   4   67.49    2.60
   1   7  -4    1.90    0.80
   1   7  -4    1.20    0.50
   1   7  -4    1.80    0.70
  -1  -7   4    2.10    0.70
   0   7  -4   88.49    3.70
   0   7  -4   88.49    3.10
   0   7  -4   91.19    3.70
   0  -7   4   92.79    3.40
  -1   7  -4    5.10    0.80
  -1   7  -4    5.30    1.00
  -1   7  -4    6.10    1.20
   1  -7   4    4.00    0.90
   1  -7   4    4.50    1.10
  -2   7  -4   -0.10    0.60
  -2   7  -4   -0.30    0.50
   2  -7   4    0.00    0.60
   2  -7   4   -0.70    0.70
  -3   7  -4    0.50    0.80
  -3   7  -4    0.70    0.60
   3  -7   4   -0.60    1.00
   3  -7   4    0.80    0.70
  -4   7  -4   -0.70    0.70
  -4   7  -4    0.40    0.60
   4  -7   4    1.10    0.80
   4  -7   4   -0.70    1.10
  -5   7  -4    2.00    1.10
  10   6  -4   16.20    2.10
 -10  -6   4   16.30    2.00
   9   6  -4   -0.10    0.80
   9   6  -4    0.30    0.80
  -9  -6   4   -0.50    0.80
   8   6  -4   15.00    1.80
   8   6  -4   17.10    1.80
  -8  -6   4   17.50    1.90
  -8  -6   4   19.90    1.20
   7   6  -4    5.70    1.00
   7   6  -4    3.40    1.00
  -7  -6   4    5.50    0.70
  -7  -6   4    5.40    1.10
   6   6  -4    0.40    0.60
   6   6  -4    0.60    0.70
  -6  -6   4    1.40    0.50
  -6  -6   4    1.00    0.70
   5   6  -4    4.90    1.10
   5   6  -4    5.30    1.00
   5   6  -4    7.20    0.90
  -5  -6   4    7.20    1.10
  -5  -6   4    6.00    0.70
   4   6  -4   54.39    2.80
   4   6  -4   60.69    2.10
   4   6  -4   61.79    2.10
   4   6  -4   55.79    2.90
  -4  -6   4   63.09    2.60
  -4  -6   4   62.29    2.20
   3   6  -4  366.36    8.70
   3   6  -4  380.86   10.30
   3   6  -4  372.16   10.10
  -3  -6   4  367.16    8.90
  -3  -6   4  380.86    9.20
   2   6  -4   68.89    3.00
   2   6  -4   70.89    2.40
   2   6  -4   74.39    3.20
  -2  -6   4   69.69    2.50
   1   6  -4  141.39    4.00
   1   6  -4  134.99    4.70
   1   6  -4  142.89    4.80
  -1  -6   4  146.39    4.20
   0   6  -4   31.30    1.90
   0   6  -4   30.50    2.00
   0   6  -4   31.40    1.60
   0  -6   4   32.40    1.80
   0  -6   4   33.30    2.10
  -1   6  -4  123.79    3.80
  -1   6  -4  128.39    4.40
  -1   6  -4  125.99    4.50
   1  -6   4  121.39    4.00
   1  -6   4  125.09    4.80
  -2   6  -4   92.69    3.20
  -2   6  -4   93.79    3.70
   2  -6   4   91.19    4.20
   2  -6   4   97.69    3.50
  -3   6  -4   39.30    2.40
  -3   6  -4   38.90    2.00
   3  -6   4   34.70    2.80
   3  -6   4   38.70    2.20
  -4   6  -4   32.40    2.00
  -4   6  -4   35.60    2.30
   4  -6   4   30.60    2.90
   4  -6   4   30.30    2.10
  -5   6  -4    7.40    1.30
  -5   6  -4    8.50    1.20
   5  -6   4    5.00    1.60
   5  -6   4    8.30    1.30
  -6   6  -4  134.49    5.20
   6  -6   4  131.89    5.00
   9   5  -4   42.60    2.90
   9   5  -4   39.30    2.90
  -9  -5   4   45.10    2.70
  -9  -5   4   39.10    1.70
   8   5  -4  240.58    7.70
   8   5  -4  245.58    7.90
  -8  -5   4  243.08    6.10
  -8  -5   4  242.08    7.00
   7   5  -4  189.38    6.40
   7   5  -4  185.58    6.20
  -7  -5   4  201.48    5.80
  -7  -5   4  190.98    5.00
   6   5  -4  100.19    4.10
   6   5  -4  103.79    3.80
  -6  -5   4  100.29    3.00
  -6  -5   4  100.59    3.60
   5   5  -4  527.85   11.60
   5   5  -4  514.75   13.50
   5   5  -4  530.25   13.20
  -5  -5   4  528.55   11.80
  -5  -5   4  507.75   12.10
   4   5  -4  138.69    4.80
   4   5  -4  143.29    3.80
   4   5  -4  145.99    4.20
  -4  -5   4  144.49    3.90
  -4  -5   4  139.69    3.90
  -4  -5   4  142.99    4.30
   3   5  -4  978.60   23.60
   3   5  -4  950.80   20.50
   3   5  -4  941.51   22.70
   3   5  -4  928.11   23.20
   3   5  -4  963.70   22.40
  -3  -5   4  955.10   20.60
  -3  -5   4  938.51   20.60
  -3  -5   4  948.11   20.70
  -3  -5   4  944.81   22.40
   2   5  -4  167.08    4.40
   2   5  -4  162.28    5.30
   2   5  -4  177.58    5.00
   2   5  -4  167.68    5.30
  -2  -5   4  167.58    4.30
  -2  -5   4  167.38    4.70
  -2  -5   4  171.78    4.50
  -2  -5   4  170.68    4.60
   1   5  -4  381.76   10.10
   1   5  -4  380.86    8.90
   1   5  -4  385.46   10.10
  -1  -5   4  383.56    9.10
   0   5  -4   24.20    1.80
   0   5  -4   24.90    1.30
   0   5  -4   27.10    1.60
   0  -5   4   25.90    1.50
   0  -5   4   22.90    1.60
  -1   5  -4  203.28    6.00
  -1   5  -4  203.78    6.00
  -1   5  -4  196.58    5.20
   1  -5   4  199.38    4.90
   1  -5   4  190.38    6.40
   1  -5   4  192.38    4.90
   1  -5   4  194.28    5.40
  -2   5  -4   46.70    2.00
  -2   5  -4   46.80    2.30
   2  -5   4   45.80    2.70
   2  -5   4   46.70    2.20
   2  -5   4   46.00    1.70
  -3   5  -4    0.40    0.50
  -3   5  -4    0.50    0.60
   3  -5   4    0.10    0.80
   3  -5   4   -0.90    0.50
   3  -5   4   -0.20    0.30
  -4   5  -4   39.20    2.00
  -4   5  -4   38.80    2.30
   4  -5   4   40.80    3.00
   4  -5   4   38.90    2.00
   4  -5   4   41.20    2.20
  -5   5  -4    7.40    1.20
  -5   5  -4    6.60    1.00
   5  -5   4    7.40    1.20
   5  -5   4    5.60    1.50
  -6   5  -4    1.60    0.80
  -6   5  -4    1.30    0.70
   6  -5   4    1.30    1.40
   6  -5   4    1.10    0.80
 -10  -4   4   17.10    1.30
   9   4  -4   52.29    3.30
   9   4  -4   62.19    3.60
  -9  -4   4   53.99    2.20
   8   4  -4   72.39    3.60
   8   4  -4   74.99    3.70
  -8  -4   4   77.19    3.30
  -8  -4   4   73.79    2.50
   7   4  -4   57.79    3.00
   7   4  -4   53.69    2.90
  -7  -4   4   56.39    2.10
  -7  -4   4   55.89    2.60
   6   4  -4   -0.10    0.50
   6   4  -4   -0.60    0.50
  -6  -4   4    0.20    0.50
  -6  -4   4    0.40    0.40
   5   4  -4    3.20    0.80
   5   4  -4    2.40    0.70
   5   4  -4    6.50    0.70
  -5  -4   4    3.10    0.60
  -5  -4   4    3.60    0.80
   4   4  -4   31.10    1.70
   4   4  -4   30.00    1.90
   4   4  -4   29.80    1.30
  -4  -4   4   32.40    1.70
  -4  -4   4   31.30    1.40
  -4  -4   4   32.40    1.40
   3   4  -4  135.99    3.60
   3   4  -4  135.59    4.50
   3   4  -4  135.89    4.00
  -3  -4   4  132.99    3.80
  -3  -4   4  134.29    4.00
  -3  -4   4  136.59    3.70
  -3  -4   4  132.19    3.60
   2   4  -4  345.77    9.30
   2   4  -4  341.27    9.30
   2   4  -4  354.16    8.70
   2   4  -4  370.86    9.20
   2   4  -4  360.86    8.20
  -2  -4   4  344.87    8.20
  -2  -4   4  354.46    8.20
  -2  -4   4  355.46    8.80
  -2  -4   4  353.56    8.30
   1   4  -4  435.76   11.00
   1   4  -4  416.86   10.70
   1   4  -4  406.36    9.50
  -1  -4   4  410.76   10.00
  -1  -4   4  411.06   10.90
  -1  -4   4  412.26    9.60
  -1  -4   4  419.66    9.50
   0   4  -4   98.49    3.30
   0   4  -4  107.49    3.80
   0   4  -4   95.69    2.90
   0   4  -4   99.49    3.50
   0  -4   4   96.69    3.40
   0  -4   4   98.39    3.00
   0  -4   4   97.79    2.70
  -1   4  -4    2.50    0.70
  -1   4  -4    2.30    0.50
  -1   4  -4    2.90    0.60
   1  -4   4    2.20    0.70
   1  -4   4    3.00    0.40
   1  -4   4    2.20    0.60
  -2   4  -4  139.19    4.40
  -2   4  -4  136.79    4.30
  -2   4  -4  131.59    3.90
   2  -4   4  132.49    3.90
   2  -4   4  141.39    4.10
   2  -4   4  134.89    4.90
  -3   4  -4  198.58    5.80
  -3   4  -4  196.38    5.30
   3  -4   4  196.48    5.50
   3  -4   4  193.08    5.50
   3  -4   4  195.08    6.70
  -4   4  -4   60.59    2.60
  -4   4  -4   57.79    2.40
   4  -4   4   56.99    2.50
   4  -4   4   62.29    2.60
   4  -4   4   58.59    3.40
  -5   4  -4   93.99    3.70
  -5   4  -4   99.29    3.40
   5  -4   4   92.29    3.50
   5  -4   4   94.99    3.60
   5  -4   4   95.09    4.60
  -6   4  -4   43.20    2.40
  -6   4  -4   43.50    2.20
   6  -4   4   44.90    3.30
   6  -4   4   41.40    2.50
   6  -4   4   39.90    2.30
  -7   4  -4  156.38    4.90
   7  -4   4  150.78    5.60
   7  -4   4  147.49    5.10
   7  -4   4  150.48    6.80
 -10  -3   4   26.30    1.70
   9   3  -4   60.29    3.60
   9   3  -4   69.89    3.90
  -9  -3   4   64.39    2.50
   8   3  -4   37.50    2.60
   8   3  -4   36.90    2.60
  -8  -3   4   35.50    1.70
   7   3  -4  166.98    5.90
   7   3  -4  175.28    5.90
  -7  -3   4  171.48    5.20
  -7  -3   4  171.68    4.60
   6   3  -4  184.48    5.90
   6   3  -4  183.08    5.90
  -6  -3   4  182.78    4.80
  -6  -3   4  186.28    5.20
   5   3  -4  540.55   12.00
   5   3  -4  519.15   13.70
   5   3  -4  542.55   13.70
  -5  -3   4  530.15   12.00
  -5  -3   4  543.85   12.00
  -5  -3   4  539.05   12.20
   4   3  -4 1279.07   26.40
   4   3  -4 1241.28   28.90
   4   3  -4 1209.18   29.50
  -4  -3   4 1229.28   26.40
  -4  -3   4 1218.78   26.40
  -4  -3   4 1246.68   26.10
   3   3  -4  590.94   12.80
   3   3  -4  580.14   14.30
   3   3  -4  571.84   14.30
  -3  -3   4  581.74   12.80
  -3  -3   4  592.84   12.90
  -3  -3   4  580.44   12.90
   2   3  -4 2112.29   48.60
   2   3  -4 2193.88   49.70
   2   3  -4 2119.19   44.90
  -2  -3   4 2170.88   49.70
  -2  -3   4 2158.38   44.00
  -2  -3   4 2081.89   45.00
  -2  -3   4 2162.68   45.00
   1   3  -4    2.60    0.70
   1   3  -4    2.20    0.40
   1   3  -4    2.70    0.50
   1   3  -4    2.30    0.40
  -1  -3   4    2.20    0.50
  -1  -3   4    2.40    0.40
  -1  -3   4    2.90    0.50
  -1  -3   4    2.10    0.40
   0   3  -4  802.82   17.40
   0   3  -4  831.52   20.30
   0   3  -4  783.72   19.00
   0   3  -4  780.82   19.10
   0  -3   4  775.42   17.40
   0  -3   4  785.02   20.30
   0  -3   4  822.12   17.40
   0  -3   4  822.42   18.90
  -1   3  -4  389.56    9.70
  -1   3  -4  381.16    8.80
  -1   3  -4  381.36    9.80
   1  -3   4  374.46    8.90
   1  -3   4  393.86    9.40
   1  -3   4  379.66   10.50
  -2   3  -4  360.66    9.40
  -2   3  -4  383.86    9.50
  -2   3  -4  364.26    9.50
  -2   3  -4  371.46    8.60
   2  -3   4  362.26   10.40
   2  -3   4  373.26    8.80
  -3   3  -4  614.94   15.60
  -3   3  -4  654.83   15.60
  -3   3  -4  644.54   14.30
   3  -3   4  627.34   17.20
   3  -3   4  641.74   14.40
  -4   3  -4  361.06    8.70
  -4   3  -4  367.06    7.70
  -4   3  -4  372.16    9.10
  -4   3  -4  358.26    9.50
   4  -3   4  362.86   10.90
   4  -3   4  362.16    8.90
   4  -3   4  352.66    9.60
  -5   3  -4  153.88    4.50
  -5   3  -4  151.18    4.80
   5  -3   4  158.68    6.00
   5  -3   4  151.98    5.10
   5  -3   4  159.98    4.70
  -6   3  -4   83.09    3.00
  -6   3  -4   85.09    3.30
   6  -3   4   84.69    4.30
   6  -3   4   85.09    3.20
   6  -3   4   80.29    3.50
  -7   3  -4   12.10    1.30
   7  -3   4   12.00    1.50
   7  -3   4   13.90    1.50
   7  -3   4   10.10    1.80
  -8   3  -4    2.20    0.80
   8  -3   4    0.90    1.40
   8  -3   4    2.60    1.10
   9  -3   4   -0.20    1.00
   9   2  -4  113.89    5.00
   9   2  -4  109.99    5.20
  -9  -2   4  112.29    3.70
   8   2  -4   50.29    3.10
   8   2  -4   46.90    2.90
  -8  -2   4   47.70    2.10
   7   2  -4  172.28    5.80
   7   2  -4  167.38    5.90
  -7  -2   4  165.28    4.60
   6   2  -4   44.90    2.50
   6   2  -4   48.50    2.50
   6   2  -4   44.80    1.80
  -6  -2   4   45.70    2.10
  -6  -2   4   44.60    1.80
   5   2  -4   61.29    2.70
   5   2  -4   57.59    2.70
   5   2  -4   59.89    2.10
  -5  -2   4   61.19    2.10
  -5  -2   4   61.29    2.30
  -5  -2   4   58.79    2.10
   4   2  -4    6.20    0.70
   4   2  -4    6.70    1.00
   4   2  -4    6.50    0.90
  -4  -2   4    9.10    0.90
  -4  -2   4    8.40    0.80
  -4  -2   4    6.60    0.70
   3   2  -4   34.60    1.40
   3   2  -4   35.60    1.70
   3   2  -4   33.30    1.80
  -3  -2   4   34.30    1.40
  -3  -2   4   36.20    1.40
  -3  -2   4   34.00    1.40
   2   2  -4  160.98    4.60
   2   2  -4  160.38    4.00
   2   2  -4  156.48    4.60
  -2  -2   4  163.48    4.60
  -2  -2   4  161.48    4.10
  -2  -2   4  154.38    4.00
  -2  -2   4  158.18    4.00
   1   2  -4  246.28    5.70
   1   2  -4  243.88    6.30
   1   2  -4  241.78    6.50
  -1  -2   4  223.48    5.70
  -1  -2   4  242.48    6.30
  -1  -2   4  241.08    5.50
  -1  -2   4  243.68    5.70
  -1  -2   4  236.78    6.10
   0   2  -4  432.06   10.60
   0   2  -4  434.36   11.10
   0   2  -4  420.06    9.60
   0  -2   4  414.46   11.10
   0  -2   4  453.15   10.60
   0  -2   4  434.86    9.60
   0  -2   4  424.56    9.70
  -1   2  -4 1064.89   25.30
  -1   2  -4 1135.29   26.10
  -1   2  -4 1060.79   23.10
  -1   2  -4 1116.59   27.20
  -1   2  -4 1040.10   25.00
   1  -2   4 1080.09   23.20
   1  -2   4 1096.39   25.30
   1  -2   4 1057.69   27.20
  -2   2  -4  107.99    3.50
  -2   2  -4  104.09    3.20
  -2   2  -4  108.59    3.30
  -2   2  -4  109.29    3.00
   2  -2   4  114.69    3.20
   2  -2   4  105.59    3.10
   2  -2   4  106.49    3.80
  -3   2  -4  199.08    5.10
  -3   2  -4  179.68    5.10
  -3   2  -4  182.08    4.80
   3  -2   4  192.58    4.90
   3  -2   4  192.08    5.10
   3  -2   4  182.58    6.10
  -4   2  -4   12.70    1.00
  -4   2  -4   13.00    0.70
  -4   2  -4   12.90    0.80
  -4   2  -4   12.10    1.00
   4  -2   4   11.90    1.00
   4  -2   4   12.20    1.50
  -5   2  -4   98.69    2.60
  -5   2  -4   93.89    3.20
  -5   2  -4   95.69    3.10
  -5   2  -4   94.39    2.50
   5  -2   4   95.79    4.30
   5  -2   4   96.79    3.20
   5  -2   4   96.69    3.60
  -6   2  -4  268.87    6.80
  -6   2  -4  268.77    6.00
   6  -2   4  256.37    6.90
   6  -2   4  266.07    8.90
   6  -2   4  261.47    7.90
  -7   2  -4  123.99    3.90
   7  -2   4  120.99    4.00
   7  -2   4  116.59    4.70
   7  -2   4  123.19    5.50
  -8   2  -4   84.29    3.10
   8  -2   4   84.59    4.70
   8  -2   4   80.79    4.00
  -9   2  -4   25.10    1.90
   9  -2   4   24.40    3.10
   9  -2   4   23.80    2.50
   9   1  -4    5.50    1.30
  -9  -1   4    4.90    0.90
   8   1  -4   30.90    2.40
   8   1  -4   30.10    2.70
  -8  -1   4   29.00    1.70
   7   1  -4    4.70    1.10
   7   1  -4    4.30    1.00
  -7  -1   4    6.90    0.90
   6   1  -4  316.17    7.70
   6   1  -4  322.67    9.00
   6   1  -4  325.17    9.40
  -6  -1   4  320.47    7.80
   5   1  -4   49.10    2.50
   5   1  -4   51.09    2.40
   5   1  -4   49.80    1.90
  -5  -1   4   49.40    1.90
  -5  -1   4   49.99    1.90
  -5  -1   4   50.99    1.80
   4   1  -4 1159.28   24.90
   4   1  -4 1171.88   27.10
   4   1  -4 1142.59   28.00
  -4  -1   4 1169.18   24.50
  -4  -1   4 1185.88   25.00
  -4  -1   4 1152.28   24.90
   3   1  -4  153.78    4.70
   3   1  -4  151.48    4.50
   3   1  -4  153.68    3.90
  -3  -1   4  146.49    3.90
  -3  -1   4  147.59    3.80
  -3  -1   4  159.98    4.00
   2   1  -4  147.89    3.70
   2   1  -4  145.99    4.30
   2   1  -4  142.69    4.20
  -2  -1   4  143.39    3.70
  -2  -1   4  145.19    3.60
  -2  -1   4  141.99    3.70
   1   1  -4  424.56   10.50
   1   1  -4  414.86    9.40
   1   1  -4  407.16   10.30
  -1  -1   4  423.46   10.30
  -1  -1   4  416.66    9.40
  -1  -1   4  406.16   10.40
  -1  -1   4  434.06   10.50
  -1  -1   4  427.56    9.40
  -1  -1   4  418.96    9.00
  -1   1  -4 2109.09   50.39
  -1   1  -4 2300.97   51.59
  -1   1  -4 2149.98   49.00
  -1   1  -4 2138.59   45.50
  -1   1  -4 2222.88   53.49
  -1   1  -4 2155.78   45.50
   1  -1   4 2074.49   53.39
   1  -1   4 2182.68   45.60
   1  -1   4 2222.88   49.00
   1  -1   4 2182.68   45.50
   1  -1   4 2210.78   50.39
  -2   1  -4 1336.87   31.90
  -2   1  -4 1329.67   29.20
  -2   1  -4 1374.96   31.50
  -2   1  -4 1405.96   29.30
  -2   1  -4 1450.75   34.60
  -2   1  -4 1423.86   33.00
   2  -1   4 1440.06   31.90
   2  -1   4 1328.77   34.60
   2  -1   4 1368.46   29.30
  -3   1  -4 1409.36   32.80
  -3   1  -4 1364.86   30.00
  -3   1  -4 1456.95   33.70
  -3   1  -4 1466.05   30.10
   3  -1   4 1470.35   32.80
   3  -1   4 1393.06   30.10
   3  -1   4 1368.46   35.80
  -4   1  -4  154.58    4.00
  -4   1  -4  145.19    3.90
  -4   1  -4  150.48    4.20
  -4   1  -4  146.79    3.60
  -4   1  -4  143.09    4.10
   4  -1   4  142.29    4.00
   4  -1   4  148.29    5.20
   4  -1   4  154.68    4.10
  -5   1  -4  882.91   21.40
  -5   1  -4  923.81   18.50
  -5   1  -4  917.71   19.70
   5  -1   4  904.91   19.80
   5  -1   4  910.01   24.10
  -6   1  -4  142.19    3.70
  -6   1  -4  141.79    4.00
   6  -1   4  145.59    4.10
   6  -1   4  138.29    4.90
   6  -1   4  144.09    5.60
  -7   1  -4   21.80    1.40
  -7   1  -4   23.60    1.20
   7  -1   4   22.10    1.40
   7  -1   4   26.10    2.10
   7  -1   4   24.70    2.30
  -8   1  -4   66.29    2.30
  -8   1  -4   59.79    2.50
   8  -1   4   59.49    3.40
   8  -1   4   68.39    4.10
  -9   1  -4    1.50    0.70
   9  -1   4    2.90    1.20
   9  -1   4    1.60    1.30
  10  -1   4   16.80    2.40
   8   0  -4  130.69    5.70
   8   0  -4  137.39    5.30
  -8   0   4  138.99    4.30
   7   0  -4  138.59    5.00
   7   0  -4  135.99    5.40
  -7   0   4  134.39    4.10
   6   0  -4  199.78    6.70
   6   0  -4  199.48    6.30
   6   0  -4  201.38    5.40
  -6   0   4  199.38    5.30
   5   0  -4  164.38    5.10
   5   0  -4  162.08    5.50
   5   0  -4  155.68    4.40
  -5   0   4  161.68    4.40
  -5   0   4  160.48    5.20
   4   0  -4  881.21   19.00
   4   0  -4  856.21   21.60
   4   0  -4  874.41   20.70
  -4   0   4  878.21   19.00
  -4   0   4  881.21   22.00
   3   0  -4   51.19    2.10
   3   0  -4   55.09    1.90
   3   0  -4   50.99    2.30
  -3   0   4   51.19    1.80
  -3   0   4   50.09    1.80
  -3   0   4   54.79    1.90
  -3   0   4   48.70    2.10
   2   0  -4    1.90    0.50
   2   0  -4    2.20    0.40
   2   0  -4    2.50    0.50
  -2   0   4    1.60    0.50
  -2   0   4    2.10    0.30
  -2   0   4    2.20    0.40
  -2   0   4    1.50    0.30
  -2   0   4    2.50    0.40
   1   0  -4   25.30    1.30
   1   0  -4   29.10    1.40
   1   0  -4   28.70    1.10
   1   0  -4   26.50    1.40
  -1   0   4   27.70    1.30
  -1   0   4   26.30    1.10
  -1   0   4   27.10    1.40
  -1   0   4   26.70    0.90
  -1   0   4   25.90    1.40
  -1   0   4   27.90    1.10
   0   0  -4   39.70    1.60
   0   0  -4   37.60    1.60
   0   0  -4   37.40    1.60
   0   0  -4   40.00    1.40
   0   0  -4   37.90    1.30
   0   0   4   40.20    1.70
   0   0   4   37.30    1.40
   0   0   4   38.30    1.10
   0   0   4   41.00    1.60
   0   0   4   37.10    1.30
   0   0   4   37.80    1.30
  -1   0  -4   70.29    2.10
  -1   0  -4   70.29    2.40
  -1   0  -4   69.19    2.40
  -1   0  -4   71.99    2.10
   1   0   4   69.49    2.40
   1   0   4   69.79    2.40
   1   0   4   71.69    2.10
   1   0   4   73.89    2.40
   1   0   4   72.19    2.40
   1   0   4   70.29    2.00
  -2   0  -4  295.47    7.10
  -2   0  -4  314.87    7.80
  -2   0  -4  302.57    6.90
  -2   0  -4  293.87    6.90
  -2   0  -4  300.37    7.50
   2   0   4  302.27    6.90
   2   0   4  289.17    8.30
   2   0   4  298.87    6.80
   2   0   4  304.57    7.70
   2   0   4  312.67    7.60
  -3   0  -4   34.60    1.80
  -3   0  -4   34.80    1.40
  -3   0  -4   33.40    1.10
  -3   0  -4   33.20    1.30
  -3   0  -4   32.60    1.30
   3   0   4   34.70    1.80
   3   0   4   34.80    1.10
   3   0   4   35.30    1.40
   3   0   4   33.40    1.30
  -4   0  -4  162.48    3.90
  -4   0  -4  162.18    4.10
  -4   0  -4  159.48    4.30
  -4   0  -4  158.08    4.00
   4   0   4  158.98    4.20
   4   0   4  163.08    4.10
   4   0   4  158.08    4.10
   4   0   4  147.99    5.30
  -5   0  -4    7.60    0.70
  -5   0  -4    9.00    0.70
  -5   0  -4    7.50    0.70
  -5   0  -4    7.60    0.50
   5   0   4    8.00    0.80
   5   0   4    8.90    1.20
   5   0   4    7.90    0.70
  -6   0  -4  195.98    4.90
  -6   0  -4  187.68    4.90
  -6   0  -4  188.78    4.70
   6   0   4  183.68    4.90
   6   0   4  196.38    6.80
  -7   0  -4   61.39    2.10
  -7   0  -4   59.79    2.20
   7   0   4   60.19    2.30
   7   0   4   61.89    3.40
   7   0   4   61.39    3.10
  -8   0  -4  100.59    3.10
  -8   0  -4   97.89    3.20
   8   0   4   99.99    4.80
   8   0   4   98.19    4.40
  -9   0  -4   27.70    1.60
  -9   0  -4   27.10    1.60
   9   0   4   25.30    2.40
   9   0   4   24.20    2.70
 -10   0  -4   55.09    2.50
 -10   0  -4   63.99    2.60
  10   0   4   53.59    4.10
  10   0   4   55.09    3.70
   8  -1  -4    2.60    1.00
   8  -1  -4    0.50    1.10
  -8   1   4    2.40    0.80
   7  -1  -4   53.59    2.90
   7  -1  -4   52.29    3.30
  -7   1   4   50.29    2.40
   6  -1  -4    7.60    0.90
   6  -1  -4    7.10    1.10
   6  -1  -4    5.80    1.10
  -6   1   4    6.90    0.90
   5  -1  -4   69.09    2.90
   5  -1  -4   65.59    2.50
   5  -1  -4   70.39    3.30
  -5   1   4   64.19    2.40
   4  -1  -4  187.28    6.00
   4  -1  -4  191.68    5.60
   4  -1  -4  194.98    5.10
  -4   1   4  192.98    5.00
  -4   1   4  189.08    5.60
  -4   1   4  199.08    5.90
   3  -1  -4  165.18    5.30
   3  -1  -4  162.08    4.80
   3  -1  -4  170.38    4.40
  -3   1   4  185.28    5.10
  -3   1   4  169.98    5.10
  -3   1   4  159.28    4.30
   2  -1  -4   11.50    1.10
   2  -1  -4   12.50    0.80
   2  -1  -4   11.60    0.90
  -2   1   4   12.60    0.90
  -2   1   4   12.50    0.80
  -2   1   4   12.30    1.10
  -2   1   4   14.80    1.00
   1  -1  -4   81.79    2.50
   1  -1  -4   79.99    2.50
   1  -1  -4   76.69    2.30
  -1   1   4   82.79    2.40
  -1   1   4   81.79    2.80
  -1   1   4   79.19    2.30
  -1   1   4   80.49    2.50
   0  -1  -4   91.59    2.40
   0  -1  -4   83.79    2.80
   0  -1  -4   83.39    2.40
   0  -1  -4   87.39    2.80
   0  -1  -4   78.59    2.50
   0   1   4   85.39    2.40
   0   1   4   77.59    2.70
   0   1   4   85.59    2.80
   0   1   4   85.09    2.50
  -1  -1  -4   46.70    1.50
  -1  -1  -4   49.40    1.50
  -1  -1  -4   52.39    1.90
  -1  -1  -4   45.50    1.70
   1   1   4   49.30    1.70
   1   1   4   46.00    1.50
   1   1   4   46.80    1.90
   1   1   4   50.69    1.60
   1   1   4   43.60    1.80
  -2  -1  -4 2209.28   50.59
  -2  -1  -4 2391.36   53.59
  -2  -1  -4 2189.78   47.60
  -2  -1  -4 2298.67   47.30
   2   1   4 2265.27   53.49
   2   1   4 2213.18   55.69
   2   1   4 2257.87   48.00
   2   1   4 2244.78   47.20
   2   1   4 2316.07   50.59
  -3  -1  -4  474.45   10.30
  -3  -1  -4  491.75   11.70
  -3  -1  -4  462.65   10.30
   3   1   4  443.96   12.60
   3   1   4  501.05   11.30
   3   1   4  473.65   10.30
   3   1   4  461.65   10.30
   3   1   4  459.65   11.60
  -4  -1  -4 1262.77   26.60
  -4  -1  -4 1223.18   26.60
  -4  -1  -4 1276.17   30.00
   4   1   4 1261.67   30.00
   4   1   4 1292.37   28.90
   4   1   4 1260.87   26.70
   4   1   4 1246.28   32.00
  -5  -1  -4   57.69    1.80
  -5  -1  -4   53.99    1.80
  -5  -1  -4   55.19    1.80
  -5  -1  -4   54.19    1.80
   5   1   4   57.99    1.80
   5   1   4   57.19    1.80
   5   1   4   54.69    1.80
   5   1   4   52.59    2.70
  -6  -1  -4  557.14   12.10
  -6  -1  -4  536.25   11.60
  -6  -1  -4  531.25   12.00
   6   1   4  564.74   13.10
   6   1   4  535.45   12.10
   6   1   4  526.25   15.30
   6   1   4  560.34   13.10
  -7  -1  -4  332.17    7.80
  -7  -1  -4  349.47    7.90
  -7  -1  -4  328.37    7.70
   7   1   4  339.07    7.90
   7   1   4  326.67   10.40
  -8  -1  -4   10.10    0.90
  -8  -1  -4    9.20    1.00
   8   1   4    9.00    1.50
   8   1   4    8.30    1.40
  -9  -1  -4  136.89    4.10
  -9  -1  -4  143.29    4.00
   9   1   4  136.89    6.00
   9   1   4  143.39    5.70
 -10  -1  -4    1.80    0.70
 -10  -1  -4    1.10    0.50
  10   1   4    0.30    0.90
  10   1   4    0.80    1.10
 -11  -1  -4   53.89    2.40
 -11  -1  -4   64.49    2.80
 -12  -1  -4    9.30    1.40
   8  -2  -4    7.80    1.40
   7  -2  -4  154.68    6.20
   7  -2  -4  150.68    5.40
  -7   2   4  145.19    4.70
   6  -2  -4   39.30    2.00
   6  -2  -4   43.30    2.90
   6  -2  -4   45.20    2.40
  -6   2   4   42.50    2.10
   5  -2  -4  293.87    7.50
   5  -2  -4  303.87    9.00
   5  -2  -4  302.47    8.30
  -5   2   4  295.77    7.50
   4  -2  -4  158.68    5.30
   4  -2  -4  152.28    4.30
   4  -2  -4  153.28    4.70
  -4   2   4  151.58    4.80
  -4   2   4  152.48    4.30
   3  -2  -4  904.71   19.30
   3  -2  -4  865.91   21.70
   3  -2  -4  887.11   20.50
  -3   2   4  850.71   19.10
  -3   2   4  886.41   21.70
   2  -2  -4  726.93   18.30
   2  -2  -4  745.33   17.30
   2  -2  -4  741.33   16.30
  -2   2   4  715.13   16.20
  -2   2   4  780.72   19.00
  -2   2   4  740.43   18.40
   1  -2  -4   74.39    2.30
   1  -2  -4   79.89    2.50
   1  -2  -4   74.09    2.30
  -1   2   4   73.59    2.70
  -1   2   4   71.89    2.20
  -1   2   4   77.59    2.60
   0  -2  -4 1282.97   29.40
   0  -2  -4 1195.58   28.90
   0  -2  -4 1181.78   25.90
   0  -2  -4 1238.58   28.30
   0  -2  -4 1173.38   27.40
   0   2   4 1240.48   25.90
   0   2   4 1183.48   29.40
   0   2   4 1215.48   25.80
   0   2   4 1255.57   29.30
   0   2   4 1242.48   27.40
  -1  -2  -4   51.49    1.90
  -1  -2  -4   46.90    1.60
  -1  -2  -4   52.89    1.60
  -1  -2  -4   48.70    1.60
  -1  -2  -4   52.09    1.60
   1   2   4   51.09    1.60
   1   2   4   51.89    2.10
   1   2   4   47.40    1.90
   1   2   4   50.99    1.60
  -2  -2  -4 1830.72   37.90
  -2  -2  -4 1790.52   37.90
  -2  -2  -4 1936.81   43.20
  -2  -2  -4 1733.93   40.80
  -2  -2  -4 1743.83   41.70
   2   2   4 1722.53   43.00
   2   2   4 1902.61   40.60
   2   2   4 1824.72   42.30
   2   2   4 1864.71   37.90
   2   2   4 1795.02   37.90
  -3  -2  -4  225.58    5.30
  -3  -2  -4  241.58    6.20
  -3  -2  -4  228.78    5.30
   3   2   4  220.78    5.30
   3   2   4  228.08    6.10
   3   2   4  239.48    5.80
   3   2   4  230.68    5.30
  -4  -2  -4  293.87    6.80
  -4  -2  -4  311.77    7.90
  -4  -2  -4  309.67    6.90
   4   2   4  310.17    7.90
   4   2   4  298.97    8.80
   4   2   4  305.67    6.90
   4   2   4  309.97    7.10
   4   2   4  303.27    6.80
   4   2   4  314.27    7.60
  -5  -2  -4   45.20    1.70
  -5  -2  -4   40.50    1.60
  -5  -2  -4   43.90    1.40
  -5  -2  -4   43.70    1.40
   5   2   4   43.50    1.60
   5   2   4   43.30    1.40
   5   2   4   39.80    1.40
  -6  -2  -4    7.00    0.60
  -6  -2  -4    6.50    0.60
  -6  -2  -4    6.00    0.70
   6   2   4    7.30    0.60
   6   2   4    7.10    0.60
   6   2   4    6.90    0.60
   6   2   4    5.20    1.00
  -7  -2  -4   43.40    1.50
  -7  -2  -4   45.20    1.60
  -7  -2  -4   45.40    1.80
   7   2   4   42.50    2.70
   7   2   4   45.60    1.50
   7   2   4   40.30    1.50
  -8  -2  -4    1.30    0.40
  -8  -2  -4    0.50    0.50
   8   2   4    0.20    0.70
  -9  -2  -4    1.90    0.70
  -9  -2  -4    1.80    0.50
   9   2   4    7.30    1.50
   9   2   4    1.10    0.80
 -10  -2  -4   48.50    2.30
 -10  -2  -4   51.19    2.00
  10   2   4   51.19    3.60
  10   2   4   49.60    3.30
 -11  -2  -4   25.90    1.90
 -11  -2  -4   22.40    1.40
  11   2   4   23.00    2.70
  11   2   4   21.00    2.70
 -12  -2  -4   90.69    3.70
 -13  -2  -4    7.90    1.50
   7  -3  -4    1.20    1.20
   7  -3  -4    1.30    0.80
  -7   3   4    1.90    0.80
   6  -3  -4   13.10    1.40
   6  -3  -4   14.20    1.40
   6  -3  -4   13.50    1.80
  -6   3   4   12.20    1.30
   5  -3  -4   10.80    1.20
   5  -3  -4   14.60    1.30
   5  -3  -4   12.50    1.60
  -5   3   4   12.10    1.20
  -5   3   4   10.20    1.10
   4  -3  -4    0.10    0.70
   4  -3  -4    8.80    1.00
   4  -3  -4    3.50    0.70
   3  -3  -4    1.80    0.50
   3  -3  -4    1.50    0.70
   3  -3  -4    3.50    0.70
  -3   3   4    2.00    0.50
  -3   3   4    3.00    0.70
   2  -3  -4   20.80    1.20
   2  -3  -4   18.60    1.10
   2  -3  -4   21.30    1.60
  -2   3   4   18.80    1.20
  -2   3   4   17.90    1.40
   1  -3  -4    1.00    0.60
   1  -3  -4    0.60    0.30
   1  -3  -4    0.20    0.20
  -1   3   4    0.40    0.30
  -1   3   4   -0.10    0.40
   0  -3  -4  623.74   14.30
   0  -3  -4  621.44   13.80
   0  -3  -4  630.74   15.60
   0  -3  -4  652.13   15.10
   0  -3  -4  638.84   13.70
   0   3   4  620.14   13.70
   0   3   4  614.74   15.00
   0   3   4  633.14   15.70
  -1  -3  -4  308.37    7.00
  -1  -3  -4  326.87    7.70
  -1  -3  -4  300.77    7.10
  -1  -3  -4  304.87    7.20
  -1  -3  -4  306.97    8.10
   1   3   4  311.07    8.30
   1   3   4  304.67    8.20
   1   3   4  313.67    7.10
   1   3   4  302.67    7.00
   1   3   4  307.47    7.50
  -2  -3  -4  423.36    9.20
  -2  -3  -4  407.56    9.20
  -2  -3  -4  415.56   10.00
  -2  -3  -4  434.36   10.80
   2   3   4  434.76    9.20
   2   3   4  423.76    9.90
   2   3   4  408.06    9.20
   2   3   4  394.16   10.70
   2   3   4  420.66   10.60
   2   3   4  429.56    9.70
  -3  -3  -4 1158.58   24.40
  -3  -3  -4 1228.48   29.00
  -3  -3  -4 1173.18   25.30
  -3  -3  -4 1230.78   25.30
   3   3   4 1181.18   25.30
   3   3   4 1251.77   27.50
   3   3   4 1212.58   25.30
   3   3   4 1246.18   27.00
   3   3   4 1131.99   28.90
  -4  -3  -4   -0.20    0.20
  -4  -3  -4    0.10    0.20
  -4  -3  -4    0.40    0.20
  -4  -3  -4    0.20    0.30
   4   3   4    0.50    0.30
   4   3   4    0.00    0.20
   4   3   4    0.50    0.30
   4   3   4    0.20    0.20
  -5  -3  -4 1577.74   33.30
  -5  -3  -4 1653.63   33.30
  -5  -3  -4 1608.34   32.00
   5   3   4 1593.44   33.30
   5   3   4 1563.84   40.20
   5   3   4 1568.14   38.00
  -6  -3  -4  481.65   10.20
  -6  -3  -4  465.55   10.20
  -6  -3  -4  466.15   10.20
   6   3   4  468.95   13.30
   6   3   4  460.95   10.20
   6   3   4  470.05   11.70
  -7  -3  -4  805.02   16.80
  -7  -3  -4  774.42   17.00
  -7  -3  -4  799.92   17.00
   7   3   4  799.82   17.00
   7   3   4  776.42   21.50
   7   3   4  815.12   19.40
   7   3   4  809.02   18.80
  -8  -3  -4  235.58    6.20
  -8  -3  -4  247.18    5.80
   8   3   4  252.17    8.50
   8   3   4  260.97    6.50
  -9  -3  -4  200.88    5.50
  -9  -3  -4  210.48    5.00
   9   3   4  203.68    7.10
   9   3   4  205.18    7.60
 -10  -3  -4   87.59    3.30
 -10  -3  -4   89.99    2.60
  10   3   4   83.99    4.30
  10   3   4   87.39    4.70
 -11  -3  -4    2.50    0.50
 -11  -3  -4    4.80    1.00
  11   3   4    2.80    1.20
  11   3   4    2.10    1.20
 -12  -3  -4   56.29    2.90
 -13  -3  -4   11.00    1.60
   6  -4  -4   84.59    4.50
   6  -4  -4   93.69    3.70
  -6   4   4   89.69    3.50
   5  -4  -4   12.60    1.30
   5  -4  -4   17.10    1.50
   5  -4  -4   14.30    1.90
  -5   4   4   12.80    1.30
   4  -4  -4  231.78    6.40
   4  -4  -4  236.28    7.50
  -4   4   4  233.98    6.90
  -4   4   4  238.68    6.40
   3  -4  -4  122.79    4.50
   3  -4  -4  118.99    3.80
   3  -4  -4  126.59    3.80
  -3   4   4  118.39    3.70
  -3   4   4  119.99    4.10
   2  -4  -4  272.57    7.90
   2  -4  -4  279.47    6.90
   2  -4  -4  276.27    6.90
  -2   4   4  275.47    7.70
  -2   4   4  278.57    6.90
   1  -4  -4 1020.90   25.20
   1  -4  -4 1028.60   22.50
   1  -4  -4 1033.90   23.50
  -1   4   4 1045.00   24.70
  -1   4   4 1053.39   25.50
  -1   4   4 1054.39   22.50
   0  -4  -4 1181.28   25.10
   0  -4  -4 1171.68   26.10
   0  -4  -4 1160.58   28.00
   0   4   4 1157.18   28.40
   0   4   4 1170.18   25.00
   0   4   4 1178.98   27.50
  -1  -4  -4 2325.67   47.10
  -1  -4  -4 2227.08   47.20
  -1  -4  -4 2208.98   52.39
  -1  -4  -4 2302.87   51.89
   1   4   4 2251.67   47.10
   1   4   4 2268.27   51.79
   1   4   4 2166.28   53.49
  -2  -4  -4   69.09    2.00
  -2  -4  -4   72.59    2.30
  -2  -4  -4   66.29    2.00
  -2  -4  -4   67.69    1.70
   2   4   4   70.99    2.20
   2   4   4   73.09    2.00
   2   4   4   66.19    2.50
  -3  -4  -4  608.54   12.60
  -3  -4  -4  595.74   13.90
  -3  -4  -4  577.14   12.20
  -3  -4  -4  570.24   12.70
   3   4   4  574.74   12.60
   3   4   4  560.14   14.70
   3   4   4  602.04   13.90
   3   4   4  604.94   13.30
  -4  -4  -4  263.77    5.80
  -4  -4  -4  262.97    6.00
  -4  -4  -4  262.47    5.90
  -4  -4  -4  254.77    5.90
   4   4   4  262.87    5.90
   4   4   4  270.07    6.50
   4   4   4  261.47    5.90
   4   4   4  261.07    7.10
  -5  -4  -4  435.96    9.50
  -5  -4  -4  433.86    9.50
  -5  -4  -4  448.26    9.60
  -5  -4  -4  405.26    9.40
   5   4   4  434.36    9.40
   5   4   4  449.26   10.50
   5   4   4  457.95    9.40
   5   4   4  443.16   11.30
  -6  -4  -4  105.39    2.60
  -6  -4  -4  105.59    3.10
   6   4   4  101.59    4.20
   6   4   4  111.89    2.50
   6   4   4  103.39    3.40
   6   4   4  106.29    2.50
  -7  -4  -4   76.29    2.00
  -7  -4  -4   80.19    2.00
  -7  -4  -4   75.19    2.60
   7   4   4   72.29    3.60
   7   4   4   78.39    1.90
   7   4   4   77.19    2.70
  -8  -4  -4    3.20    0.70
  -8  -4  -4    3.00    0.30
   8   4   4    5.10    1.20
   8   4   4    4.00    0.60
  -9  -4  -4   47.50    2.20
  -9  -4  -4   45.10    1.40
   9   4   4   40.70    2.90
 -10  -4  -4    1.50    0.40
 -10  -4  -4   -0.30    0.60
  10   4   4    0.50    0.90
  10   4   4    0.30    0.70
 -11  -4  -4   50.59    2.60
  11   4   4   55.49    3.80
  11   4   4   55.79    3.70
 -12  -4  -4   10.20    1.50
  12   4   4    8.50    2.10
 -13  -4  -4   16.50    2.00
 -14  -4  -4    2.30    1.30
   6  -5  -4    1.00    0.80
   6  -5  -4    1.50    1.40
   5  -5  -4    0.20    0.60
   5  -5  -4   -1.00    0.80
  -5   5   4    0.80    0.60
   4  -5  -4   16.70    1.50
   4  -5  -4   17.60    1.90
  -4   5   4   16.30    1.50
  -4   5   4   14.80    1.50
   3  -5  -4    3.80    0.80
   3  -5  -4    4.50    1.10
  -3   5   4    5.90    1.00
  -3   5   4    4.90    0.90
   2  -5  -4    5.90    0.80
   2  -5  -4    7.40    0.70
   2  -5  -4    6.40    1.10
  -2   5   4    8.10    0.90
  -2   5   4    6.70    1.00
  -2   5   4    8.40    1.00
   1  -5  -4   15.00    1.50
   1  -5  -4    8.30    0.90
   1  -5  -4    8.60    0.60
  -1   5   4    7.70    0.80
  -1   5   4    9.20    1.00
  -1   5   4    7.50    0.90
   0  -5  -4   97.39    3.00
   0  -5  -4   96.09    3.60
   0   5   4  100.89    3.00
   0   5   4  100.29    3.30
   0   5   4   97.29    3.50
  -1  -5  -4   80.49    2.60
  -1  -5  -4   80.19    3.00
   1   5   4   83.19    2.50
   1   5   4   87.19    2.90
  -2  -5  -4  383.46    8.60
  -2  -5  -4  377.06    8.70
  -2  -5  -4  388.36    9.90
   2   5   4  385.56    9.50
   2   5   4  370.86   10.10
   2   5   4  378.96    8.60
  -3  -5  -4  398.76    8.80
  -3  -5  -4  402.86    9.90
  -3  -5  -4  395.76    8.90
  -3  -5  -4  395.46    8.60
   3   5   4  400.36    8.80
   3   5   4  393.16   10.50
   3   5   4  397.86    9.80
  -4  -5  -4 1201.08   25.40
  -4  -5  -4 1245.08   24.50
  -4  -5  -4 1185.58   25.30
  -4  -5  -4 1191.68   24.80
   4   5   4 1206.08   25.40
   4   5   4 1229.08   28.10
   4   5   4 1191.58   29.40
  -5  -5  -4  450.45    9.70
  -5  -5  -4  436.06    9.60
  -5  -5  -4  430.56    9.50
   5   5   4  441.86    9.50
   5   5   4  446.96   10.80
   5   5   4  447.86   11.60
  -6  -5  -4 1504.15   30.20
  -6  -5  -4 1473.65   30.90
  -6  -5  -4 1482.45   31.00
  -6  -5  -4 1514.55   31.00
   6   5   4 1482.15   36.00
   6   5   4 1485.55   34.60
  -7  -5  -4  122.59    3.60
  -7  -5  -4  123.99    3.50
   7   5   4  123.39    4.90
   7   5   4  120.99    4.00
  -8  -5  -4  585.64   13.00
   8   5   4  601.04   15.00
   8   5   4  578.14   16.70
  -9  -5  -4   41.10    2.10
   9   5   4   42.40    2.90
   9   5   4   44.50    2.00
 -10  -5  -4  299.07    7.70
  10   5   4  307.77   10.20
  10   5   4  280.97    9.40
 -11  -5  -4   85.09    3.50
  11   5   4   88.89    4.80
  11   5   4   81.79    4.40
 -12  -5  -4    1.40    0.90
  12   5   4   -0.50    1.00
 -13  -5  -4   36.30    2.60
 -14  -5  -4   -0.10    1.10
   5  -6  -4   41.00    2.50
   5  -6  -4   34.80    3.10
   4  -6  -4    8.80    1.60
   4  -6  -4    8.70    1.20
  -4   6   4    8.20    1.20
   3  -6  -4  198.18    5.80
   3  -6  -4  205.48    6.70
  -3   6   4  189.38    6.10
  -3   6   4  198.78    5.70
   2  -6  -4   34.40    1.90
   2  -6  -4   35.80    2.40
  -2   6   4   38.20    2.10
  -2   6   4   36.00    2.20
  -2   6   4   35.20    1.90
   1  -6  -4  173.68    5.00
   1  -6  -4  176.88    5.70
   1  -6  -4  173.48    4.40
  -1   6   4  175.28    5.60
  -1   6   4  180.08    5.50
  -1   6   4  179.08    4.90
   0  -6  -4   87.69    3.40
   0  -6  -4   88.59    3.00
   0   6   4   87.69    3.30
   0   6   4   84.49    2.80
   0   6   4   88.19    3.40
  -1  -6  -4  560.54   12.60
   1   6   4  564.34   14.50
   1   6   4  559.44   13.90
   1   6   4  549.25   12.50
  -2  -6  -4  819.82   18.10
  -2  -6  -4  824.82   17.90
   2   6   4  824.42   20.00
   2   6   4  841.82   20.90
   2   6   4  840.62   18.00
  -3  -6  -4    9.70    0.80
  -3  -6  -4    9.60    0.80
  -3  -6  -4    8.80    0.70
  -3  -6  -4    9.70    0.70
   3   6   4    9.50    0.90
   3   6   4   10.40    0.70
  -4  -6  -4  411.66    8.90
  -4  -6  -4  414.86    9.00
  -4  -6  -4  398.96    9.10
  -4  -6  -4  407.16    9.00
   4   6   4  410.56   11.00
   4   6   4  398.16    9.00
   4   6   4  419.66    9.40
   4   6   4  404.26   10.20
  -5  -6  -4   24.00    1.20
  -5  -6  -4   23.10    1.30
  -5  -6  -4   25.00    0.90
  -5  -6  -4   24.20    1.00
   5   6   4   22.50    1.60
   5   6   4   24.10    1.30
   5   6   4   24.40    0.90
  -6  -6  -4  341.57    7.90
  -6  -6  -4  337.27    7.40
  -6  -6  -4  348.07    7.40
  -6  -6  -4  347.27    8.00
   6   6   4  348.47    8.80
   6   6   4  341.87    9.50
  -7  -6  -4  102.19    3.20
  -7  -6  -4  100.29    3.10
   7   6   4  104.89    3.70
   7   6   4   99.99    3.30
  -8  -6  -4   13.20    1.30
  -8  -6  -4   13.60    1.10
   8   6   4   12.80    1.70
   8   6   4   12.60    1.20
   8   6   4   12.10    1.10
  -9  -6  -4    4.00    0.90
   9   6   4    4.80    0.80
   9   6   4    4.20    1.10
 -10  -6  -4   24.90    1.80
  10   6   4   20.10    2.20
  10   6   4   23.30    2.40
 -11  -6  -4    4.20    1.10
  11   6   4    2.60    1.20
  11   6   4    3.50    1.20
 -12  -6  -4    1.60    1.00
  12   6   4    0.70    1.20
 -13  -6  -4    3.90    1.30
 -14  -6  -4    4.70    1.40
 -15  -6  -4    0.00    1.20
   4  -7  -4   11.40    1.50
   4  -7  -4    8.40    1.70
  -4   7   4   11.40    1.50
   3  -7  -4   51.79    3.20
   3  -7  -4   53.09    2.70
  -3   7   4   52.29    2.60
   2  -7  -4    2.40    0.90
   2  -7  -4    1.40    0.90
  -2   7   4    1.80    0.70
  -2   7   4    0.90    0.60
  -2   7   4    1.50    0.80
   1  -7  -4    1.20    0.70
   1  -7  -4    1.50    0.80
  -1   7   4    1.80    0.60
  -1   7   4    1.90    0.70
  -1   7   4    0.70    0.60
   0  -7  -4    4.30    0.80
   0  -7  -4    4.90    0.90
   0   7   4    4.30    0.80
   0   7   4    4.00    0.80
   0   7   4    6.20    1.00
  -1  -7  -4   10.90    1.10
   1   7   4   13.20    1.00
   1   7   4   12.30    1.30
   1   7   4   12.40    1.30
  -2  -7  -4   13.20    1.10
  -2  -7  -4   15.40    0.90
   2   7   4   15.20    1.30
   2   7   4   13.30    1.00
   2   7   4   13.90    1.40
  -3  -7  -4   25.30    1.30
  -3  -7  -4   24.50    1.20
  -3  -7  -4   24.10    1.20
   3   7   4   24.30    1.70
   3   7   4   25.30    1.20
   3   7   4   24.30    1.50
  -4  -7  -4   26.90    1.10
  -4  -7  -4   24.30    1.20
  -4  -7  -4   27.30    1.30
  -4  -7  -4   24.90    1.30
   4   7   4   24.80    1.80
   4   7   4   26.00    1.10
   4   7   4   25.60    1.50
  -5  -7  -4  364.96    8.20
  -5  -7  -4  360.26    8.10
  -5  -7  -4  351.56    8.30
  -5  -7  -4  362.26    8.00
   5   7   4  371.76    9.40
   5   7   4  359.06   10.10
   5   7   4  368.46    8.60
   5   7   4  365.16    8.00
  -6  -7  -4   99.39    2.40
  -6  -7  -4   98.99    3.10
  -6  -7  -4   96.99    2.50
  -6  -7  -4   97.69    3.00
   6   7   4  100.69    3.80
   6   7   4   98.99    3.30
   6   7   4  102.49    3.10
  -7  -7  -4  708.33   15.20
  -7  -7  -4  701.63   15.50
   7   7   4  704.13   18.10
   7   7   4  702.63   17.20
  -8  -7  -4    4.00    0.80
  -8  -7  -4    5.20    0.90
   8   7   4    4.60    0.90
   8   7   4    4.00    0.70
  -9  -7  -4  219.58    6.10
  -9  -7  -4  228.48    6.10
   9   7   4  222.28    8.00
   9   7   4  218.18    6.50
   9   7   4  224.68    6.80
 -10  -7  -4   10.40    1.30
  10   7   4   11.40    1.30
  10   7   4   13.80    1.40
  10   7   4   15.60    2.10
 -11  -7  -4  111.49    4.20
  11   7   4  107.29    5.00
  11   7   4  115.49    5.50
 -12  -7  -4   72.59    3.50
  12   7   4   71.29    4.50
 -13  -7  -4   22.00    2.20
 -14  -7  -4   18.90    2.30
 -15  -7  -4   -0.50    1.20
   3  -8  -4    1.10    0.90
  -3   8   4    0.60    0.70
   2  -8  -4   77.59    3.40
   2  -8  -4   78.79    3.80
  -2   8   4   81.69    3.80
  -2   8   4   79.29    3.30
  -2   8   4   79.19    3.70
   1  -8  -4    4.70    1.10
   1  -8  -4    4.10    0.90
  -1   8   4    3.80    0.90
  -1   8   4    4.90    0.90
  -1   8   4    5.30    1.10
   0  -8  -4  118.09    4.30
   0  -8  -4  120.49    4.00
   0   8   4  117.09    4.50
   0   8   4  121.99    4.50
   0   8   4  117.19    3.80
  -1  -8  -4   10.70    1.10
   1   8   4   12.40    1.40
   1   8   4   12.30    1.10
   1   8   4    9.70    1.20
  -2  -8  -4   82.69    2.90
   2   8   4   83.79    2.80
   2   8   4   85.49    3.60
   2   8   4   85.99    3.40
  -3  -8  -4  274.87    6.80
  -3  -8  -4  281.37    6.20
   3   8   4  277.47    6.70
   3   8   4  272.87    7.80
   3   8   4  276.97    8.30
  -4  -8  -4   31.60    1.40
  -4  -8  -4   28.90    1.50
  -4  -8  -4   29.70    1.40
   4   8   4   32.10    1.30
   4   8   4   27.80    2.00
   4   8   4   31.70    1.80
  -5  -8  -4  412.56    9.10
  -5  -8  -4  413.66    9.50
  -5  -8  -4  408.26    9.30
   5   8   4  408.76   11.50
   5   8   4  420.06   10.80
  -6  -8  -4    0.70    0.50
  -6  -8  -4    0.70    0.50
  -6  -8  -4    0.80    0.30
   6   8   4    0.60    0.30
   6   8   4    0.10    0.40
   6   8   4   -0.10    0.50
  -7  -8  -4  110.29    3.40
  -7  -8  -4  105.39    3.40
   7   8   4  106.59    4.20
   7   8   4  106.79    3.40
   7   8   4  110.79    3.80
  -8  -8  -4   54.89    2.40
  -8  -8  -4   55.19    2.40
   8   8   4   54.59    2.80
   8   8   4   53.59    2.40
   8   8   4   53.49    2.40
  -9  -8  -4    8.60    1.10
  -9  -8  -4   10.90    1.30
   9   8   4   11.70    1.20
   9   8   4    9.00    1.10
   9   8   4   10.00    1.30
 -10  -8  -4   38.30    2.30
 -10  -8  -4   36.20    2.20
  10   8   4   37.10    2.30
  10   8   4   34.60    2.10
  10   8   4   34.40    2.80
 -11  -8  -4    1.00    0.90
  11   8   4    0.10    0.80
  11   8   4   -0.70    0.80
 -12  -8  -4   42.60    2.70
  12   8   4   39.10    3.40
 -13  -8  -4    0.40    1.00
 -14  -8  -4   23.70    2.50
 -15  -8  -4   10.40    2.10
  -2   9   4    6.10    1.20
   1  -9  -4   21.20    1.90
  -1   9   4   21.00    1.90
  -1   9   4   18.90    2.00
  -1   9   4   20.50    1.70
   0  -9  -4   43.30    2.40
   0   9   4   41.90    2.60
   0   9   4   43.10    2.20
   0   9   4   45.10    2.80
  -1  -9  -4   59.49    2.60
   1   9   4   53.89    2.90
   1   9   4   54.79    2.40
   1   9   4   55.99    3.00
  -2  -9  -4   28.30    1.70
   2   9   4   31.00    1.70
   2   9   4   31.70    2.20
   2   9   4   30.80    2.10
  -3  -9  -4   34.10    1.70
   3   9   4   30.70    2.20
   3   9   4   34.40    2.10
  -4  -9  -4    1.30    0.50
  -4  -9  -4    0.40    0.40
  -4  -9  -4    0.00    0.40
   4   9   4    0.20    0.60
   4   9   4    0.00    0.60
  -5  -9  -4   63.79    2.50
  -5  -9  -4   63.19    2.20
  -5  -9  -4   66.29    2.30
   5   9   4   64.19    3.20
   5   9   4   68.09    2.90
  -6  -9  -4   78.79    2.80
  -6  -9  -4   78.49    2.60
  -6  -9  -4   76.99    2.20
   6   9   4   76.19    3.10
   6   9   4   76.69    3.60
  -7  -9  -4    2.40    0.60
  -7  -9  -4    2.40    0.70
   7   9   4    1.60    0.60
   7   9   4    2.50    0.90
  -8  -9  -4  195.78    5.50
  -8  -9  -4  199.18    5.60
   8   9   4  199.08    6.70
   8   9   4  200.48    6.10
  -9  -9  -4   14.10    1.50
  -9  -9  -4   10.50    1.30
   9   9   4   12.50    1.40
   9   9   4   12.70    1.50
   9   9   4   12.60    1.60
 -10  -9  -4   69.39    3.10
 -10  -9  -4   68.39    3.00
  10   9   4   63.69    4.00
  10   9   4   65.19    3.30
  10   9   4   70.39    3.10
  10   9   4   67.39    3.10
 -11  -9  -4   27.90    2.10
 -11  -9  -4   22.20    2.10
  11   9   4   28.70    2.20
  11   9   4   27.00    2.80
  11   9   4   28.50    2.20
  11   9   4   24.50    2.30
 -12  -9  -4   16.10    1.90
  12   9   4   17.30    2.20
 -13  -9  -4   33.90    2.70
 -14  -9  -4   19.50    2.40
 -15  -9  -4   25.80    2.90
   0  10   4    0.20    0.80
   0  10   4    0.40    0.80
  -1 -10  -4   52.09    2.70
   1  10   4   55.49    3.10
   1  10   4   51.99    3.10
  -2 -10  -4   50.89    2.40
   2  10   4   48.70    2.90
   2  10   4   50.69    3.00
  -3 -10  -4   76.09    2.90
   3  10   4   71.29    3.40
   3  10   4   76.79    3.70
  -4 -10  -4   55.39    2.30
  -4 -10  -4   56.09    2.50
   4  10   4   58.39    3.20
   4  10   4   60.69    3.00
  -5 -10  -4  245.18    6.20
  -5 -10  -4  250.77    6.70
  -5 -10  -4  254.77    6.20
   5  10   4  244.38    8.10
   5  10   4  246.78    7.50
  -6 -10  -4  117.19    3.40
  -6 -10  -4  112.49    3.20
  -6 -10  -4  117.49    3.90
   6  10   4  116.09    4.80
   6  10   4  115.49    4.30
  -7 -10  -4   -0.60    0.50
  -7 -10  -4    0.00    0.60
  -7 -10  -4    0.10    0.20
   7  10   4    0.00    0.50
   7  10   4   -0.10    0.70
  -8 -10  -4   55.29    2.60
  -8 -10  -4   56.49    2.40
   8  10   4   53.49    2.70
   8  10   4   53.59    3.10
  -9 -10  -4   26.80    1.90
  -9 -10  -4   22.70    1.80
   9  10   4   19.10    2.00
   9  10   4   22.40    1.80
 -10 -10  -4   82.59    3.50
 -10 -10  -4   87.59    3.60
  10  10   4   82.99    3.60
  10  10   4   87.59    4.10
 -11 -10  -4   58.39    3.10
 -11 -10  -4   62.79    3.10
  11  10   4   55.49    3.90
  11  10   4   62.99    3.50
 -12 -10  -4    2.70    1.10
 -12 -10  -4    5.50    1.30
 -13 -10  -4   24.70    2.60
 -14 -10  -4    7.20    1.70
 -15 -10  -4   21.30    2.70
   1  11   4   34.10    2.70
   2  11   4   40.20    2.90
   2  11   4   40.50    2.90
  -3 -11  -4   42.40    2.20
   3  11   4   38.20    2.70
   3  11   4   39.40    2.90
  -4 -11  -4   21.30    1.70
  -4 -11  -4   20.80    1.50
   4  11   4   18.50    2.00
   4  11   4   16.80    1.90
  -5 -11  -4   18.90    1.60
  -5 -11  -4   20.70    1.40
   5  11   4   20.70    2.00
   5  11   4   15.40    1.90
  -6 -11  -4   32.70    1.50
  -6 -11  -4   33.20    2.00
   6  11   4   35.20    2.30
   6  11   4   29.70    2.50
  -7 -11  -4    2.00    0.70
  -7 -11  -4    4.20    1.00
   7  11   4    3.80    1.00
   7  11   4    2.50    1.00
  -8 -11  -4    3.20    0.90
  -8 -11  -4    1.90    0.80
   8  11   4    3.30    0.90
   8  11   4    2.20    1.00
  -9 -11  -4    8.30    1.30
  -9 -11  -4    7.80    1.30
   9  11   4    5.90    1.40
   9  11   4    8.20    1.30
 -10 -11  -4    3.10    1.10
 -10 -11  -4    4.10    1.10
 -11 -11  -4   26.50    2.30
 -11 -11  -4   30.90    2.40
 -12 -11  -4   24.10    2.40
 -12 -11  -4   18.00    2.00
 -13 -11  -4    9.10    1.70
 -14 -11  -4    9.50    1.90
 -15 -11  -4    7.20    1.90
  -4 -12  -4   37.60    2.40
  -5 -12  -4    3.40    0.80
  -5 -12  -4    4.50    1.10
   5  12   4    3.80    1.20
  -6 -12  -4   94.89    3.10
  -6 -12  -4   91.19    3.70
   6  12   4   94.29    4.30
  -7 -12  -4   36.70    2.30
   7  12   4   30.00    2.40
  -8 -12  -4    7.70    1.20
  -8 -12  -4    8.20    1.30
   8  12   4    8.10    1.40
  -9 -12  -4   35.40    2.20
  -9 -12  -4   37.50    2.50
   9  12   4   35.10    2.60
 -10 -12  -4   -0.20    0.80
 -10 -12  -4    0.60    0.90
 -11 -12  -4   61.69    3.20
 -11 -12  -4   65.19    3.40
 -12 -12  -4   39.60    2.90
 -12 -12  -4   35.50    2.70
 -13 -12  -4   26.60    2.60
 -13 -12  -4   22.90    2.50
 -14 -12  -4    2.30    1.60
  -3 -13  -4    7.30    1.40
  -4 -13  -4    8.80    1.50
  -5 -13  -4   13.80    1.70
  -6 -13  -4   14.80    1.90
  -7 -13  -4   11.40    1.60
  -8 -13  -4    0.50    0.80
  -9 -13  -4   12.20    1.80
 -10 -13  -4    0.10    0.80
 -10 -13  -4   -0.10    0.80
 -11 -13  -4    5.50    1.40
 -11 -13  -4    5.80    1.30
 -12 -13  -4    9.30    1.70
 -12 -13  -4   11.90    1.90
 -13 -13  -4   -0.10    1.00
 -13 -13  -4   -1.50    1.20
  -4 -14  -4    2.60    1.20
  -5 -14  -4    2.50    1.20
  -6 -14  -4    1.70    1.00
  -7 -14  -4    1.30    1.00
  -8 -14  -4   13.50    1.80
  -9 -14  -4    9.80    1.70
 -10 -14  -4   19.30    2.20
 -11 -14  -4    0.20    1.00
 -12 -14  -4   13.60    2.00
 -13 -14  -4   14.60    2.20
 -14 -14  -4   19.60    2.50
  -9 -15  -4    1.00    1.10
 -10 -15  -4   17.80    2.20
 -11 -15  -4   -0.80    0.90
 -12 -15  -4    1.20    1.20
  -7 -14   5    1.50    1.50
  -6 -14   5    0.50    1.50
  -5 -14   5    0.40    1.30
  -4 -14   5   14.20    2.50
  -3 -14   5    0.90    1.60
  -9 -13   5    5.70    1.90
  -8 -13   5    4.40    1.60
  -7 -13   5    9.60    2.00
  -6 -13   5    4.80    1.60
  -5 -13   5   -1.60    1.10
  -4 -13   5   -0.10    1.10
  -3 -13   5    2.00    1.40
  -2 -13   5    5.20    1.70
  -1 -13   5    0.50    1.30
 -11 -12   5    3.70    1.80
 -10 -12   5   12.30    2.20
  -9 -12   5    0.30    1.20
  -8 -12   5    1.10    1.30
  -7 -12   5    3.10    1.50
  -6 -12   5    1.60    1.30
  -5 -12   5    0.70    1.30
  -4 -12   5    1.50    1.30
  -3 -12   5   12.10    2.20
  -2 -12   5   -0.30    1.10
 -11 -11   5   -0.30    1.20
 -10 -11   5   17.10    2.50
  -9 -11   5    1.80    1.30
  -8 -11   5   16.60    2.40
  -7 -11   5   10.70    1.90
  -6 -11   5   17.00    2.30
  -5 -11   5   40.80    3.20
  -4 -11   5   -0.80    1.10
  -3 -11   5   23.70    2.60
  -2 -11   5   -0.20    1.00
 -12 -10   5   20.70    2.80
 -11 -10   5    0.90    1.20
 -10 -10   5    5.90    1.60
  -9 -10   5    6.30    1.60
  -8 -10   5   -0.50    1.10
  -7 -10   5   54.69    3.40
  -6 -10   5   -1.30    0.90
  -5 -10   5    5.90    1.50
   4  10  -5   -0.40    0.90
  -4 -10   5    1.70    1.20
   3  10  -5   -0.50    0.80
  -3 -10   5   -0.60    0.90
   2  10  -5    1.50    1.00
   1  10  -5    1.80    1.00
 -12  -9   5    0.50    1.20
 -11  -9   5    2.90    1.50
 -10  -9   5    2.50    1.30
  -9  -9   5   50.49    3.30
  -8  -9   5    8.40    1.70
  -7  -9   5   59.99    2.50
  -7  -9   5   68.09    3.60
   6   9  -5    2.80    1.30
  -6  -9   5    2.80    0.70
  -6  -9   5    4.50    1.30
   5   9  -5   28.90    2.60
   5   9  -5   26.00    2.60
  -5  -9   5   27.90    1.80
  -5  -9   5   33.40    2.50
   4   9  -5  122.49    5.10
   4   9  -5  120.79    5.10
  -4  -9   5  125.09    4.80
  -4  -9   5  120.59    4.10
   3   9  -5   13.20    1.80
   3   9  -5   15.80    1.90
  -3  -9   5   14.10    1.90
  -3  -9   5   17.10    1.60
   2   9  -5  128.29    5.20
   2   9  -5  125.99    5.00
  -2  -9   5  127.29    4.40
   1   9  -5    1.20    0.90
   1   9  -5    0.40    0.90
  -1  -9   5    0.10    0.80
   0   9  -5   17.40    2.10
   0   9  -5   19.40    2.00
  -1   9  -5   22.40    2.60
 -11  -8   5   39.50    3.10
 -10  -8   5    2.70    1.20
  -9  -8   5    1.20    1.10
  -8  -8   5   29.10    2.50
   7   8  -5   37.60    2.90
   7   8  -5   40.40    3.10
  -7  -8   5   38.00    1.80
  -7  -8   5   37.10    2.60
   6   8  -5  140.49    5.70
   6   8  -5  139.69    5.60
  -6  -8   5  147.09    5.20
  -6  -8   5  142.79    4.30
   5   8  -5   30.80    2.60
   5   8  -5   33.00    2.50
  -5  -8   5   31.70    2.30
  -5  -8   5   31.50    1.80
   4   8  -5    0.90    0.80
   4   8  -5    0.10    0.80
  -4  -8   5    0.70    0.60
  -4  -8   5    0.90    0.80
   3   8  -5   10.40    1.60
   3   8  -5   11.10    1.50
  -3  -8   5   11.40    1.30
  -3  -8   5    9.70    1.40
   2   8  -5   -0.10    0.70
   2   8  -5    0.20    0.80
  -2  -8   5    0.30    0.60
   1   8  -5    1.00    0.80
   1   8  -5    0.40    0.70
  -1  -8   5    0.60    0.70
   0   8  -5   45.00    2.70
   0   8  -5   40.80    2.20
   0   8  -5   44.50    2.80
   0  -8   5   40.10    2.40
  -1   8  -5   36.20    2.60
  -1   8  -5   43.40    2.30
   1  -8   5   40.90    2.50
  -2   8  -5    1.70    0.70
  -2   8  -5    1.30    1.00
   2  -8   5    2.00    0.90
   2  -8   5   -0.40    1.00
  -3   8  -5    4.90    1.00
  -3   8  -5    4.80    1.30
 -10  -7   5   -0.10    1.00
  -9  -7   5    0.60    0.90
  -8  -7   5   53.19    3.00
  -8  -7   5   46.10    2.00
   7   7  -5    0.40    0.80
   7   7  -5    0.70    0.90
  -7  -7   5    1.90    0.90
  -7  -7   5    1.10    0.50
   6   7  -5   52.99    3.20
   6   7  -5   49.60    3.00
  -6  -7   5   48.60    2.10
  -6  -7   5   51.19    2.70
   5   7  -5    0.60    0.80
   5   7  -5    1.90    0.90
  -5  -7   5    2.10    0.60
  -5  -7   5    0.10    0.70
   4   7  -5  103.59    4.40
   4   7  -5  103.29    4.30
  -4  -7   5  104.19    3.40
  -4  -7   5  105.69    3.90
   3   7  -5   78.29    3.70
   3   7  -5   75.89    3.50
  -3  -7   5   77.39    2.90
  -3  -7   5   77.99    3.20
   2   7  -5   65.79    3.40
   2   7  -5   66.79    2.50
   2   7  -5   65.29    3.10
  -2  -7   5   63.89    2.70
   1   7  -5  155.58    5.50
   1   7  -5  164.38    4.70
   1   7  -5  157.28    5.50
  -1  -7   5  155.28    4.80
   0   7  -5   -0.70    0.60
   0   7  -5    0.20    0.50
   0   7  -5   -0.10    0.50
   0  -7   5    0.20    0.60
  -1   7  -5  128.29    4.80
  -1   7  -5  129.29    4.90
  -1   7  -5  139.89    4.30
   1  -7   5  136.59    4.60
   1  -7   5  128.29    5.30
  -2   7  -5   26.50    1.80
  -2   7  -5   23.90    2.10
   2  -7   5   27.50    2.00
   2  -7   5   29.40    2.60
  -3   7  -5   56.79    3.10
  -3   7  -5   54.39    2.70
   3  -7   5   52.99    3.60
   3  -7   5   58.49    3.00
  -4   7  -5   44.00    2.50
  -4   7  -5   42.20    2.80
   4  -7   5   38.20    3.50
   4  -7   5   45.30    2.80
 -10  -6   5   75.49    3.80
  -9  -6   5   26.00    2.30
   8   6  -5  100.29    4.70
  -8  -6   5  103.29    4.10
  -8  -6   5   96.39    3.10
   7   6  -5   92.49    4.00
   7   6  -5   90.99    4.30
  -7  -6   5   89.59    3.00
  -7  -6   5   95.79    3.80
   6   6  -5  208.38    6.90
   6   6  -5  201.08    6.20
  -6  -6   5  200.98    5.40
  -6  -6   5  199.68    6.00
   5   6  -5   82.19    3.30
   5   6  -5   86.79    3.80
   5   6  -5   85.19    3.90
  -5  -6   5   84.59    2.90
  -5  -6   5   85.49    3.30
   4   6  -5   42.30    2.60
   4   6  -5   45.60    2.50
  -4  -6   5   45.20    2.00
  -4  -6   5   46.90    2.30
   3   6  -5   33.60    2.10
   3   6  -5   34.90    1.60
   3   6  -5   33.20    2.30
  -3  -6   5   35.00    1.80
  -3  -6   5   33.50    2.00
   2   6  -5    1.70    0.60
   2   6  -5    1.10    0.70
   2   6  -5    1.40    0.50
  -2  -6   5    2.30    0.60
  -2  -6   5    1.40    0.70
   1   6  -5    8.50    1.10
   1   6  -5    8.40    0.90
   1   6  -5    6.60    1.20
  -1  -6   5    6.80    1.00
   0   6  -5   19.70    1.60
   0   6  -5   23.70    1.40
   0   6  -5   22.50    1.90
   0  -6   5   20.00    1.60
   0  -6   5   21.50    1.70
  -1   6  -5   20.20    1.80
  -1   6  -5   18.00    1.60
  -1   6  -5   18.90    1.40
   1  -6   5   19.10    1.60
   1  -6   5   17.30    1.90
  -2   6  -5    7.10    1.10
  -2   6  -5    9.70    1.20
   2  -6   5    7.50    1.10
   2  -6   5    7.00    1.40
  -3   6  -5    0.80    0.70
  -3   6  -5    1.10    0.60
   3  -6   5    0.00    0.90
   3  -6   5    0.70    0.70
  -4   6  -5   72.59    3.10
  -4   6  -5   71.09    3.40
   4  -6   5   65.09    4.10
   4  -6   5   74.59    3.30
  -5   6  -5    2.20    0.90
  -5   6  -5    2.40    0.80
   5  -6   5    1.10    0.80
   5  -6   5    1.40    1.40
  -6   6  -5   36.50    2.60
   6  -6   5   30.50    2.60
   9   5  -5    0.30    1.10
  -9  -5   5    0.90    0.90
  -9  -5   5    2.10    0.70
   8   5  -5   -0.60    0.70
   8   5  -5    0.10    0.80
  -8  -5   5    0.00    0.50
  -8  -5   5    0.30    0.70
   7   5  -5    2.00    0.90
   7   5  -5   -0.30    0.70
  -7  -5   5    0.40    0.70
  -7  -5   5    1.40    0.50
   6   5  -5    1.80    0.80
   6   5  -5    2.00    0.90
  -6  -5   5    2.10    0.80
  -6  -5   5    2.10    0.60
   5   5  -5   62.99    2.70
   5   5  -5   57.19    3.00
  -5  -5   5   65.39    2.70
  -5  -5   5   63.69    2.30
   4   5  -5    1.10    0.60
   4   5  -5    0.40    0.40
   4   5  -5    2.00    0.80
  -4  -5   5    1.20    0.60
  -4  -5   5    1.60    0.60
   3   5  -5  269.77    7.00
   3   5  -5  266.57    7.80
   3   5  -5  264.47    6.60
   3   5  -5  262.97    7.80
  -3  -5   5  271.07    6.90
  -3  -5   5  270.87    6.80
   2   5  -5   46.50    1.90
   2   5  -5   45.10    2.50
   2   5  -5   45.90    2.30
  -2  -5   5   45.30    2.10
  -2  -5   5   43.90    2.00
   1   5  -5   45.10    2.50
   1   5  -5   51.99    2.00
   1   5  -5   50.79    2.30
  -1  -5   5   47.60    1.60
  -1  -5   5   49.30    2.10
   0   5  -5   62.69    2.90
   0   5  -5   68.79    2.80
   0   5  -5   66.39    2.40
   0  -5   5   67.79    2.60
   0  -5   5   63.19    2.80
  -1   5  -5   17.30    1.70
  -1   5  -5   18.30    1.40
  -1   5  -5   18.40    1.30
   1  -5   5   15.80    1.40
   1  -5   5   16.40    1.60
  -2   5  -5  284.27    7.10
  -2   5  -5  276.77    7.90
  -2   5  -5  279.47    7.90
   2  -5   5  268.27    7.10
   2  -5   5  277.57    7.30
   2  -5   5  273.97    8.70
  -3   5  -5   33.60    1.80
  -3   5  -5   26.20    1.90
   3  -5   5   26.50    2.40
   3  -5   5   32.20    1.90
  -4   5  -5   98.09    3.90
  -4   5  -5  102.69    3.60
   4  -5   5   98.49    4.80
   4  -5   5  101.89    3.80
  -5   5  -5   61.69    2.80
  -5   5  -5   59.59    3.00
   5  -5   5   61.59    3.90
   5  -5   5   65.99    3.00
  -6   5  -5   32.90    2.10
  -6   5  -5   31.50    2.20
   6  -5   5   28.50    3.10
   6  -5   5   30.10    2.20
   9   4  -5  191.58    7.10
  -9  -4   5  194.18    5.40
   8   4  -5   22.70    2.30
   8   4  -5   26.20    2.40
  -8  -4   5   22.40    1.90
  -8  -4   5   21.00    1.40
   7   4  -5  380.66   10.90
   7   4  -5  375.66   10.90
  -7  -4   5  373.56    9.10
  -7  -4   5  399.96    9.80
   6   4  -5   69.69    3.20
   6   4  -5   71.59    3.40
  -6  -4   5   71.49    2.90
  -6  -4   5   70.79    2.50
   5   4  -5  164.48    5.30
   5   4  -5  172.18    4.50
   5   4  -5  167.98    5.60
  -5  -4   5  162.48    4.80
  -5  -4   5  162.48    4.50
   4   4  -5  331.57    8.80
   4   4  -5  325.87    7.80
   4   4  -5  329.37    9.20
  -4  -4   5  323.07    7.90
  -4  -4   5  335.77    8.10
   3   4  -5   95.99    3.80
   3   4  -5   97.19    3.30
   3   4  -5   97.89    2.90
  -3  -4   5  100.49    3.10
  -3  -4   5   99.69    3.20
  -3  -4   5   97.59    3.00
   2   4  -5 1007.00   24.10
   2   4  -5  979.70   23.10
   2   4  -5  963.60   23.70
   2   4  -5  954.70   23.30
   2   4  -5  977.00   21.20
  -2  -4   5  977.00   21.30
  -2  -4   5  970.10   23.20
  -2  -4   5  982.50   20.90
   1   4  -5   15.70    1.60
   1   4  -5   17.20    1.10
   1   4  -5   18.50    1.10
   1   4  -5   15.50    1.20
  -1  -4   5   16.10    1.10
  -1  -4   5   15.60    1.10
  -1  -4   5   17.00    1.00
   0   4  -5  121.89    4.30
   0   4  -5  118.39    3.50
   0   4  -5  120.89    4.00
   0  -4   5  124.19    3.50
   0  -4   5  125.89    3.70
   0  -4   5  120.69    4.10
  -1   4  -5   21.10    1.70
  -1   4  -5   18.30    1.20
  -1   4  -5   20.50    1.30
   1  -4   5   17.60    1.60
   1  -4   5   19.00    1.10
   1  -4   5   18.20    1.30
  -2   4  -5   65.29    2.60
  -2   4  -5   65.59    2.40
  -2   4  -5   67.49    2.90
   2  -4   5   66.29    2.60
   2  -4   5   64.39    3.10
  -3   4  -5   42.50    2.10
  -3   4  -5   44.70    2.00
   3  -4   5   44.20    2.00
   3  -4   5   47.70    2.20
   3  -4   5   43.90    2.80
  -4   4  -5    0.70    0.60
  -4   4  -5   -0.30    0.40
   4  -4   5    1.00    0.90
   4  -4   5    0.60    0.60
   4  -4   5    0.60    0.50
  -5   4  -5   62.89    2.70
  -5   4  -5   60.99    2.80
   5  -4   5   65.19    2.90
   5  -4   5   62.29    3.80
   5  -4   5   66.89    2.90
  -6   4  -5    1.60    0.70
  -6   4  -5    2.50    0.80
   6  -4   5    1.60    0.80
   6  -4   5    0.90    0.70
   6  -4   5   -0.50    1.00
  -7   4  -5    4.80    1.00
   7  -4   5    1.20    1.50
   7  -4   5    4.70    1.10
  -9  -3   5   55.09    2.40
   8   3  -5   15.00    1.90
   8   3  -5   19.50    2.10
  -8  -3   5   15.50    1.30
   7   3  -5   12.60    1.60
   7   3  -5   14.60    1.60
  -7  -3   5   17.50    1.30
  -7  -3   5   17.50    1.60
   6   3  -5    1.70    0.70
   6   3  -5    2.10    0.90
  -6  -3   5    1.00    0.60
  -6  -3   5    2.30    0.60
   5   3  -5   14.60    1.00
   5   3  -5   13.20    1.40
   5   3  -5   11.50    1.30
  -5  -3   5   13.00    1.30
  -5  -3   5   13.10    1.00
   4   3  -5  157.68    5.20
   4   3  -5  159.98    4.20
   4   3  -5  155.98    5.00
  -4  -3   5  158.88    4.30
  -4  -3   5  153.68    4.30
  -4  -3   5  159.38    4.40
   3   3  -5    0.50    0.40
   3   3  -5    1.00    0.60
   3   3  -5    0.80    0.60
  -3  -3   5    0.20    0.40
  -3  -3   5    0.50    0.40
  -3  -3   5    1.10    0.40
   2   3  -5    8.70    0.90
   2   3  -5    9.10    0.80
   2   3  -5    8.40    1.10
  -2  -3   5    7.70    0.80
  -2  -3   5    9.70    0.90
  -2  -3   5    8.40    0.90
   1   3  -5   82.49    3.20
   1   3  -5   87.49    3.00
   1   3  -5   86.39    2.70
   1   3  -5   91.09    2.70
  -1  -3   5   85.99    2.80
  -1  -3   5   82.29    2.60
  -1  -3   5   85.99    2.80
  -1  -3   5   87.79    2.60
   0   3  -5   22.00    1.70
   0   3  -5   22.60    1.20
   0   3  -5   25.30    1.30
   0   3  -5   23.10    1.30
   0  -3   5   21.90    1.30
   0  -3   5   23.20    1.20
   0  -3   5   22.70    1.30
  -1   3  -5  272.87    7.30
  -1   3  -5  285.17    6.80
  -1   3  -5  276.67    7.70
   1  -3   5  277.97    6.90
   1  -3   5  267.87    8.00
   1  -3   5  290.17    7.20
  -2   3  -5    0.40    0.40
  -2   3  -5    0.00    0.30
  -2   3  -5    0.60    0.60
   2  -3   5    0.40    0.50
   2  -3   5    0.10    0.50
  -3   3  -5  315.97    7.60
  -3   3  -5  302.97    8.10
   3  -3   5  309.97    7.70
   3  -3   5  303.47    9.40
  -4   3  -5    2.40    0.60
  -4   3  -5    3.40    0.70
  -4   3  -5    3.30    0.50
   4  -3   5    4.20    1.10
   4  -3   5    3.00    0.70
  -5   3  -5  247.38    7.10
  -5   3  -5  253.57    6.70
   5  -3   5  249.58    7.40
   5  -3   5  263.27    8.70
   5  -3   5  252.17    6.80
  -6   3  -5   60.59    2.60
  -6   3  -5   59.29    2.60
   6  -3   5   64.19    3.10
   6  -3   5   59.19    2.70
   6  -3   5   63.09    3.80
  -7   3  -5   52.39    2.50
   7  -3   5   54.59    3.80
   7  -3   5   55.39    2.70
   7  -3   5   50.39    3.00
  -8   3  -5   32.70    2.10
   8  -3   5   33.60    3.40
   8  -3   5   28.20    2.50
   8   2  -5  184.18    6.90
   8   2  -5  188.78    6.70
  -8  -2   5  188.28    5.30
   7   2  -5    5.10    1.10
   7   2  -5    3.80    1.10
  -7  -2   5    2.60    0.60
   6   2  -5  452.15   12.10
   6   2  -5  447.26   12.40
  -6  -2   5  448.16   10.50
   5   2  -5   39.70    2.30
   5   2  -5   41.00    2.40
   5   2  -5   38.90    1.70
  -5  -2   5   38.60    1.90
  -5  -2   5   39.10    1.70
   4   2  -5  341.87    8.10
   4   2  -5  349.47    9.50
   4   2  -5  343.47    9.30
  -4  -2   5  348.07    8.20
  -4  -2   5  343.07    8.10
   3   2  -5  590.94   14.60
   3   2  -5  577.14   14.80
   3   2  -5  596.84   13.20
  -3  -2   5  589.64   13.20
  -3  -2   5  584.44   12.90
  -3  -2   5  595.84   13.20
   2   2  -5  418.96   10.80
   2   2  -5  416.26   10.80
   2   2  -5  419.36    9.60
  -2  -2   5  421.96    9.40
  -2  -2   5  432.46    9.70
  -2  -2   5  422.86    9.70
   1   2  -5 1512.85   31.80
   1   2  -5 1504.05   35.10
   1   2  -5 1460.45   34.40
  -1  -2   5 1535.45   35.20
  -1  -2   5 1452.75   31.80
  -1  -2   5 1489.85   36.50
  -1  -2   5 1519.55   30.90
   0   2  -5  248.28    6.50
   0   2  -5  230.68    6.20
   0   2  -5  236.88    5.70
   0   2  -5  222.28    6.50
   0  -2   5  248.08    6.30
   0  -2   5  228.18    5.80
   0  -2   5  221.68    6.40
  -1   2  -5  822.82   19.60
  -1   2  -5  819.32   18.10
  -1   2  -5  864.71   21.20
   1  -2   5  821.32   18.20
   1  -2   5  855.71   19.90
   1  -2   5  792.42   21.10
  -2   2  -5   18.00    1.00
  -2   2  -5   18.10    1.50
  -2   2  -5   18.20    1.10
   2  -2   5   17.80    1.20
   2  -2   5   18.90    1.40
  -3   2  -5  550.44   13.70
  -3   2  -5  580.74   14.10
  -3   2  -5  559.64   13.90
  -3   2  -5  561.24   12.80
   3  -2   5  556.94   15.40
   3  -2   5  563.04   12.90
   3  -2   5  587.14   13.70
  -4   2  -5  147.49    4.10
  -4   2  -5  139.29    4.00
  -4   2  -5  137.69    4.10
   4  -2   5  137.99    5.30
   4  -2   5  147.69    4.20
  -5   2  -5   21.10    1.40
  -5   2  -5   20.70    1.10
  -5   2  -5   23.40    1.40
   5  -2   5   23.80    1.50
   5  -2   5   20.60    2.10
  -6   2  -5    6.70    0.70
  -6   2  -5    7.50    1.00
   6  -2   5    5.80    1.10
   6  -2   5    7.30    1.50
   6  -2   5    6.40    1.00
  -7   2  -5   32.20    1.80
   7  -2   5   32.40    1.90
   7  -2   5   31.80    2.90
   7  -2   5   34.00    2.40
  -8   2  -5    0.10    0.50
   8  -2   5   -0.90    1.10
   8  -2   5    0.20    0.80
   9  -2   5    0.60    0.90
   8   1  -5  106.49    4.70
   8   1  -5  104.89    5.00
  -8  -1   5  107.59    3.70
   7   1  -5    4.80    1.20
   7   1  -5    5.60    1.10
  -7  -1   5    7.40    0.90
   6   1  -5   42.70    2.70
   6   1  -5   41.40    2.50
  -6  -1   5   44.80    2.00
   5   1  -5    2.00    0.70
   5   1  -5    0.90    0.40
   5   1  -5    1.10    0.70
  -5  -1   5    1.20    0.50
   4   1  -5   20.80    1.20
   4   1  -5   23.10    1.60
   4   1  -5   22.60    1.70
  -4  -1   5   22.70    1.30
  -4  -1   5   22.70    1.30
   3   1  -5    7.00    0.90
   3   1  -5    5.20    0.90
   3   1  -5    8.00    0.80
  -3  -1   5    7.80    0.80
  -3  -1   5    6.70    0.70
   2   1  -5    4.80    0.80
   2   1  -5    5.00    0.60
   2   1  -5    3.40    0.70
  -2  -1   5    5.50    0.60
  -2  -1   5    6.00    0.70
   1   1  -5   30.30    1.60
   1   1  -5   31.80    1.70
   1   1  -5   28.50    1.30
  -1  -1   5   35.30    1.40
  -1  -1   5   30.00    1.10
  -1  -1   5   31.50    1.50
  -1  -1   5   30.60    1.20
   0   1  -5   29.10    1.30
   0  -1   5   31.00    1.30
   0  -1   5   33.50    1.60
   0  -1   5   31.90    1.10
   0  -1   5   31.50    1.40
  -1   1  -5  294.17    7.40
  -1   1  -5  298.77    7.00
  -1   1  -5  294.87    7.80
   1  -1   5  292.17    7.00
   1  -1   5  291.17    8.10
   1  -1   5  309.57    7.80
  -2   1  -5  133.79    4.20
  -2   1  -5  127.69    4.00
  -2   1  -5  118.79    3.40
  -2   1  -5  124.59    3.40
   2  -1   5  122.39    4.20
   2  -1   5  123.29    3.50
  -3   1  -5  188.78    4.90
  -3   1  -5  193.38    5.50
  -3   1  -5  188.38    5.00
  -3   1  -5  203.08    5.40
   3  -1   5  198.68    5.00
   3  -1   5  191.08    6.20
   3  -1   5  191.78    5.00
  -4   1  -5  225.18    5.70
  -4   1  -5  236.08    6.10
  -4   1  -5  219.08    5.80
   4  -1   5  232.98    5.90
   4  -1   5  226.08    7.30
   4  -1   5  222.98    5.80
  -5   1  -5   40.70    1.50
  -5   1  -5   39.00    1.60
  -5   1  -5   36.00    1.70
  -5   1  -5   39.80    1.60
   5  -1   5   38.30    1.80
   5  -1   5   39.90    2.60
   5  -1   5   42.80    1.80
  -6   1  -5  481.65   11.30
  -6   1  -5  494.45   10.50
   6  -1   5  480.55   14.30
   6  -1   5  487.85   11.40
  -7   1  -5   21.60    1.30
  -7   1  -5   20.60    1.40
   7  -1   5   18.50    1.90
   7  -1   5   21.00    1.50
   7  -1   5   25.40    2.40
  -8   1  -5  180.48    4.60
  -8   1  -5  164.08    4.90
   8  -1   5  170.38    7.10
   8  -1   5  171.18    6.30
  -9   1  -5   67.59    2.80
   9  -1   5   69.39    4.50
   9  -1   5   65.39    3.80
   8   0  -5   39.90    2.80
  -8   0   5   36.50    2.20
   7   0  -5   27.70    2.60
   7   0  -5   34.00    2.40
  -7   0   5   31.60    1.80
   6   0  -5    7.90    1.40
   6   0  -5    7.50    1.10
   6   0  -5    7.40    0.90
  -6   0   5    7.70    1.00
   5   0  -5  227.48    5.90
   5   0  -5  228.78    7.20
   5   0  -5  226.98    6.80
  -5   0   5  225.88    5.90
   4   0  -5   20.80    1.80
   4   0  -5   22.40    1.50
   4   0  -5   19.30    1.20
  -4   0   5   19.50    1.10
  -4   0   5   20.40    1.30
   3   0  -5  578.34   13.10
   3   0  -5  577.44   14.30
   3   0  -5  582.24   14.90
  -3   0   5  602.54   14.70
  -3   0   5  584.04   13.10
   2   0  -5   70.49    2.60
   2   0  -5   70.49    2.80
   2   0  -5   67.99    2.20
  -2   0   5   69.59    2.70
  -2   0   5   69.29    2.10
  -2   0   5   70.19    2.00
  -2   0   5   62.89    2.20
   1   0  -5  209.38    5.80
   1   0  -5  214.38    6.10
   1   0  -5  217.28    5.30
  -1   0   5  209.38    5.20
  -1   0   5  210.38    6.10
  -1   0   5  212.58    4.80
   0   0  -5  593.74   14.40
   0   0  -5  578.64   14.00
   0   0  -5  582.54   12.90
   0   0   5  582.94   12.10
   0   0   5  610.74   14.30
   0   0   5  589.04   14.70
   0   0   5  574.44   14.80
   0   0   5  562.34   12.90
  -1   0  -5  230.38    5.50
  -1   0  -5  223.68    5.50
  -1   0  -5  224.08    6.10
   1   0   5  220.68    6.30
   1   0   5  239.78    6.30
   1   0   5  235.48    6.40
   1   0   5  221.58    5.50
   1   0   5  225.38    6.40
  -2   0  -5 2435.56   51.69
  -2   0  -5 2401.16   55.39
  -2   0  -5 2404.86   56.99
  -2   0  -5 2577.24   51.69
  -2   0  -5 2584.34   58.49
   2   0   5 2422.96   51.69
   2   0   5 2497.85   57.39
   2   0   5 2473.75   58.39
   2   0   5 2423.86   60.79
  -3   0  -5  204.88    5.10
  -3   0  -5  202.68    5.10
  -3   0  -5  214.08    5.70
  -3   0  -5  203.98    5.60
  -3   0  -5  204.38    5.00
   3   0   5  207.28    5.10
   3   0   5  200.28    6.30
   3   0   5  205.18    5.60
  -4   0  -5  783.82   18.30
  -4   0  -5  760.52   16.30
  -4   0  -5  727.73   16.30
  -4   0  -5  729.03   17.30
   4   0   5  730.83   16.40
   4   0   5  760.72   17.40
   4   0   5  719.73   19.80
   4   0   5  751.02   18.10
  -5   0  -5   22.30    1.20
  -5   0  -5   21.10    1.00
  -5   0  -5   20.30    1.10
  -5   0  -5   21.10    1.20
   5   0   5   20.50    1.80
   5   0   5   21.10    1.20
   5   0   5   22.00    1.00
  -6   0  -5   86.09    2.60
  -6   0  -5   79.89    2.40
  -6   0  -5   80.99    2.70
   6   0   5   80.69    3.90
   6   0   5   78.59    2.70
   6   0   5   86.59    2.70
  -7   0  -5  157.08    4.10
  -7   0  -5  146.59    4.20
   7   0   5  148.09    6.00
   7   0   5  144.99    4.20
  -8   0  -5   16.70    1.20
  -8   0  -5   16.00    1.20
   8   0   5   15.70    2.00
   8   0   5   17.20    2.00
  -9   0  -5    1.70    0.60
  -9   0  -5    3.20    0.80
   9   0   5    0.10    0.80
   9   0   5    1.40    1.20
 -10   0  -5   -0.50    0.60
 -10   0  -5   -0.20    0.50
  10   0   5    0.00    1.20
  10   0   5    0.90    1.10
   8  -1  -5   11.70    1.70
   7  -1  -5  260.27    8.10
   7  -1  -5  257.57    8.80
  -7   1   5  265.67    7.10
   6  -1  -5   27.40    2.00
   6  -1  -5   28.40    2.50
   6  -1  -5   29.60    1.70
  -6   1   5   29.10    1.70
   5  -1  -5  247.18    6.40
   5  -1  -5  243.78    7.10
   5  -1  -5  246.48    7.80
  -5   1   5  246.28    6.40
   4  -1  -5   25.70    1.60
   4  -1  -5   25.40    1.40
   4  -1  -5   24.00    2.00
  -4   1   5   24.10    1.40
  -4   1   5   25.50    1.70
   3  -1  -5  181.18    5.70
   3  -1  -5  177.58    5.20
   3  -1  -5  179.68    4.80
  -3   1   5  174.88    4.70
  -3   1   5  186.88    5.30
  -3   1   5  176.38    5.50
   2  -1  -5  162.08    5.20
   2  -1  -5  164.48    4.70
   2  -1  -5  167.28    4.40
  -2   1   5  158.38    5.10
  -2   1   5  162.08    4.30
  -2   1   5  173.38    4.80
   1  -1  -5    3.20    0.50
   1  -1  -5    3.80    0.60
   1  -1  -5    2.90    0.70
   1  -1  -5    2.70    0.50
  -1   1   5    4.60    0.50
  -1   1   5    2.20    0.40
  -1   1   5    2.70    0.60
   0  -1  -5   -0.10    0.50
   0  -1  -5    0.50    0.40
   0  -1  -5    1.50    0.40
   0   1   5    0.70    0.30
   0   1   5    3.60    0.70
  -1  -1  -5   72.89    2.20
  -1  -1  -5   76.49    2.20
  -1  -1  -5   70.59    2.50
   1   1   5   71.59    2.20
   1   1   5   71.49    2.60
   1   1   5   76.59    2.40
  -2  -1  -5   48.20    1.60
  -2  -1  -5   43.80    2.00
  -2  -1  -5   43.10    1.80
  -2  -1  -5   43.70    1.60
   2   1   5   46.30    1.80
   2   1   5   38.20    1.80
   2   1   5   41.90    1.90
   2   1   5   40.60    1.50
  -3  -1  -5  257.27    6.30
  -3  -1  -5  280.67    6.30
   3   1   5  267.87    7.80
   3   1   5  264.67    7.10
   3   1   5  267.37    6.30
  -4  -1  -5   26.40    1.20
  -4  -1  -5   22.90    1.10
  -4  -1  -5   25.50    1.30
   4   1   5   23.00    1.20
   4   1   5   25.60    1.20
  -5  -1  -5  402.56    9.00
  -5  -1  -5  406.66   10.30
  -5  -1  -5  413.36    9.20
  -5  -1  -5  397.76    9.20
   5   1   5  402.26   10.20
   5   1   5  402.26   11.80
   5   1   5  407.86    9.30
   5   1   5  419.06    9.60
  -6  -1  -5   78.99    2.40
  -6  -1  -5   75.29    2.40
  -6  -1  -5   79.09    2.50
  -6  -1  -5   75.99    2.50
   6   1   5   77.49    2.50
   6   1   5   74.79    3.60
   6   1   5   79.99    2.40
   6   1   5   80.29    2.40
  -7  -1  -5  531.05   11.40
  -7  -1  -5  518.55   11.80
   7   1   5  510.25   15.20
   7   1   5  522.55   11.80
  -8  -1  -5   37.80    1.70
  -8  -1  -5   38.50    1.80
   8   1   5   35.30    2.80
  -9  -1  -5  283.57    7.10
  -9  -1  -5  282.07    7.00
   9   1   5  281.27    9.20
   9   1   5  278.67    9.80
 -10  -1  -5   23.50    1.70
 -10  -1  -5   25.20    1.50
  10   1   5   26.20    2.70
  10   1   5   29.80    3.10
 -11  -1  -5   58.09    2.50
 -11  -1  -5   58.49    2.70
 -12  -1  -5   12.00    1.50
   7  -2  -5   13.10    2.00
   7  -2  -5   14.10    1.70
  -7   2   5   13.70    1.50
   6  -2  -5   22.80    1.90
   6  -2  -5   22.30    1.70
   6  -2  -5   23.20    2.40
  -6   2   5   24.80    1.70
   5  -2  -5   31.20    2.40
   5  -2  -5   27.10    1.70
   5  -2  -5   29.90    1.90
  -5   2   5   26.60    1.70
   4  -2  -5   67.19    2.60
   4  -2  -5   69.69    3.30
   4  -2  -5   69.59    2.80
  -4   2   5   65.09    2.80
  -4   2   5   69.89    2.60
   3  -2  -5   77.89    2.70
   3  -2  -5   78.29    3.30
   3  -2  -5   73.69    2.70
  -3   2   5   75.99    2.60
  -3   2   5   75.19    3.10
   2  -2  -5  402.96    9.60
   2  -2  -5  417.26   11.00
   2  -2  -5  405.96   10.10
  -2   2   5  406.06    9.50
  -2   2   5  422.06   11.10
  -2   2   5  413.76   11.00
   1  -2  -5   11.70    0.90
   1  -2  -5   10.20    1.10
   1  -2  -5   12.40    0.90
  -1   2   5   10.70    1.00
  -1   2   5   10.90    1.10
  -1   2   5   11.40    0.80
   0  -2  -5  597.04   13.60
   0  -2  -5  608.24   14.40
   0  -2  -5  638.64   14.70
   0  -2  -5  601.94   15.40
   0   2   5  644.44   14.40
   0   2   5  608.44   15.60
  -1  -2  -5  317.47    7.40
  -1  -2  -5  303.47    7.80
  -1  -2  -5  336.07    7.40
  -1  -2  -5  333.17    7.70
   1   2   5  301.67    8.50
   1   2   5  310.87    7.30
   1   2   5  325.57    7.80
  -2  -2  -5  242.18    5.90
  -2  -2  -5  252.17    6.20
  -2  -2  -5  254.67    5.80
  -2  -2  -5  250.27    5.90
   2   2   5  260.57    6.30
   2   2   5  242.08    5.80
   2   2   5  236.58    6.70
  -3  -2  -5 1459.65   31.60
  -3  -2  -5 1526.05   31.60
   3   2   5 1471.75   35.90
   3   2   5 1459.85   31.60
   3   2   5 1581.34   34.00
  -4  -2  -5   36.40    1.40
  -4  -2  -5   38.80    1.70
  -4  -2  -5   36.10    1.40
   4   2   5   39.20    2.10
   4   2   5   36.20    1.60
   4   2   5   36.00    1.40
  -5  -2  -5  926.81   19.40
  -5  -2  -5  879.91   18.70
  -5  -2  -5  898.91   19.40
  -5  -2  -5  922.41   22.10
   5   2   5  892.61   23.80
   5   2   5  914.91   22.00
   5   2   5  920.51   20.80
   5   2   5  895.01   19.40
  -6  -2  -5   37.30    1.40
  -6  -2  -5   37.70    1.70
  -6  -2  -5   34.80    1.40
   6   2   5   38.00    1.60
   6   2   5   35.60    1.40
   6   2   5   39.00    1.30
  -7  -2  -5  214.38    5.40
  -7  -2  -5  222.18    5.50
  -7  -2  -5  217.48    5.50
   7   2   5  219.38    5.40
   7   2   5  217.88    7.60
   7   2   5  229.18    5.80
  -8  -2  -5  158.68    4.50
  -8  -2  -5  161.38    4.30
   8   2   5  171.28    6.60
  -9  -2  -5    4.70    0.90
  -9  -2  -5    3.30    0.60
   9   2   5    4.80    1.30
   9   2   5    5.00    1.20
 -10  -2  -5   28.30    1.50
 -10  -2  -5   30.40    1.90
  10   2   5   30.60    2.70
  10   2   5   28.30    2.90
 -11  -2  -5    0.00    0.70
 -11  -2  -5    0.80    0.50
  11   2   5   -0.40    1.00
 -12  -2  -5   15.60    1.80
 -13  -2  -5    0.10    0.90
   6  -3  -5  443.66   12.00
   6  -3  -5  444.16   13.20
   6  -3  -5  454.65   11.30
  -6   3   5  455.15   11.20
   5  -3  -5    3.50    0.80
   5  -3  -5    1.80    1.00
   5  -3  -5    4.10    0.90
  -5   3   5    2.20    0.70
  -5   3   5    2.10    0.70
   4  -3  -5  388.26   10.00
   4  -3  -5  388.86   11.00
   4  -3  -5  389.66    9.50
  -4   3   5  376.46    9.40
  -4   3   5  377.06   10.50
   3  -3  -5   61.09    2.40
   3  -3  -5   60.69    2.40
   3  -3  -5   60.79    3.00
  -3   3   5   63.09    2.40
  -3   3   5   57.29    2.70
   2  -3  -5  381.86    9.40
   2  -3  -5  392.66    9.20
   2  -3  -5  377.46   10.50
  -2   3   5  386.26    9.10
  -2   3   5  372.16   10.30
   1  -3  -5  900.21   22.10
   1  -3  -5  897.11   19.60
   1  -3  -5  896.21   20.60
  -1   3   5  906.01   19.60
  -1   3   5  890.61   22.30
   0  -3  -5   42.30    1.50
   0  -3  -5   41.80    1.70
   0  -3  -5   44.90    2.20
   0   3   5   43.30    1.70
  -1  -3  -5  593.14   13.50
  -1  -3  -5  640.84   14.60
  -1  -3  -5  594.64   14.10
  -1  -3  -5  611.24   15.30
  -1  -3  -5  626.34   13.40
   1   3   5  636.74   14.10
   1   3   5  593.24   13.40
   1   3   5  601.54   15.40
  -2  -3  -5    9.80    0.70
  -2  -3  -5    9.50    0.60
  -2  -3  -5   10.00    0.70
  -2  -3  -5    9.80    0.70
   2   3   5    9.60    0.70
   2   3   5   10.80    0.70
   2   3   5   10.30    1.00
  -3  -3  -5 1222.28   25.30
  -3  -3  -5 1184.18   25.30
   3   3   5 1218.78   27.00
   3   3   5 1168.48   28.90
   3   3   5 1179.88   25.30
  -4  -3  -5   98.49    2.80
  -4  -3  -5  104.49    2.80
   4   3   5  104.19    3.10
   4   3   5  113.09    2.80
   4   3   5   97.89    3.30
  -5  -3  -5    4.10    0.50
  -5  -3  -5    3.50    0.60
  -5  -3  -5    4.80    0.50
   5   3   5    4.00    0.50
   5   3   5    3.30    0.80
  -6  -3  -5  166.88    4.50
  -6  -3  -5  172.08    4.20
  -6  -3  -5  181.78    4.30
   6   3   5  173.18    4.20
   6   3   5  180.88    4.30
   6   3   5  176.08    5.00
   6   3   5  162.18    6.00
  -7  -3  -5    6.10    0.90
  -7  -3  -5    6.00    0.60
  -7  -3  -5    6.80    0.60
   7   3   5    5.70    0.60
   7   3   5    4.70    1.00
   7   3   5    5.30    0.70
   7   3   5    7.40    0.70
  -8  -3  -5  119.99    3.70
  -8  -3  -5  114.09    3.10
   8   3   5  118.59    5.20
   8   3   5  117.49    3.50
  -9  -3  -5   37.50    2.00
  -9  -3  -5   38.80    1.50
   9   3   5   37.90    3.00
 -10  -3  -5  200.78    5.00
 -10  -3  -5  195.18    5.60
  10   3   5  199.68    7.80
  10   3   5  190.38    7.20
 -11  -3  -5    9.80    1.40
 -11  -3  -5   13.80    1.00
  11   3   5    9.50    1.80
  11   3   5   12.50    2.10
 -12  -3  -5   13.50    1.70
 -13  -3  -5   25.50    2.20
 -14  -3  -5   10.60    1.80
   6  -4  -5    9.90    1.90
   5  -4  -5    2.60    1.20
   5  -4  -5    2.90    0.90
  -5   4   5    4.50    0.90
   4  -4  -5   24.90    1.70
   4  -4  -5   24.80    1.60
   4  -4  -5   24.30    2.20
  -4   4   5   23.40    1.80
  -4   4   5   24.80    1.70
   3  -4  -5   69.99    3.50
   3  -4  -5   73.79    2.70
   3  -4  -5   73.19    2.80
  -3   4   5   70.19    3.10
  -3   4   5   74.19    2.80
   2  -4  -5   -0.30    0.60
   2  -4  -5   -0.10    0.40
   2  -4  -5    0.60    0.30
  -2   4   5    0.60    0.50
  -2   4   5    2.60    0.60
   1  -4  -5  163.18    4.60
   1  -4  -5  165.28    4.30
   1  -4  -5  165.58    5.40
  -1   4   5  168.38    5.30
  -1   4   5  164.78    4.50
   0  -4  -5   50.19    2.00
   0  -4  -5   51.99    1.60
   0  -4  -5   52.59    2.50
   0   4   5   49.60    1.90
   0   4   5   53.49    2.40
  -1  -4  -5 1036.80   22.70
  -1  -4  -5 1137.39   24.90
  -1  -4  -5 1037.50   23.50
  -1  -4  -5 1036.20   25.40
   1   4   5 1059.19   25.90
   1   4   5 1025.70   22.60
   1   4   5 1041.70   24.60
  -2  -4  -5  613.64   12.60
  -2  -4  -5  645.14   14.80
  -2  -4  -5  604.84   13.60
  -2  -4  -5  628.54   13.50
   2   4   5  624.14   14.60
   2   4   5  608.74   13.50
   2   4   5  587.14   15.60
   2   4   5  622.64   13.90
  -3  -4  -5  593.54   13.20
  -3  -4  -5  586.34   12.30
  -3  -4  -5  610.04   13.10
  -3  -4  -5  599.84   14.20
   3   4   5  599.34   15.30
   3   4   5  621.84   13.80
   3   4   5  611.44   14.10
   3   4   5  589.94   13.10
  -4  -4  -5  609.84   13.60
  -4  -4  -5  639.64   13.60
  -4  -4  -5  608.04   13.00
   4   4   5  652.83   14.60
   4   4   5  642.04   14.60
   4   4   5  632.34   13.60
   4   4   5  623.54   15.90
  -5  -4  -5  124.39    3.10
  -5  -4  -5  126.59    3.50
  -5  -4  -5  122.39    3.20
   5   4   5  122.89    4.00
   5   4   5  128.09    3.20
   5   4   5  128.69    3.60
   5   4   5  122.69    3.20
  -6  -4  -5 1107.59   23.20
  -6  -4  -5 1156.18   23.80
  -6  -4  -5 1111.49   23.80
   6   4   5 1123.89   27.40
   6   4   5 1122.79   29.40
   6   4   5 1143.29   26.00
   6   4   5 1116.99   23.80
  -7  -4  -5    0.10    0.20
  -7  -4  -5    0.30    0.30
  -7  -4  -5    0.20    0.50
   7   4   5    0.70    0.30
   7   4   5    0.20    0.60
   7   4   5    0.20    0.40
  -8  -4  -5  260.87    6.80
  -8  -4  -5  269.17    6.20
   8   4   5  283.17    7.40
   8   4   5  270.57    9.10
  -9  -4  -5   66.99    2.70
  -9  -4  -5   67.49    2.00
   9   4   5   71.39    3.90
 -10  -4  -5    0.70    0.70
 -10  -4  -5    0.20    0.30
  10   4   5    1.00    0.90
 -11  -4  -5  113.59    4.10
  11   4   5  119.99    5.90
  11   4   5  117.39    5.50
 -12  -4  -5    0.20    0.80
 -13  -4  -5   40.40    2.70
 -14  -4  -5    0.40    1.00
 -15  -4  -5    2.40    1.40
   5  -5  -5  207.68    7.70
   5  -5  -5  215.98    6.50
  -5   5   5  217.88    6.40
   4  -5  -5   35.90    2.80
   4  -5  -5   37.30    2.20
  -4   5   5   36.60    2.30
  -4   5   5   36.20    2.10
   3  -5  -5  353.06   10.50
   3  -5  -5  367.76    9.20
  -3   5   5  351.36   10.10
  -3   5   5  366.56    9.10
   2  -5  -5   36.00    2.40
   2  -5  -5   38.40    2.00
   2  -5  -5   37.70    1.50
  -2   5   5   37.00    2.20
  -2   5   5   39.70    1.90
   1  -5  -5  266.77    6.60
   1  -5  -5  281.37    8.10
   1  -5  -5  264.07    6.90
  -1   5   5  281.67    6.90
  -1   5   5  268.87    7.90
   0  -5  -5  530.45   13.80
   0  -5  -5  532.25   12.20
   0   5   5  536.35   13.20
   0   5   5  520.55   12.00
   0   5   5  527.55   13.90
  -1  -5  -5  102.39    3.10
  -1  -5  -5  103.79    3.80
   1   5   5  103.49    3.10
   1   5   5  106.39    3.30
   1   5   5  100.89    3.70
  -2  -5  -5 1081.59   23.60
  -2  -5  -5 1126.59   23.50
   2   5   5 1076.19   23.50
   2   5   5 1105.69   25.70
   2   5   5 1098.49   27.10
  -3  -5  -5  232.58    5.10
  -3  -5  -5  238.28    6.10
  -3  -5  -5  228.18    5.60
  -3  -5  -5  237.58    5.50
   3   5   5  237.88    6.00
   3   5   5  227.08    5.50
   3   5   5  219.98    6.70
  -4  -5  -5  566.74   12.40
  -4  -5  -5  559.74   12.50
  -4  -5  -5  561.64   11.90
   4   5   5  583.34   13.60
   4   5   5  554.94   12.40
   4   5   5  551.14   14.60
   4   5   5  610.84   13.10
  -5  -5  -5   27.60    1.50
  -5  -5  -5   31.70    1.10
  -5  -5  -5   30.50    1.20
  -5  -5  -5   31.50    1.20
   5   5   5   30.40    1.30
   5   5   5   29.80    1.70
   5   5   5   33.00    1.30
   5   5   5   31.90    1.20
  -6  -5  -5   13.10    0.70
  -6  -5  -5   13.20    1.10
  -6  -5  -5   13.40    0.90
   6   5   5   12.70    0.80
   6   5   5   14.30    1.30
   6   5   5   12.00    0.70
  -7  -5  -5   23.20    0.90
  -7  -5  -5   24.90    1.50
  -7  -5  -5   25.00    0.90
   7   5   5   22.40    2.00
   7   5   5   25.10    1.20
   7   5   5   24.30    1.50
  -8  -5  -5   33.10    1.80
  -8  -5  -5   34.00    1.10
   8   5   5   34.00    2.50
   8   5   5   33.20    1.80
  -9  -5  -5    5.50    0.90
  -9  -5  -5    6.80    0.50
   9   5   5    7.00    0.90
   9   5   5    5.00    1.20
 -10  -5  -5    5.30    1.00
  10   5   5    4.90    1.40
 -11  -5  -5   88.09    3.50
  11   5   5   90.89    5.00
  11   5   5   80.19    4.40
 -12  -5  -5    4.20    1.20
 -13  -5  -5   23.30    2.30
 -14  -5  -5   26.90    2.60
 -15  -5  -5   10.20    2.00
   5  -6  -5   43.20    2.70
   4  -6  -5    4.80    1.00
   4  -6  -5    6.80    1.60
  -4   6   5    7.50    1.20
   3  -6  -5    1.20    1.00
   3  -6  -5    0.10    0.60
  -3   6   5    0.90    0.80
  -3   6   5    0.90    0.70
   2  -6  -5   -0.10    0.80
   2  -6  -5    0.20    0.60
  -2   6   5   -0.10    0.60
  -2   6   5   -0.10    0.50
   1  -6  -5   15.70    1.30
   1  -6  -5   14.60    1.60
  -1   6   5   15.60    1.30
  -1   6   5   15.50    1.50
  -1   6   5   16.30    1.50
   0  -6  -5   45.90    2.50
   0  -6  -5   43.70    2.00
   0   6   5   48.40    2.30
   0   6   5   48.00    2.40
   0   6   5   46.20    2.00
  -1  -6  -5  169.68    4.70
   1   6   5  174.08    4.60
   1   6   5  168.68    5.50
   1   6   5  174.98    5.10
  -2  -6  -5  426.66   10.00
   2   6   5  434.76    9.90
   2   6   5  435.56   10.90
   2   6   5  433.16   11.70
  -3  -6  -5  351.26    7.80
  -3  -6  -5  357.56    8.10
  -3  -6  -5  340.47    8.20
   3   6   5  358.76    9.90
   3   6   5  361.16    8.20
   3   6   5  363.46    9.00
  -4  -6  -5  772.92   17.00
  -4  -6  -5  785.12   16.50
  -4  -6  -5  794.82   16.50
  -4  -6  -5  779.32   16.90
   4   6   5  791.62   17.00
   4   6   5  796.12   18.70
   4   6   5  794.72   20.00
  -5  -6  -5  322.57    7.40
  -5  -6  -5  327.57    7.50
  -5  -6  -5  325.27    7.40
  -5  -6  -5  318.77    7.60
   5   6   5  341.97    7.80
   5   6   5  330.77    9.20
   5   6   5  330.47    7.40
   5   6   5  333.67    8.30
  -6  -6  -5  392.46    9.10
  -6  -6  -5  388.76    8.80
  -6  -6  -5  400.76    8.90
   6   6   5  405.96    8.70
   6   6   5  412.46    9.90
   6   6   5  393.06   10.80
  -7  -6  -5  264.27    5.80
  -7  -6  -5  260.57    5.90
  -7  -6  -5  269.07    6.60
  -7  -6  -5  264.77    6.40
   7   6   5  267.37    6.90
   7   6   5  272.87    7.70
  -8  -6  -5   76.49    2.80
   8   6   5   72.59    3.00
   8   6   5   71.89    2.50
   8   6   5   66.59    3.70
  -9  -6  -5  123.49    4.10
   9   6   5  131.99    4.40
   9   6   5  125.49    5.50
   9   6   5  127.69    4.00
 -10  -6  -5   50.99    2.60
  10   6   5   57.39    3.70
 -11  -6  -5   63.59    3.00
  11   6   5   69.49    4.30
  11   6   5   60.79    3.80
 -12  -6  -5   99.99    4.10
  12   6   5   94.99    5.60
 -13  -6  -5   31.40    2.50
 -14  -6  -5   26.10    2.50
 -15  -6  -5    3.20    1.40
   4  -7  -5   33.30    3.20
   3  -7  -5    3.60    1.30
   3  -7  -5    3.60    1.00
  -3   7   5    3.60    0.90
   2  -7  -5  265.67    8.30
   2  -7  -5  264.57    7.40
  -2   7   5  263.37    7.20
  -2   7   5  257.87    8.10
   1  -7  -5    1.80    0.90
   1  -7  -5    1.90    0.70
  -1   7   5    2.40    0.80
  -1   7   5    1.90    0.70
  -1   7   5    3.00    0.80
   0  -7  -5  204.58    5.70
   0  -7  -5  200.08    6.40
   0   7   5  205.78    6.20
   0   7   5  197.68    6.40
   0   7   5  199.08    5.50
  -1  -7  -5   84.69    3.00
   1   7   5   91.79    3.70
   1   7   5   87.89    3.30
   1   7   5   87.89    2.90
  -2  -7  -5   35.80    1.70
   2   7   5   44.00    1.80
   2   7   5   36.40    2.20
   2   7   5   39.60    2.00
  -3  -7  -5  471.45   10.60
  -3  -7  -5  455.95   10.70
  -3  -7  -5  462.25   10.30
  -3  -7  -5  477.05   10.20
   3   7   5  473.45   10.70
   3   7   5  474.75   12.80
   3   7   5  478.45   11.90
  -4  -7  -5   40.30    1.60
  -4  -7  -5   39.90    1.50
  -4  -7  -5   37.70    1.50
  -4  -7  -5   39.80    1.70
   4   7   5   40.60    1.50
   4   7   5   38.60    2.20
   4   7   5   38.40    1.80
  -5  -7  -5  161.98    4.10
  -5  -7  -5  165.48    4.20
  -5  -7  -5  160.48    4.10
  -5  -7  -5  160.48    4.30
   5   7   5  162.48    4.00
   5   7   5  167.58    4.00
   5   7   5  162.18    5.40
   5   7   5  168.28    4.80
  -6  -7  -5   33.90    1.20
  -6  -7  -5   34.20    1.50
  -6  -7  -5   34.90    1.70
   6   7   5   32.60    1.60
   6   7   5   32.40    2.00
  -7  -7  -5  100.69    2.50
  -7  -7  -5  102.09    3.10
  -7  -7  -5  100.79    3.30
   7   7   5  101.69    3.90
   7   7   5  104.29    3.30
  -8  -7  -5   61.89    2.40
  -8  -7  -5   61.49    2.60
   8   7   5   66.49    2.50
   8   7   5   65.49    2.90
  -9  -7  -5   12.60    1.30
  -9  -7  -5    9.70    1.20
   9   7   5   12.30    1.10
   9   7   5   13.80    1.40
   9   7   5    8.90    1.50
 -10  -7  -5    2.30    0.90
  10   7   5    3.20    1.20
  10   7   5    1.90    0.70
 -11  -7  -5   16.10    1.70
  11   7   5   15.60    2.30
 -12  -7  -5    0.90    1.00
  12   7   5    0.40    1.20
 -13  -7  -5    0.00    0.90
 -14  -7  -5   38.40    3.00
 -15  -7  -5    8.00    1.80
 -16  -7  -5    1.80    1.60
   3  -8  -5   -1.10    1.00
   2  -8  -5   85.29    3.60
   2  -8  -5   80.29    4.00
  -2   8   5   79.09    3.30
   1  -8  -5   40.80    2.30
   1  -8  -5   38.80    2.60
  -1   8   5   43.50    2.20
  -1   8   5   38.40    2.50
  -1   8   5   36.60    2.40
   0  -8  -5   30.60    2.20
   0  -8  -5   31.20    1.90
   0   8   5   32.00    2.20
   0   8   5   29.60    1.80
   0   8   5   28.80    2.10
  -1  -8  -5   46.60    2.30
   1   8   5   56.29    2.30
   1   8   5   54.79    2.70
   1   8   5   50.59    2.80
  -2  -8  -5  121.49    3.70
   2   8   5  111.89    4.50
   2   8   5  119.09    4.20
   2   8   5  119.79    3.60
  -3  -8  -5   60.19    2.30
  -3  -8  -5   61.19    2.00
   3   8   5   58.29    2.10
   3   8   5   58.89    3.00
   3   8   5   60.39    2.60
  -4  -8  -5   15.30    1.00
  -4  -8  -5   18.00    1.10
  -4  -8  -5   15.60    1.10
   4   8   5   15.80    1.60
   4   8   5   18.60    1.20
   4   8   5   16.10    1.30
  -5  -8  -5  169.48    4.40
  -5  -8  -5  166.18    4.40
  -5  -8  -5  170.58    4.30
   5   8   5  166.78    5.10
   5   8   5  166.18    5.70
  -6  -8  -5   89.79    2.80
  -6  -8  -5   89.99    2.50
  -6  -8  -5   88.79    2.90
   6   8   5   91.79    3.20
   6   8   5   90.69    3.80
  -7  -8  -5   42.40    1.30
  -7  -8  -5   44.90    1.90
  -7  -8  -5   43.00    2.00
   7   8   5   43.20    2.50
   7   8   5   43.50    2.00
   7   8   5   43.40    1.80
  -8  -8  -5   23.20    1.50
  -8  -8  -5   19.70    1.50
   8   8   5   19.70    1.40
   8   8   5   22.30    1.80
  -9  -8  -5   23.20    1.60
  -9  -8  -5   22.00    1.70
   9   8   5   24.20    1.50
   9   8   5   20.80    1.80
 -10  -8  -5  133.59    4.60
 -10  -8  -5  137.09    4.50
  10   8   5  141.89    6.20
  10   8   5  143.79    5.10
 -11  -8  -5    8.40    1.40
  11   8   5    5.50    1.50
 -12  -8  -5   94.89    4.10
 -13  -8  -5   16.70    2.10
 -14  -8  -5   16.50    2.10
 -15  -8  -5   22.50    2.70
 -16  -8  -5    3.90    1.70
  -2   9   5    1.50    0.90
   1  -9  -5   86.69    4.00
  -1   9   5   80.39    3.40
  -1   9   5   77.39    3.80
  -1   9   5   85.49    3.90
   0  -9  -5    2.20    0.80
   0   9   5    1.30    0.70
   0   9   5    0.30    0.70
   0   9   5    1.10    0.80
  -1  -9  -5  209.58    6.00
   1   9   5  202.48    6.60
   1   9   5  205.28    5.80
   1   9   5  206.38    7.00
  -2  -9  -5   31.90    1.80
   2   9   5   29.70    2.10
   2   9   5   28.90    2.20
  -3  -9  -5  113.49    3.60
   3   9   5  113.09    4.20
   3   9   5  111.99    4.60
  -4  -9  -5   53.19    2.10
  -4  -9  -5   54.99    2.10
  -4  -9  -5   52.79    1.90
   4   9   5   53.99    3.00
   4   9   5   53.59    2.60
  -5  -9  -5    0.50    0.50
  -5  -9  -5    0.10    0.40
  -5  -9  -5    1.00    0.50
   5   9   5   -0.30    0.50
   5   9   5    0.30    0.60
  -6  -9  -5  108.79    3.40
  -6  -9  -5  115.89    3.50
  -6  -9  -5  111.19    3.10
   6   9   5  112.49    4.50
   6   9   5  113.99    4.00
  -7  -9  -5    0.70    0.30
  -7  -9  -5   -0.40    0.50
  -7  -9  -5    0.10    0.50
   7   9   5   -0.10    0.40
   7   9   5    0.00    0.60
  -8  -9  -5  210.58    5.70
  -8  -9  -5  204.48    5.70
   8   9   5  208.48    7.00
   8   9   5  203.48    6.20
  -9  -9  -5    9.30    1.30
  -9  -9  -5    8.90    1.10
   9   9   5    5.60    1.20
   9   9   5    7.10    1.00
 -10  -9  -5   15.20    1.60
 -10  -9  -5   18.80    1.70
  10   9   5   19.80    1.90
  10   9   5   15.10    2.20
 -11  -9  -5   14.50    1.70
 -11  -9  -5   15.20    1.60
  11   9   5   11.90    2.00
  11   9   5   14.80    1.70
 -12  -9  -5   14.10    1.80
 -13  -9  -5    5.30    1.50
 -14  -9  -5   -1.20    0.90
 -15  -9  -5   13.90    2.20
 -16  -9  -5   -1.00    1.40
   0  10   5    5.50    1.20
  -1 -10  -5   71.19    3.10
   1  10   5   69.39    3.50
   1  10   5   61.59    3.50
  -2 -10  -5    0.80    0.60
   2  10   5    0.60    0.80
   2  10   5    1.10    0.80
  -3 -10  -5   47.30    2.30
   3  10   5   49.70    3.00
   3  10   5   49.70    2.80
  -4 -10  -5    0.90    0.50
  -4 -10  -5   -0.10    0.50
   4  10   5   -0.50    0.60
   4  10   5    0.20    0.70
  -5 -10  -5   22.80    1.50
  -5 -10  -5   26.40    1.40
  -5 -10  -5   24.40    1.40
   5  10   5   25.20    2.20
   5  10   5   28.00    2.00
  -6 -10  -5    6.00    0.90
  -6 -10  -5    8.80    0.80
  -6 -10  -5    9.20    1.10
   6  10   5    5.60    1.10
   6  10   5    8.30    1.20
  -7 -10  -5   17.40    0.90
  -7 -10  -5   19.70    1.40
  -7 -10  -5   17.10    1.40
   7  10   5   18.70    1.60
   7  10   5   18.20    1.90
  -8 -10  -5    3.10    0.80
  -8 -10  -5    3.80    0.80
   8  10   5    3.30    1.10
   8  10   5    3.70    0.80
  -9 -10  -5   14.80    1.50
  -9 -10  -5   13.40    1.50
   9  10   5   10.90    1.60
 -10 -10  -5    0.30    0.80
 -10 -10  -5    0.90    0.70
  10  10   5    0.20    0.80
 -11 -10  -5   72.19    3.30
 -11 -10  -5   73.49    3.50
  11  10   5   74.29    3.80
 -12 -10  -5   -0.60    0.90
 -13 -10  -5   27.90    2.60
 -14 -10  -5    5.90    1.60
 -15 -10  -5    9.30    1.90
 -16 -10  -5   33.20    3.40
   2  11   5   93.19    4.30
   2  11   5   99.99    4.70
  -3 -11  -5    4.00    0.90
   3  11   5    3.00    1.10
   3  11   5    4.00    1.10
  -4 -11  -5  105.69    3.70
  -4 -11  -5  103.89    3.60
   4  11   5  105.49    4.80
   4  11   5  108.49    4.40
  -5 -11  -5   15.50    1.50
  -5 -11  -5   14.80    1.20
   5  11   5   14.10    1.90
   5  11   5   14.60    1.70
  -6 -11  -5    6.20    0.80
  -6 -11  -5    4.40    0.90
   6  11   5    5.50    1.30
   6  11   5    4.60    1.10
  -7 -11  -5   97.49    3.30
  -7 -11  -5  100.49    3.60
   7  11   5   91.89    4.40
   7  11   5   98.49    4.00
  -8 -11  -5    4.50    1.00
  -8 -11  -5    3.80    0.90
   8  11   5    2.90    0.90
   8  11   5    4.20    1.20
  -9 -11  -5  126.29    4.30
  -9 -11  -5  126.79    4.40
   9  11   5  129.49    5.50
 -10 -11  -5    3.10    1.10
 -10 -11  -5    2.80    1.00
 -11 -11  -5   59.49    3.10
 -11 -11  -5   57.99    3.00
 -12 -11  -5    3.70    1.10
 -12 -11  -5    1.70    1.10
 -13 -11  -5   14.90    2.00
 -14 -11  -5    2.10    1.40
 -15 -11  -5    0.10    1.30
 -16 -11  -5   -0.90    1.40
  -4 -12  -5   21.80    1.80
  -5 -12  -5    0.70    0.60
  -5 -12  -5    0.80    0.70
   5  12   5    1.50    1.00
  -6 -12  -5   41.60    2.30
  -6 -12  -5   38.00    1.90
   6  12   5   36.90    2.60
  -7 -12  -5    0.00    0.60
   7  12   5   -0.40    0.80
  -8 -12  -5    2.10    0.80
  -8 -12  -5    1.80    0.80
  -9 -12  -5    0.30    0.80
  -9 -12  -5    0.20    0.70
 -10 -12  -5    8.70    1.50
 -10 -12  -5    7.90    1.30
 -11 -12  -5    7.30    1.40
 -11 -12  -5    5.50    1.30
 -12 -12  -5    3.50    1.30
 -12 -12  -5    4.00    1.20
 -13 -12  -5   -0.50    1.00
 -14 -12  -5   19.70    2.50
 -15 -12  -5    7.40    1.90
  -7 -13  -5   20.50    2.00
  -8 -13  -5   32.20    2.20
  -9 -13  -5   14.80    1.80
 -10 -13  -5   37.30    2.40
 -10 -13  -5   33.40    2.40
 -11 -13  -5    4.30    1.30
 -11 -13  -5    4.40    1.20
 -12 -13  -5   48.50    3.10
 -12 -13  -5   48.30    3.00
 -13 -13  -5    0.70    1.20
 -13 -13  -5    0.50    1.00
 -14 -13  -5   11.90    2.10
 -15 -13  -5    1.40    1.60
 -12 -14  -5    5.50    1.40
 -13 -14  -5    1.00    1.30
 -14 -14  -5    1.90    1.40
  -8 -13   6    0.80    1.40
  -7 -13   6    5.10    1.70
  -6 -13   6    7.00    1.80
  -5 -13   6    4.70    1.70
  -4 -13   6    6.60    1.80
  -3 -13   6    1.40    1.50
  -2 -13   6   -0.40    1.40
  -1 -13   6   11.80    2.30
  -9 -12   6   -1.10    1.20
  -8 -12   6   15.10    2.40
  -7 -12   6    3.40    1.40
  -6 -12   6    2.20    1.40
  -5 -12   6    5.50    1.70
  -4 -12   6    9.80    2.00
  -3 -12   6   11.80    2.20
  -2 -12   6    3.40    1.50
  -1 -12   6   -0.40    1.20
 -10 -11   6    0.90    1.20
  -9 -11   6   -0.20    1.10
  -8 -11   6    0.80    1.20
  -7 -11   6    3.70    1.40
  -6 -11   6    7.90    1.80
  -5 -11   6   11.40    2.00
  -4 -11   6   -0.40    1.00
  -3 -11   6   15.40    2.20
  -2 -11   6    1.10    1.20
 -11 -10   6    4.20    1.60
 -10 -10   6   -0.20    1.00
  -9 -10   6   21.40    2.60
  -8 -10   6    0.30    1.10
  -7 -10   6   76.79    4.10
  -6 -10   6   34.10    2.90
  -5 -10   6   30.90    3.00
  -4 -10   6   14.60    2.00
  -3 -10   6   29.40    2.70
  -2 -10   6   29.20    2.70
 -11  -9   6   28.30    3.00
 -10  -9   6   -0.60    1.00
  -9  -9   6   16.80    2.30
  -8  -9   6   -0.10    0.90
  -7  -9   6    1.30    1.10
  -6  -9   6   15.50    2.00
  -5  -9   6    0.90    1.10
   4   9  -6    2.10    1.30
  -4  -9   6    2.40    1.00
  -4  -9   6    2.20    1.10
   3   9  -6    0.20    0.80
   3   9  -6   -0.40    0.90
  -3  -9   6    0.00    0.90
   2   9  -6    5.10    1.30
   2   9  -6    4.80    1.30
  -2  -9   6    5.90    1.40
   1   9  -6    9.70    1.60
   1   9  -6    8.10    1.50
 -11  -8   6    3.10    1.40
 -10  -8   6   16.00    2.20
  -9  -8   6   18.50    2.20
  -8  -8   6   91.39    4.20
  -7  -8   6    3.40    0.80
  -7  -8   6    3.00    1.20
  -6  -8   6  131.69    4.90
  -6  -8   6  122.09    4.10
   5   8  -6   26.20    2.40
   5   8  -6   23.10    2.50
  -5  -8   6   27.10    1.80
  -5  -8   6   32.30    2.40
   4   8  -6  125.39    5.10
   4   8  -6  124.69    5.30
  -4  -8   6  125.49    4.70
  -4  -8   6  128.09    4.20
   3   8  -6   49.99    3.40
   3   8  -6   53.69    3.10
  -3  -8   6   51.69    2.60
  -3  -8   6   57.99    3.00
   2   8  -6   21.70    2.10
   2   8  -6   17.80    2.10
  -2  -8   6   19.90    2.00
  -2  -8   6   20.90    1.80
   1   8  -6  133.59    5.30
   1   8  -6  129.79    5.20
  -1  -8   6  137.59    4.70
   0   8  -6    6.60    1.40
   0   8  -6    6.70    1.30
   0  -8   6    7.30    1.30
  -1   8  -6  182.88    5.70
  -1   8  -6  177.98    6.40
  -1   8  -6  185.08    6.40
   1  -8   6  187.48    6.10
  -2   8  -6    2.00    1.00
  -2   8  -6    2.30    0.90
   2  -8   6    3.30    1.40
 -10  -7   6   24.50    2.50
  -9  -7   6   -0.80    0.80
  -8  -7   6  113.09    3.70
  -8  -7   6  120.89    4.80
  -7  -7   6   -0.40    0.50
  -7  -7   6    0.10    0.80
   6   7  -6   20.90    2.10
   6   7  -6   15.50    2.00
  -6  -7   6   16.70    1.40
  -6  -7   6   21.90    2.00
   5   7  -6   30.40    2.40
   5   7  -6   29.10    2.60
  -5  -7   6   30.40    2.20
  -5  -7   6   27.30    1.70
   4   7  -6    2.60    0.80
   4   7  -6    2.20    1.00
  -4  -7   6    3.00    0.80
  -4  -7   6    4.30    1.00
   3   7  -6    6.40    1.20
   3   7  -6    5.10    1.20
  -3  -7   6    5.30    0.90
  -3  -7   6    5.00    1.10
   2   7  -6    2.30    0.80
   2   7  -6    4.00    1.20
  -2  -7   6    4.50    1.10
  -2  -7   6    2.70    0.80
   1   7  -6   18.40    1.70
   1   7  -6   17.90    1.40
   1   7  -6   14.60    1.70
  -1  -7   6   13.40    1.50
   0   7  -6    9.70    1.40
   0   7  -6   10.60    1.60
   0   7  -6   12.60    1.40
   0  -7   6   11.30    1.40
  -1   7  -6   12.50    1.60
  -1   7  -6   14.20    1.50
  -1   7  -6   19.30    2.00
   1  -7   6   13.30    1.80
   1  -7   6   16.50    1.70
  -2   7  -6   13.60    1.40
  -2   7  -6   11.60    1.60
   2  -7   6    9.20    1.60
   2  -7   6   12.80    1.60
  -3   7  -6    0.40    0.70
  -3   7  -6   -0.30    0.70
   3  -7   6   -0.60    1.10
   3  -7   6    0.70    0.80
  -4   7  -6   30.60    2.50
  -9  -6   6    2.10    1.10
  -8  -6   6  150.28    5.30
  -8  -6   6  141.69    4.30
   7   6  -6   20.90    2.30
  -7  -6   6   18.70    1.90
  -7  -6   6   22.40    1.50
   6   6  -6   20.20    2.10
  -6  -6   6   24.70    1.60
  -6  -6   6   22.60    1.90
   5   6  -6   69.09    3.60
   5   6  -6   69.09    3.40
  -5  -6   6   67.99    2.70
  -5  -6   6   66.99    3.00
   4   6  -6    4.10    1.00
   4   6  -6    3.00    1.00
  -4  -6   6    3.40    0.70
  -4  -6   6    4.10    0.90
   3   6  -6  276.37    8.50
   3   6  -6  273.67    8.30
  -3  -6   6  277.27    7.30
  -3  -6   6  279.57    7.40
   2   6  -6  177.98    5.80
   2   6  -6  175.18    4.90
   2   6  -6  168.78    6.00
  -2  -6   6  170.88    5.20
  -2  -6   6  175.68    5.10
   1   6  -6   56.29    2.80
   1   6  -6   55.29    2.30
   1   6  -6   54.19    3.00
  -1  -6   6   56.79    2.50
   0   6  -6  176.28    4.90
   0   6  -6  163.08    5.70
   0   6  -6  165.48    5.50
   0  -6   6  161.48    5.60
   0  -6   6  167.28    5.10
  -1   6  -6  101.39    4.20
  -1   6  -6   95.69    3.90
  -1   6  -6   97.19    3.40
   1  -6   6   97.19    3.60
   1  -6   6   93.19    4.10
  -2   6  -6  232.88    7.40
  -2   6  -6  249.78    6.70
  -2   6  -6  236.88    7.30
   2  -6   6  245.88    7.00
   2  -6   6  230.28    8.00
  -3   6  -6   -0.70    0.50
  -3   6  -6    0.50    0.70
   3  -6   6   -0.90    0.90
   3  -6   6    0.70    0.70
  -4   6  -6   59.29    2.80
  -4   6  -6   53.89    3.00
   4  -6   6   60.29    3.90
   4  -6   6   61.59    3.10
  -5   6  -6    0.30    0.80
   5  -6   6    0.30    0.80
   8   5  -6   23.20    2.30
  -8  -5   6   24.90    1.70
  -8  -5   6   25.10    2.10
   7   5  -6  268.87    8.60
   7   5  -6  254.07    8.10
  -7  -5   6  257.97    6.80
  -7  -5   6  263.47    7.40
   6   5  -6    2.90    1.00
   6   5  -6    3.90    1.00
  -6  -5   6    3.20    0.70
  -6  -5   6    3.50    0.90
   5   5  -6   48.90    2.50
   5   5  -6   46.70    2.90
  -5  -5   6   47.60    2.40
  -5  -5   6   49.30    2.20
   4   5  -6    0.50    0.70
   4   5  -6   -0.40    0.50
   4   5  -6    0.20    0.50
  -4  -5   6    0.60    0.50
  -4  -5   6    1.00    0.60
   3   5  -6    7.00    1.20
   3   5  -6    9.80    1.00
   3   5  -6    9.90    1.20
  -3  -5   6    8.80    1.00
  -3  -5   6   10.30    1.20
   2   5  -6    0.10    0.70
   2   5  -6    0.70    0.40
   2   5  -6    0.40    0.50
  -2  -5   6    0.30    0.50
  -2  -5   6    1.20    0.60
   1   5  -6    5.60    0.80
   1   5  -6    6.70    1.00
   1   5  -6    5.90    1.20
  -1  -5   6    4.40    0.80
   0   5  -6    2.10    0.60
   0   5  -6    1.20    0.60
   0  -5   6    2.10    0.70
   0  -5   6    1.60    0.60
  -1   5  -6    4.60    1.00
  -1   5  -6    6.00    0.90
  -1   5  -6    5.60    0.90
   1  -5   6    6.60    1.00
   1  -5   6    5.40    1.00
  -2   5  -6    1.10    0.60
  -2   5  -6    1.20    0.60
  -2   5  -6    1.60    0.80
   2  -5   6    1.00    0.70
   2  -5   6    1.60    0.90
  -3   5  -6   43.90    2.20
  -3   5  -6   41.60    2.30
   3  -5   6   41.30    2.90
   3  -5   6   43.00    2.40
  -4   5  -6   12.20    1.40
  -4   5  -6   11.60    1.30
   4  -5   6   13.50    1.60
   4  -5   6    9.80    1.70
  -5   5  -6   10.50    1.40
  -5   5  -6   12.70    1.50
   5  -5   6   11.60    2.10
   5  -5   6   13.80    1.70
   6  -5   6    1.00    0.80
   8   4  -6   25.70    2.50
  -8  -4   6   23.50    1.60
   7   4  -6   46.30    3.10
   7   4  -6   46.30    3.00
  -7  -4   6   47.90    2.60
  -7  -4   6   43.40    2.10
   6   4  -6   -0.50    0.70
   6   4  -6    0.40    0.70
  -6  -4   6    0.60    0.50
  -6  -4   6   -0.30    0.50
   5   4  -6   28.30    2.00
   5   4  -6   24.90    2.10
  -5  -4   6   26.70    1.70
  -5  -4   6   27.60    1.60
   4   4  -6   63.19    3.10
   4   4  -6   64.09    2.30
   4   4  -6   59.09    2.70
  -4  -4   6   64.29    2.50
  -4  -4   6   63.29    2.40
   3   4  -6    2.10    0.50
   3   4  -6    0.60    0.60
   3   4  -6    2.30    0.70
  -3  -4   6    1.60    0.60
  -3  -4   6    1.60    0.60
   2   4  -6  299.67    8.80
   2   4  -6  314.27    8.70
   2   4  -6  313.97    7.60
  -2  -4   6  316.77    7.70
  -2  -4   6  318.77    7.80
   1   4  -6  180.08    4.80
   1   4  -6  171.88    5.70
   1   4  -6  174.08    5.40
  -1  -4   6  164.68    5.00
  -1  -4   6  177.58    4.90
  -1  -4   6  176.28    5.00
  -1  -4   6  180.78    4.80
   0   4  -6  177.58    4.80
   0   4  -6  171.18    5.60
   0   4  -6  169.58    5.20
   0  -4   6  181.58    5.00
   0  -4   6  164.68    5.30
   0  -4   6  175.48    5.00
  -1   4  -6   63.59    2.40
  -1   4  -6   67.69    3.10
  -1   4  -6   63.09    2.60
   1  -4   6   63.29    2.60
   1  -4   6   62.59    2.90
  -2   4  -6   42.70    2.00
  -2   4  -6   40.00    2.30
  -2   4  -6   40.00    2.00
   2  -4   6   40.30    2.10
   2  -4   6   35.30    2.40
  -3   4  -6  239.98    6.90
  -3   4  -6  244.78    6.50
   3  -4   6  233.18    7.90
   3  -4   6  242.98    6.60
  -4   4  -6    6.80    1.00
  -4   4  -6    6.80    1.00
   4  -4   6    5.50    1.00
   4  -4   6    5.30    1.30
   4  -4   6    6.30    0.90
  -5   4  -6  223.78    6.30
  -5   4  -6  217.58    6.60
   5  -4   6  218.78    8.10
   5  -4   6  220.68    6.50
  -6   4  -6    2.40    0.80
  -6   4  -6    1.60    0.70
   6  -4   6    1.90    0.90
   6  -4   6    0.70    1.30
   8   3  -6  116.99    5.20
   8   3  -6  119.79    5.20
  -8  -3   6  115.29    3.90
   7   3  -6   99.29    4.50
   7   3  -6   99.49    4.40
  -7  -3   6   99.29    3.40
   6   3  -6  216.18    7.10
   6   3  -6  226.08    7.20
  -6  -3   6  216.18    5.90
  -6  -3   6  229.38    6.30
   5   3  -6   30.20    2.20
   5   3  -6   31.80    2.20
  -5  -3   6   37.30    1.90
  -5  -3   6   35.10    1.70
   4   3  -6  433.06   10.10
   4   3  -6  433.56   11.50
   4   3  -6  436.66   11.60
  -4  -3   6  433.66   10.10
  -4  -3   6  426.36   10.20
   3   3  -6  153.68    4.30
   3   3  -6  156.48    5.30
   3   3  -6  157.18    5.00
  -3  -3   6  160.78    4.50
  -3  -3   6  157.58    4.30
   2   3  -6  350.06    9.30
   2   3  -6  357.56    9.60
   2   3  -6  353.56    8.40
  -2  -3   6  350.86    8.50
  -2  -3   6  353.86    8.30
   1   3  -6   72.29    2.80
   1   3  -6   73.79    3.10
   1   3  -6   70.19    2.50
  -1  -3   6   69.19    2.60
  -1  -3   6   70.69    2.30
  -1  -3   6   70.49    2.40
   0   3  -6   10.90    1.00
   0   3  -6   11.70    1.00
   0   3  -6   12.20    0.90
   0   3  -6    8.20    1.10
   0  -3   6   11.40    1.10
   0  -3   6    9.80    1.00
  -1   3  -6  110.79    3.60
  -1   3  -6  108.09    4.00
  -1   3  -6  110.59    3.40
   1  -3   6  115.29    3.60
   1  -3   6  109.99    3.50
   1  -3   6  111.09    4.00
  -2   3  -6    8.40    1.10
  -2   3  -6   10.50    1.00
  -2   3  -6    9.60    0.90
   2  -3   6    9.10    1.00
   2  -3   6    9.10    1.20
  -3   3  -6   42.80    2.00
  -3   3  -6   49.00    2.10
  -3   3  -6   48.30    2.50
   3  -3   6   48.00    2.20
   3  -3   6   42.50    2.70
  -4   3  -6    4.80    0.80
  -4   3  -6    3.50    0.70
   4  -3   6    2.70    1.00
   4  -3   6    4.90    0.90
  -5   3  -6    9.80    1.10
  -5   3  -6    8.60    1.10
   5  -3   6    8.20    1.50
   5  -3   6   12.80    1.40
  -6   3  -6    1.10    0.60
  -6   3  -6    0.20    0.50
   6  -3   6    0.70    0.70
   6  -3   6    1.00    0.70
   6  -3   6    1.00    1.10
  -7   3  -6    1.90    0.70
   7  -3   6    0.80    0.80
   7  -3   6    1.50    0.70
   7  -3   6    0.70    1.20
   8   2  -6   13.60    2.10
   8   2  -6   15.20    2.00
  -8  -2   6   13.20    1.30
   7   2  -6    4.90    1.20
   7   2  -6    4.80    1.30
  -7  -2   6    5.20    0.90
   6   2  -6    2.30    0.90
   6   2  -6    1.00    0.90
  -6  -2   6    6.80    1.00
   5   2  -6   21.10    1.90
   5   2  -6   21.70    1.90
   5   2  -6   19.30    1.30
  -5  -2   6   20.30    1.40
  -5  -2   6   20.80    1.50
   4   2  -6  172.98    5.60
   4   2  -6  174.58    4.80
   4   2  -6  168.08    5.60
  -4  -2   6  178.08    4.70
  -4  -2   6  175.08    4.80
   3   2  -6   31.20    2.00
   3   2  -6   31.50    1.50
   3   2  -6   32.00    2.00
  -3  -2   6   29.40    1.50
  -3  -2   6   30.50    1.50
   2   2  -6   16.20    1.50
   2   2  -6   15.70    1.10
   2   2  -6   16.20    1.50
  -2  -2   6   17.10    1.20
  -2  -2   6   15.70    1.00
   1   2  -6  102.19    3.40
   1   2  -6   94.99    3.60
   1   2  -6   99.49    3.00
  -1  -2   6   97.49    3.10
  -1  -2   6   95.29    2.70
  -1  -2   6   97.59    2.80
   0   2  -6  135.89    4.50
   0   2  -6  139.29    4.10
   0   2  -6  138.19    3.90
   0  -2   6  139.19    4.00
   0  -2   6  134.59    4.10
  -1   2  -6  526.05   13.20
  -1   2  -6  532.75   11.90
  -1   2  -6  517.75   12.80
   1  -2   6  514.85   13.80
   1  -2   6  522.25   12.00
  -2   2  -6  387.76    9.80
  -2   2  -6  392.56   10.30
  -2   2  -6  396.66    9.30
   2  -2   6  389.56   11.00
   2  -2   6  389.26    9.40
  -3   2  -6  113.39    3.40
  -3   2  -6  107.89    3.40
  -3   2  -6  109.59    3.90
   3  -2   6  108.69    4.30
   3  -2   6  112.99    3.50
  -4   2  -6  342.17    8.40
  -4   2  -6  332.77    8.70
   4  -2   6  338.87   10.40
   4  -2   6  357.06    8.60
  -5   2  -6   55.99    2.40
  -5   2  -6   62.89    2.10
  -5   2  -6   59.49    2.30
   5  -2   6   64.69    2.60
   5  -2   6   60.09    3.40
  -6   2  -6  369.96    9.20
  -6   2  -6  369.96    8.30
   6  -2   6  380.86   11.90
   6  -2   6  365.96    9.30
  -7   2  -6   -0.30    0.50
   7  -2   6    0.00    0.50
   7  -2   6    2.80    1.30
   7  -2   6    0.90    0.70
  -8   2  -6   71.69    3.00
   8  -2   6   71.59    4.60
   8  -2   6   59.79    3.50
   9  -2   6   17.70    2.20
   8   1  -6   75.29    4.10
   7   1  -6  129.59    5.50
   7   1  -6  131.49    5.10
  -7  -1   6  123.89    4.10
   6   1  -6   63.29    3.20
   6   1  -6   61.69    3.40
  -6  -1   6   66.59    2.60
   5   1  -6  303.47    9.20
   5   1  -6  313.87    7.80
   5   1  -6  309.77    8.80
  -5  -1   6  312.77    7.80
   4   1  -6   68.99    3.10
   4   1  -6   73.09    2.60
   4   1  -6   69.69    3.20
  -4  -1   6   73.99    2.60
  -4  -1   6   69.49    2.50
   3   1  -6 1267.47   27.40
   3   1  -6 1266.77   30.70
   3   1  -6 1264.07   29.80
  -3  -1   6 1273.67   27.50
  -3  -1   6 1290.17   26.60
   2   1  -6   48.00    2.30
   2   1  -6   43.50    1.80
   2   1  -6   45.50    2.30
  -2  -1   6   43.10    1.80
  -2  -1   6   44.00    1.60
   1   1  -6  442.86   10.20
   1   1  -6  443.66   11.40
   1   1  -6  451.75   11.30
  -1  -1   6  440.46   10.20
  -1  -1   6  432.56   11.10
  -1  -1   6  447.66    9.60
   0   1  -6  321.47    7.70
   0   1  -6  312.57    8.50
   0  -1   6  333.87    7.20
   0  -1   6  323.87    7.70
   0  -1   6  316.77    8.50
  -1   1  -6  315.27    8.30
  -1   1  -6  310.77    7.80
  -1   1  -6  315.17    7.50
   1  -1   6  307.57    8.60
   1  -1   6  305.07    7.50
  -2   1  -6  988.30   21.30
  -2   1  -6  964.90   23.00
  -2   1  -6  969.60   22.80
   2  -1   6  979.70   25.10
   2  -1   6  984.50   21.30
  -3   1  -6   44.90    1.90
  -3   1  -6   47.90    1.70
  -3   1  -6   46.50    2.30
   3  -1   6   49.80    2.00
   3  -1   6   45.70    2.40
  -4   1  -6  323.47    8.10
  -4   1  -6  326.37    8.00
   4  -1   6  345.77    8.20
   4  -1   6  322.37    9.90
   4  -1   6  324.97    8.10
  -5   1  -6   18.90    1.30
  -5   1  -6   20.50    1.10
  -5   1  -6   19.50    1.20
  -5   1  -6   19.80    1.30
   5  -1   6   19.50    1.90
   5  -1   6   19.50    1.40
  -6   1  -6  132.99    3.70
  -6   1  -6  128.39    4.00
   6  -1   6  134.19    5.50
   6  -1   6  128.59    4.10
  -7   1  -6    3.40    0.70
  -7   1  -6    3.60    0.70
   7  -1   6    2.20    0.70
   7  -1   6    2.20    1.20
  -8   1  -6    0.60    0.60
  -8   1  -6    2.00    0.60
   8  -1   6    0.90    1.10
   8  -1   6    2.30    1.00
  -9   1  -6    3.70    0.90
   9  -1   6    2.60    1.10
   9  -1   6    3.30    1.70
   7   0  -6   41.90    3.20
   7   0  -6   42.50    2.80
  -7   0   6   45.10    2.30
   6   0  -6   -0.10    0.90
   6   0  -6    0.30    0.60
  -6   0   6    0.20    0.50
   5   0  -6   15.50    1.60
   5   0  -6   15.90    1.80
   5   0  -6   13.80    1.20
  -5   0   6   14.70    1.30
   4   0  -6    1.40    0.70
   4   0  -6    0.90    0.50
   4   0  -6    1.30    0.80
  -4   0   6    1.30    0.50
   3   0  -6   26.30    1.50
   3   0  -6   27.70    2.00
   3   0  -6   32.60    1.80
  -3   0   6   24.70    1.00
  -3   0   6   28.60    1.50
   2   0  -6    0.30    0.40
   2   0  -6    1.70    0.70
   2   0  -6    0.10    0.40
  -2   0   6    0.50    0.40
  -2   0   6    1.60    0.40
  -2   0   6    0.40    0.20
  -2   0   6   -0.60    0.50
   1   0  -6   42.80    2.00
   1   0  -6   38.60    1.70
   1   0  -6   39.60    2.10
  -1   0   6   41.00    2.10
  -1   0   6   40.40    1.70
  -1   0   6   39.90    1.50
  -1   0   6   40.40    1.30
   0   0  -6   91.79    3.30
   0   0  -6   92.09    3.20
   0   0  -6   88.69    2.80
   0   0   6   92.29    2.30
   0   0   6   89.99    2.80
   0   0   6   91.79    2.90
   0   0   6   90.59    3.30
  -1   0  -6   14.70    1.00
  -1   0  -6   18.50    1.40
   1   0   6   16.60    0.70
   1   0   6   15.60    1.10
   1   0   6   12.30    1.20
   1   0   6   15.70    1.10
  -2   0  -6 1057.19   24.60
  -2   0  -6 1047.30   22.70
  -2   0  -6 1048.80   24.30
   2   0   6 1055.29   25.70
   2   0   6 1057.09   26.80
   2   0   6 1061.79   22.80
  -3   0  -6  764.42   17.60
  -3   0  -6  761.22   18.20
  -3   0  -6  757.52   16.80
   3   0   6  769.02   16.80
   3   0   6  767.62   18.80
   3   0   6  756.52   20.10
  -4   0  -6  959.30   22.40
  -4   0  -6  974.30   21.20
   4   0   6  987.10   23.70
   4   0   6  977.90   21.30
   4   0   6  973.00   25.50
  -5   0  -6  280.27    7.50
  -5   0  -6  276.27    6.90
   5   0   6  268.37    6.90
   5   0   6  285.47    8.90
   5   0   6  284.67    6.90
  -6   0  -6  465.75   10.70
  -6   0  -6  460.85   10.20
   6   0   6  462.65   13.70
   6   0   6  455.85   10.80
  -7   0  -6  299.27    7.40
  -7   0  -6  298.07    7.10
   7   0   6  294.77    7.50
   7   0   6  297.67    9.90
  -8   0  -6    2.90    0.70
  -8   0  -6    2.50    0.70
   8   0   6    0.90    1.00
  -9   0  -6  137.19    4.20
  -9   0  -6  142.29    4.40
   9   0   6  138.69    6.40
   9   0   6  146.79    5.90
 -10   0  -6    6.90    1.10
 -10   0  -6    6.30    1.00
  10   0   6    6.40    1.60
   7  -1  -6   50.79    3.00
  -7   1   6   52.09    2.80
   6  -1  -6   54.99    2.90
   6  -1  -6   52.89    3.40
  -6   1   6   58.79    2.60
   5  -1  -6  108.19    3.70
   5  -1  -6  108.19    4.60
   5  -1  -6  111.69    4.10
  -5   1   6  113.39    3.70
   4  -1  -6  139.19    4.60
   4  -1  -6  143.09    4.20
   4  -1  -6  136.19    5.10
  -4   1   6  141.69    4.20
   3  -1  -6  420.06   10.70
   3  -1  -6  411.66   11.40
   3  -1  -6  423.06    9.90
  -3   1   6  411.06    9.90
  -3   1   6  413.16   11.30
   2  -1  -6  692.23   16.80
   2  -1  -6  689.33   17.70
   2  -1  -6  701.63   15.70
  -2   1   6  706.93   15.70
  -2   1   6  694.53   17.90
  -2   1   6  722.33   17.80
   1  -1  -6   25.70    1.80
   1  -1  -6   24.90    1.30
   1  -1  -6   22.90    1.40
  -1   1   6   25.50    1.20
  -1   1   6   23.00    1.30
  -1   1   6   26.60    1.70
   0  -1  -6  555.54   12.40
   0  -1  -6  541.55   14.00
   0  -1  -6  566.94   13.40
   0   1   6  543.65   12.40
  -1  -1  -6  473.15   11.80
  -1  -1  -6  477.35   10.90
   1   1   6  494.85   12.50
   1   1   6  478.85   10.90
  -2  -1  -6  872.11   18.80
  -2  -1  -6  876.41   19.80
  -2  -1  -6  851.41   20.20
  -2  -1  -6  863.71   19.80
   2   1   6  834.32   21.20
   2   1   6  874.81   18.80
   2   1   6  861.31   22.10
  -3  -1  -6 1053.39   22.80
  -3  -1  -6 1049.20   24.60
   3   1   6 1057.09   25.90
   3   1   6 1072.29   22.90
   3   1   6 1080.39   27.30
  -4  -1  -6   39.30    1.60
  -4  -1  -6   38.90    1.60
   4   1   6   38.50    1.80
   4   1   6   37.80    1.60
   4   1   6   39.10    2.20
  -5  -1  -6  276.27    6.60
  -5  -1  -6  271.57    6.60
   5   1   6  275.17    6.70
   5   1   6  272.67    7.30
   5   1   6  272.07    8.60
  -6  -1  -6   20.70    1.20
  -6  -1  -6   19.70    1.20
  -6  -1  -6   19.70    1.10
  -6  -1  -6   18.10    1.20
   6   1   6   19.50    1.20
   6   1   6   17.70    1.90
   6   1   6   20.80    1.20
  -7  -1  -6   68.69    2.50
  -7  -1  -6   72.39    2.50
   7   1   6   69.69    2.50
   7   1   6   67.09    3.70
  -8  -1  -6   10.30    1.10
  -8  -1  -6    8.80    0.90
   8   1   6   10.00    1.70
  -9  -1  -6    2.10    0.70
  -9  -1  -6    1.70    0.60
   9   1   6    3.40    1.30
   9   1   6    0.60    0.80
 -10  -1  -6   17.50    1.40
 -10  -1  -6   17.20    1.60
  10   1   6   16.70    2.20
  10   1   6   13.90    2.20
 -11  -1  -6   17.30    1.70
   6  -2  -6   20.80    1.90
   6  -2  -6   25.30    2.60
  -6   2   6   25.70    1.80
   5  -2  -6    3.50    1.10
   5  -2  -6    4.30    0.80
   5  -2  -6    4.00    0.80
  -5   2   6    4.60    0.90
   4  -2  -6   97.29    4.20
   4  -2  -6   90.89    3.50
   4  -2  -6   95.59    3.30
  -4   2   6   93.69    3.30
  -4   2   6   92.39    3.70
   3  -2  -6  119.69    3.90
   3  -2  -6  125.69    4.70
   3  -2  -6  122.79    3.80
  -3   2   6  120.29    3.70
  -3   2   6  115.99    4.30
   2  -2  -6  217.58    5.70
   2  -2  -6  214.48    6.70
   2  -2  -6  214.88    5.90
  -2   2   6  215.58    6.60
  -2   2   6  216.28    5.70
   1  -2  -6   50.29    2.60
   1  -2  -6   50.69    2.00
   1  -2  -6   49.99    2.00
  -1   2   6   50.19    2.10
  -1   2   6   49.00    2.00
  -1   2   6   50.69    2.50
   0  -2  -6   21.80    1.20
   0  -2  -6   22.70    1.20
   0  -2  -6   22.20    1.70
   0  -2  -6   23.20    1.30
   0   2   6   22.50    1.20
   0   2   6   19.90    1.50
   0   2   6   20.80    1.20
  -1  -2  -6   33.60    1.60
  -1  -2  -6   32.80    1.50
  -1  -2  -6   34.60    1.30
   1   2   6   36.70    1.50
   1   2   6   34.20    1.90
   1   2   6   33.60    1.50
  -2  -2  -6   13.90    1.00
  -2  -2  -6   12.80    0.90
  -2  -2  -6   13.30    0.60
   2   2   6   13.00    1.00
   2   2   6   13.40    0.90
   2   2   6   14.10    1.20
  -3  -2  -6  423.56    9.30
  -3  -2  -6  405.46    9.30
  -3  -2  -6  397.06    9.90
   3   2   6  406.26    9.30
   3   2   6  389.76   10.60
   3   2   6  412.86   11.30
  -4  -2  -6  232.38    5.70
  -4  -2  -6  241.48    5.70
   4   2   6  232.68    5.70
   4   2   6  237.08    6.60
   4   2   6  232.48    7.30
  -5  -2  -6  996.90   21.10
  -5  -2  -6  948.11   21.10
   5   2   6 1000.30   21.20
   5   2   6  988.40   23.90
   5   2   6  960.10   25.70
  -6  -2  -6  219.78    5.60
  -6  -2  -6  220.78    5.50
  -6  -2  -6  227.38    5.50
   6   2   6  213.88    7.40
   6   2   6  221.28    5.50
   6   2   6  218.28    6.10
  -7  -2  -6  359.86    8.50
  -7  -2  -6  356.96    8.40
   7   2   6  356.26    8.40
   7   2   6  359.36   11.30
   7   2   6  368.96    9.30
  -8  -2  -6  168.58    4.70
  -8  -2  -6  165.58    4.40
   8   2   6  160.48    6.60
  -9  -2  -6    6.90    0.80
  -9  -2  -6    5.90    1.00
   9   2   6    6.80    1.50
 -10  -2  -6  133.99    4.30
 -10  -2  -6  137.69    4.00
  10   2   6  133.29    5.80
  10   2   6  130.89    6.30
 -11  -2  -6    3.00    0.70
 -11  -2  -6    3.70    1.00
 -12  -2  -6   71.89    3.30
 -13  -2  -6   36.20    2.50
   5  -3  -6    5.30    1.50
   5  -3  -6    3.80    0.90
   5  -3  -6    7.30    1.10
  -5   3   6    5.10    1.00
  -5   3   6    7.10    1.10
   4  -3  -6  138.79    5.30
   4  -3  -6  131.49    4.30
   4  -3  -6  127.49    4.30
  -4   3   6  133.69    4.20
  -4   3   6  129.19    4.70
   3  -3  -6   29.20    1.70
   3  -3  -6   30.60    2.40
   3  -3  -6   31.80    1.80
  -3   3   6   31.40    1.70
  -3   3   6   28.60    2.00
   2  -3  -6   94.09    3.20
   2  -3  -6   95.89    3.10
   2  -3  -6   96.39    3.90
  -2   3   6   92.89    3.70
  -2   3   6   93.49    3.10
   1  -3  -6  412.46    9.70
   1  -3  -6  411.66   10.00
   1  -3  -6  405.66   11.10
  -1   3   6  401.66   11.10
  -1   3   6  407.56    9.60
   0  -3  -6   24.80    1.80
   0  -3  -6   23.10    1.30
   0  -3  -6   23.70    1.20
   0   3   6   22.50    1.30
   0   3   6   23.80    1.70
  -1  -3  -6 1799.02   41.20
  -1  -3  -6 1914.71   42.40
  -1  -3  -6 1809.92   38.90
   1   3   6 1805.72   44.20
   1   3   6 1907.81   41.20
   1   3   6 1779.62   38.80
  -2  -3  -6  176.68    4.40
  -2  -3  -6  164.78    4.40
  -2  -3  -6  163.88    4.50
   2   3   6  181.08    4.60
   2   3   6  171.68    5.30
   2   3   6  167.48    4.40
  -3  -3  -6  613.14   13.70
  -3  -3  -6  641.34   13.70
   3   3   6  660.43   14.70
   3   3   6  617.84   13.70
   3   3   6  579.64   15.70
  -4  -3  -6  188.88    4.60
  -4  -3  -6  183.88    4.60
   4   3   6  181.08    5.40
   4   3   6  176.28    4.60
  -5  -3  -6    7.70    0.70
  -5  -3  -6    5.00    0.60
   5   3   6    4.50    0.90
   5   3   6    7.30    0.70
   5   3   6    6.40    0.80
  -6  -3  -6  346.87    8.00
  -6  -3  -6  352.86    7.90
  -6  -3  -6  339.37    7.90
   6   3   6  339.87    7.90
   6   3   6  339.37    9.00
   6   3   6  328.57   10.40
  -7  -3  -6   48.00    2.10
  -7  -3  -6   49.90    1.80
   7   3   6   49.50    2.10
   7   3   6   49.90    1.80
   7   3   6   52.09    3.10
  -8  -3  -6  132.69    3.60
  -8  -3  -6  127.69    4.00
   8   3   6  136.09    4.00
   8   3   6  130.49    5.60
  -9  -3  -6   21.90    1.20
  -9  -3  -6   21.30    1.50
   9   3   6   18.00    2.20
 -10  -3  -6   65.69    2.30
 -10  -3  -6   66.09    2.80
  10   3   6   64.39    4.20
 -11  -3  -6   14.60    1.10
 -11  -3  -6   14.20    1.60
  11   3   6   18.10    2.60
  11   3   6   11.60    2.00
 -12  -3  -6    8.70    1.40
 -13  -3  -6    1.20    1.00
 -14  -3  -6   -0.90    1.00
   5  -4  -6    8.30    1.80
   5  -4  -6   15.80    1.70
  -5   4   6   17.90    1.70
   4  -4  -6    0.20    1.00
   4  -4  -6    2.30    0.70
  -4   4   6    1.50    0.70
  -4   4   6    1.50    0.80
   3  -4  -6  212.98    7.20
   3  -4  -6  223.28    6.10
   3  -4  -6  212.08    6.00
  -3   4   6  222.68    6.10
  -3   4   6  210.88    6.80
   2  -4  -6  144.19    4.40
   2  -4  -6  142.99    4.20
   2  -4  -6  149.69    5.40
  -2   4   6  145.29    5.10
  -2   4   6  145.59    4.30
   1  -4  -6  404.16    9.80
   1  -4  -6  405.86    9.80
   1  -4  -6  409.26   11.30
  -1   4   6  410.86   11.20
  -1   4   6  409.66    9.70
   0  -4  -6  188.18    4.80
   0  -4  -6  189.88    6.00
   0  -4  -6  183.68    5.00
   0   4   6  185.38    4.90
   0   4   6  182.08    5.80
  -1  -4  -6  273.17    6.60
  -1  -4  -6  268.87    6.70
   1   4   6  269.97    6.60
   1   4   6  276.97    7.90
  -2  -4  -6   10.00    0.80
  -2  -4  -6   10.00    0.90
   2   4   6   10.60    0.70
   2   4   6    7.80    1.00
   2   4   6   10.60    0.90
  -3  -4  -6   49.30    1.70
  -3  -4  -6   46.40    1.50
  -3  -4  -6   45.10    1.80
   3   4   6   52.19    1.70
   3   4   6   45.10    2.20
   3   4   6   44.50    1.70
  -4  -4  -6  178.88    4.40
  -4  -4  -6  171.58    4.40
   4   4   6  168.88    5.30
   4   4   6  174.88    4.40
   4   4   6  178.58    4.70
  -5  -4  -6   14.80    0.90
  -5  -4  -6   15.30    0.90
   5   4   6   15.00    1.20
   5   4   6   15.20    0.90
  -6  -4  -6  148.29    4.30
  -6  -4  -6  148.19    3.90
  -6  -4  -6  153.88    3.80
   6   4   6  150.68    4.70
   6   4   6  150.78    5.60
   6   4   6  152.68    3.90
  -7  -4  -6  110.79    3.00
  -7  -4  -6  110.49    3.50
   7   4   6  116.19    3.00
   7   4   6  108.89    4.80
   7   4   6  114.59    3.80
  -8  -4  -6   14.90    0.90
  -8  -4  -6   15.80    1.30
   8   4   6   11.00    1.60
   8   4   6   17.90    1.30
  -9  -4  -6   96.59    2.70
  -9  -4  -6   91.69    3.30
   9   4   6   88.99    4.70
 -10  -4  -6    7.80    0.70
 -10  -4  -6    9.30    1.30
  10   4   6    6.70    1.60
 -11  -4  -6   91.99    3.70
  11   4   6   96.19    5.00
  11   4   6   97.79    5.40
 -12  -4  -6   11.10    1.60
 -13  -4  -6   50.79    3.00
 -14  -4  -6    8.60    1.60
 -15  -4  -6   18.10    2.20
   5  -5  -6    0.00    0.80
   4  -5  -6    9.40    1.30
   4  -5  -6    5.60    1.50
  -4   5   6    8.10    1.20
   3  -5  -6   57.89    3.40
   3  -5  -6   56.19    2.60
  -3   5   6   49.70    2.80
  -3   5   6   54.49    2.50
   2  -5  -6   90.69    3.30
   2  -5  -6   97.49    4.20
  -2   5   6   90.49    3.80
  -2   5   6   92.69    3.30
   1  -5  -6   49.60    2.90
   1  -5  -6   55.59    2.40
   1  -5  -6   57.69    1.90
  -1   5   6   56.59    2.30
  -1   5   6   53.69    2.70
   0  -5  -6  298.27    7.50
   0  -5  -6  292.97    8.60
   0   5   6  294.17    7.30
   0   5   6  294.97    8.60
  -1  -5  -6   89.69    3.00
   1   5   6   93.89    3.60
   1   5   6   94.09    2.90
  -2  -5  -6 1287.97   27.70
   2   5   6 1280.07   27.60
   2   5   6 1279.07   31.70
   2   5   6 1307.57   30.00
  -3  -5  -6   89.79    2.80
  -3  -5  -6   89.59    2.70
  -3  -5  -6   91.59    2.70
   3   5   6   85.69    2.70
   3   5   6   89.59    2.30
   3   5   6   86.39    3.40
   3   5   6   91.09    2.70
  -4  -5  -6  423.36    9.70
  -4  -5  -6  414.26    8.90
  -4  -5  -6  434.06    9.60
   4   5   6  425.06    9.60
   4   5   6  431.66   10.00
   4   5   6  423.56   11.40
   4   5   6  428.46   10.20
  -5  -5  -6  102.59    2.90
  -5  -5  -6   98.59    3.20
  -5  -5  -6  106.79    2.90
   5   5   6  104.39    3.80
   5   5   6  107.99    2.90
   5   5   6  108.59    3.20
   5   5   6  108.29    2.80
  -6  -5  -6  147.19    4.20
  -6  -5  -6  146.69    3.80
  -6  -5  -6  147.59    3.70
   6   5   6  148.29    4.80
   6   5   6  149.88    3.80
   6   5   6  155.58    3.80
  -7  -5  -6  369.26    8.50
  -7  -5  -6  369.66    8.90
   7   5   6  399.66    9.10
   7   5   6  385.86   10.30
   7   5   6  368.26   11.60
  -8  -5  -6   41.50    1.40
  -8  -5  -6   37.30    2.00
   8   5   6   39.30    2.80
   8   5   6   42.00    2.10
  -9  -5  -6  218.98    5.10
  -9  -5  -6  222.48    6.10
   9   5   6  214.38    8.10
   9   5   6  222.18    6.40
 -10  -5  -6   -0.10    0.60
 -10  -5  -6    0.20    0.30
  10   5   6    0.00    0.80
 -11  -5  -6  181.68    5.60
  11   5   6  177.28    7.60
 -12  -5  -6    5.00    1.30
 -13  -5  -6    7.10    1.50
 -14  -5  -6    8.30    1.70
 -15  -5  -6    1.00    1.30
 -16  -5  -6    3.40    1.60
   4  -6  -6   34.20    2.40
   4  -6  -6   27.90    2.90
  -4   6   6   31.30    2.30
   3  -6  -6   26.80    2.00
   3  -6  -6   25.10    2.60
  -3   6   6   25.60    2.10
  -3   6   6   27.00    1.90
   2  -6  -6  206.68    7.00
   2  -6  -6  204.38    6.00
  -2   6   6  197.08    6.60
  -2   6   6  197.58    5.80
   1  -6  -6    3.40    1.10
   1  -6  -6    3.50    0.80
  -1   6   6    4.20    0.80
  -1   6   6    3.70    1.00
   0  -6  -6  189.68    5.40
   0  -6  -6  190.38    6.20
   0   6   6  187.78    5.20
   0   6   6  189.48    6.20
  -1  -6  -6   31.10    1.60
   1   6   6   30.60    2.00
   1   6   6   29.90    1.60
   1   6   6   30.50    1.70
  -2  -6  -6  445.26   10.50
   2   6   6  453.45   12.30
   2   6   6  455.75   11.30
   2   6   6  449.76   10.40
  -3  -6  -6   30.80    1.00
  -3  -6  -6   31.50    1.50
   3   6   6   29.60    1.40
   3   6   6   33.70    1.50
   3   6   6   31.00    2.00
  -4  -6  -6   37.40    1.60
  -4  -6  -6   35.50    1.60
  -4  -6  -6   37.80    1.50
  -4  -6  -6   36.20    1.20
   4   6   6   37.00    1.50
   4   6   6   37.80    1.50
   4   6   6   35.10    2.10
  -5  -6  -6   10.00    0.70
  -5  -6  -6    8.20    0.90
  -5  -6  -6   11.20    0.80
  -5  -6  -6   10.20    0.60
   5   6   6    6.40    1.00
   5   6   6   11.10    0.80
   5   6   6   10.10    0.80
  -6  -6  -6    9.70    0.70
  -6  -6  -6    9.20    0.70
  -6  -6  -6    8.90    1.00
   6   6   6    7.70    1.00
   6   6   6    8.80    0.70
  -7  -6  -6    4.40    0.80
  -7  -6  -6    4.70    0.50
   7   6   6    4.90    0.90
   7   6   6    4.80    0.60
  -8  -6  -6   85.19    3.20
  -8  -6  -6   89.09    2.30
   8   6   6   85.19    4.30
   8   6   6   91.39    3.50
  -9  -6  -6    0.50    0.60
   9   6   6    0.70    0.60
   9   6   6    0.50    0.80
 -10  -6  -6   56.19    2.70
  10   6   6   50.09    3.60
 -11  -6  -6    0.40    0.80
  11   6   6    1.50    1.20
 -12  -6  -6   41.40    2.70
 -13  -6  -6    8.10    1.60
 -14  -6  -6   27.50    2.60
 -15  -6  -6    2.00    1.40
 -16  -6  -6   15.40    2.30
   3  -7  -6    4.30    1.10
   3  -7  -6    1.90    1.20
  -3   7   6    4.30    1.00
   2  -7  -6    0.70    0.80
   2  -7  -6    0.80    1.00
  -2   7   6    1.20    0.70
  -2   7   6   -0.50    0.70
   1  -7  -6  103.59    4.50
   1  -7  -6  114.79    3.90
  -1   7   6  103.99    4.30
  -1   7   6  104.09    3.70
   0  -7  -6   45.70    2.30
   0  -7  -6   46.90    2.80
   0   7   6   47.50    2.20
   0   7   6   45.80    2.70
   0   7   6   47.50    2.40
  -1  -7  -6  120.49    3.90
   1   7   6  122.59    4.20
   1   7   6  124.69    3.80
   1   7   6  125.59    4.70
  -2  -7  -6  230.78    6.00
   2   7   6  228.38    7.20
   2   7   6  223.48    6.40
   2   7   6  227.38    5.90
  -3  -7  -6  194.98    4.60
  -3  -7  -6  194.88    5.20
   3   7   6  199.38    6.40
   3   7   6  193.68    5.10
   3   7   6  197.08    5.60
  -4  -7  -6    8.70    0.90
  -4  -7  -6    9.40    0.70
  -4  -7  -6    9.20    0.90
   4   7   6    8.10    0.90
   4   7   6    7.40    1.10
   4   7   6   10.10    0.80
  -5  -7  -6  368.76    8.60
  -5  -7  -6  371.16    8.60
  -5  -7  -6  368.16    8.20
   5   7   6  379.46    8.80
   5   7   6  375.86    9.40
   5   7   6  374.66   10.50
  -6  -7  -6   74.39    2.70
  -6  -7  -6   68.69    2.20
  -6  -7  -6   72.89    2.20
   6   7   6   71.19    3.20
   6   7   6   73.29    2.50
  -7  -7  -6  375.66    8.50
  -7  -7  -6  357.36    8.80
  -7  -7  -6  362.26    8.20
   7   7   6  370.76   10.40
   7   7   6  381.06    9.30
  -8  -7  -6  157.08    3.70
  -8  -7  -6  149.88    4.70
  -8  -7  -6  163.48    4.40
   8   7   6  163.48    5.40
  -9  -7  -6    6.90    1.10
   9   7   6    5.90    1.30
   9   7   6    5.80    1.00
 -10  -7  -6  181.68    5.50
  10   7   6  183.18    5.90
  10   7   6  173.48    7.30
 -11  -7  -6    5.60    1.20
  11   7   6    4.60    1.40
 -12  -7  -6  155.98    5.40
 -13  -7  -6    0.50    1.00
 -14  -7  -6   26.90    2.60
 -15  -7  -6    5.20    1.70
 -16  -7  -6    5.80    1.80
   2  -8  -6   17.20    2.10
  -2   8   6   20.40    1.90
   1  -8  -6   42.80    2.50
   1  -8  -6   39.80    2.80
  -1   8   6   43.80    2.80
  -1   8   6   43.40    2.40
   0  -8  -6    8.90    1.20
   0   8   6   10.90    1.50
   0   8   6    8.30    1.20
   0   8   6    7.80    1.00
  -1  -8  -6  103.79    3.70
   1   8   6  105.09    4.30
   1   8   6  105.29    3.90
   1   8   6  103.69    3.50
  -2  -8  -6    0.60    0.50
   2   8   6   -0.70    0.50
   2   8   6   -0.40    0.60
   2   8   6    0.20    0.50
  -3  -8  -6  155.88    4.10
  -3  -8  -6  152.48    4.10
  -3  -8  -6  150.58    4.40
   3   8   6  150.18    4.20
   3   8   6  155.48    4.80
   3   8   6  152.98    5.50
  -4  -8  -6   30.10    1.50
  -4  -8  -6   30.20    1.30
  -4  -8  -6   27.40    1.50
   4   8   6   27.90    1.70
   4   8   6   28.80    2.10
  -5  -8  -6   29.60    1.60
  -5  -8  -6   30.20    1.40
  -5  -8  -6   29.70    1.30
   5   8   6   29.90    2.20
   5   8   6   32.30    1.70
  -6  -8  -6   71.09    2.30
  -6  -8  -6   71.79    2.30
  -6  -8  -6   65.49    2.60
   6   8   6   71.69    3.40
   6   8   6   73.89    2.70
  -7  -8  -6   22.30    1.30
  -7  -8  -6   24.10    1.60
  -7  -8  -6   24.50    1.10
   7   8   6   24.90    2.00
   7   8   6   24.50    1.40
  -8  -8  -6    4.20    0.80
  -8  -8  -6    2.80    0.80
   8   8   6    3.30    0.90
  -9  -8  -6   19.70    1.70
  -9  -8  -6   20.90    1.50
   9   8   6   19.80    1.80
 -10  -8  -6    4.50    1.10
  10   8   6    4.50    1.10
  10   8   6    5.40    1.50
 -11  -8  -6    2.30    1.00
  11   8   6    1.80    1.20
 -12  -8  -6   -0.70    0.80
 -13  -8  -6    5.50    1.40
 -14  -8  -6    2.10    1.20
 -15  -8  -6    6.20    1.60
 -16  -8  -6    4.30    1.70
 -17  -8  -6    9.40    2.20
  -1   9   6   11.80    1.50
  -1   9   6   14.90    1.90
   0  -9  -6   31.20    2.20
   0   9   6   27.00    2.20
   0   9   6   26.30    2.30
   0   9   6   29.50    1.90
  -1  -9  -6   -0.60    0.60
   1   9   6   -0.20    0.60
   1   9   6    0.60    0.80
  -2  -9  -6   22.10    1.60
   2   9   6   21.80    2.10
   2   9   6   22.50    1.80
  -3  -9  -6   21.90    1.50
   3   9   6   21.10    1.70
   3   9   6   20.60    2.00
  -4  -9  -6   14.30    1.10
  -4  -9  -6   13.60    1.20
   4   9   6   16.70    1.50
   4   9   6   13.80    1.70
  -5  -9  -6   13.90    1.10
  -5  -9  -6   13.60    1.00
  -5  -9  -6   15.60    1.20
   5   9   6   12.20    1.60
   5   9   6   13.20    1.30
  -6  -9  -6   90.19    2.90
  -6  -9  -6   89.39    3.10
  -6  -9  -6   92.09    2.80
   6   9   6   92.99    4.10
   6   9   6   96.39    3.40
  -7  -9  -6   36.30    1.70
  -7  -9  -6   35.90    1.40
  -7  -9  -6   36.10    2.00
   7   9   6   38.90    2.00
   7   9   6   38.40    2.50
  -8  -9  -6   76.49    3.10
  -8  -9  -6   75.79    2.80
   8   9   6   82.19    3.80
  -9  -9  -6  103.19    3.50
  -9  -9  -6  103.99    3.80
   9   9   6  107.39    4.50
 -10  -9  -6   56.59    2.90
 -10  -9  -6   61.59    2.60
  10   9   6   53.69    3.90
  10   9   6   61.99    3.30
 -11  -9  -6  117.89    4.40
 -12  -9  -6   -0.50    0.90
 -13  -9  -6   73.89    3.80
 -14  -9  -6   -0.10    1.10
 -15  -9  -6   61.09    3.80
 -16  -9  -6    0.30    1.40
 -17  -9  -6    1.30    1.60
   0  10   6    5.00    1.40
   1  10   6    6.20    1.30
   1  10   6    4.90    1.30
  -2 -10  -6  107.99    4.00
   2  10   6  112.79    4.40
   2  10   6  116.09    5.00
  -3 -10  -6    1.10    0.60
   3  10   6   -0.10    0.70
   3  10   6    0.00    0.80
  -4 -10  -6   94.89    3.30
   4  10   6  101.49    3.90
   4  10   6   93.69    4.30
  -5 -10  -6    2.20    0.70
  -5 -10  -6    1.90    0.60
   5  10   6    3.60    1.10
   5  10   6    2.00    0.80
  -6 -10  -6  118.69    3.50
  -6 -10  -6  118.19    3.80
  -6 -10  -6  118.29    3.60
   6  10   6  118.09    4.20
   6  10   6  111.49    4.90
  -7 -10  -6   49.30    2.30
  -7 -10  -6   47.80    2.10
  -7 -10  -6   48.50    1.80
   7  10   6   48.00    3.00
  -8 -10  -6    1.50    0.60
  -8 -10  -6    2.00    0.90
   8  10   6    1.10    0.80
  -9 -10  -6    7.70    1.30
  -9 -10  -6    8.30    1.10
   9  10   6    6.20    1.30
 -10 -10  -6   -0.30    0.60
 -10 -10  -6   -0.80    0.80
  10  10   6   -0.10    0.80
 -11 -10  -6   16.10    1.70
 -11 -10  -6   14.30    1.80
  11  10   6   14.70    1.90
 -12 -10  -6    1.50    1.10
 -13 -10  -6   -1.10    0.90
 -14 -10  -6    1.20    1.20
 -15 -10  -6    0.50    1.30
 -16 -10  -6   -0.80    1.40
 -17 -10  -6    1.40    1.70
   3  11   6    1.30    0.90
  -4 -11  -6    8.30    1.10
   4  11   6    7.70    1.30
   4  11   6   10.10    1.80
  -5 -11  -6    5.00    0.90
   5  11   6    5.00    1.30
   5  11   6    5.90    1.20
  -6 -11  -6    7.80    0.90
   6  11   6    7.10    1.20
   6  11   6    8.60    1.60
  -7 -11  -6    4.90    0.70
  -7 -11  -6    6.20    1.00
   7  11   6    3.30    1.10
  -8 -11  -6   19.70    1.60
   8  11   6   13.50    1.90
  -9 -11  -6    6.30    1.20
  -9 -11  -6    6.10    1.10
 -10 -11  -6   54.39    2.80
 -10 -11  -6   56.49    2.70
 -11 -11  -6   26.40    2.20
 -11 -11  -6   23.60    2.00
 -12 -11  -6   79.39    3.80
 -13 -11  -6    1.40    1.10
 -14 -11  -6   41.40    3.20
 -15 -11  -6   -1.50    1.20
 -16 -11  -6   38.20    3.50
 -17 -11  -6    1.10    1.80
   5  12   6   62.29    3.60
  -6 -12  -6   -0.10    0.50
  -8 -12  -6    8.90    1.20
  -9 -12  -6   11.60    1.50
 -10 -12  -6   17.30    1.90
 -11 -12  -6    4.00    1.20
 -12 -12  -6   21.10    2.20
 -13 -12  -6    4.50    1.50
 -14 -12  -6   -0.30    1.10
 -15 -12  -6    0.40    1.40
 -16 -12  -6    0.70    1.60
 -10 -13  -6    1.60    0.90
 -11 -13  -6   20.20    2.10
 -12 -13  -6    3.80    1.30
 -13 -13  -6   40.30    3.00
 -14 -13  -6   -1.20    1.20
 -15 -13  -6   27.80    2.90
 -16 -13  -6    0.60    1.60
 -12 -14  -6    7.30    1.50
 -13 -14  -6    0.80    1.20
 -14 -14  -6   -0.50    1.20
 -15 -14  -6    0.80    1.40
 -14 -15  -6    5.40    1.70
  -5 -13   7   -0.50    1.40
  -4 -13   7   -0.40    1.30
  -3 -13   7    2.20    1.70
  -8 -12   7    0.10    1.20
  -7 -12   7    3.90    1.40
  -6 -12   7    2.20    1.40
  -5 -12   7    6.40    1.80
  -4 -12   7   -0.90    1.10
  -3 -12   7    1.90    1.40
  -2 -12   7   11.70    2.20
  -1 -12   7    4.40    1.70
   0 -12   7    6.10    1.80
  -9 -11   7   16.20    2.40
  -8 -11   7    2.70    1.40
  -7 -11   7    6.90    1.70
  -6 -11   7    3.00    1.40
  -5 -11   7   15.90    2.30
  -4 -11   7    3.00    1.50
  -3 -11   7    2.10    1.30
  -2 -11   7    0.30    1.10
  -1 -11   7    1.10    1.20
 -10 -10   7   -1.40    1.10
  -9 -10   7   -0.60    1.10
  -8 -10   7   -1.30    0.90
  -7 -10   7    1.40    1.20
  -6 -10   7   -0.70    1.00
  -5 -10   7   18.30    2.40
  -4 -10   7   -0.30    1.00
  -3 -10   7    2.00    1.20
  -2 -10   7    2.60    1.30
  -1 -10   7    7.30    1.60
 -11  -9   7    1.70    1.30
 -10  -9   7   20.80    2.60
  -9  -9   7   11.50    1.90
  -8  -9   7   42.00    3.10
  -7  -9   7    1.50    1.10
  -6  -9   7   80.29    4.00
  -5  -9   7    4.90    1.30
  -4  -9   7   59.59    3.40
  -3  -9   7   14.40    2.00
  -2  -9   7   11.30    1.70
  -1  -9   7   14.20    2.00
 -10  -8   7    4.20    1.40
  -9  -8   7    0.60    1.00
  -8  -8   7    1.10    1.10
  -7  -8   7    1.40    1.00
  -6  -8   7    1.20    1.00
  -5  -8   7   22.90    2.20
   4   8  -7    3.30    1.20
  -4  -8   7    4.00    1.20
   3   8  -7    9.00    1.70
   3   8  -7    7.20    1.40
  -3  -8   7    8.10    1.30
  -3  -8   7   11.60    1.70
   2   8  -7    0.10    0.70
   2   8  -7   -0.10    1.00
  -2  -8   7    0.10    0.80
  -2  -8   7   -0.90    0.70
   1   8  -7   11.90    1.80
   1   8  -7   10.90    1.60
  -1  -8   7   11.60    1.70
   0   8  -7    1.00    0.90
   0   8  -7    0.00    1.00
  -1   8  -7    8.10    1.50
  -2   8  -7   33.60    2.90
 -10  -7   7   15.40    2.10
  -9  -7   7    9.90    1.70
  -8  -7   7    5.80    1.40
  -7  -7   7   99.59    4.20
  -6  -7   7   15.00    1.80
  -6  -7   7   12.70    1.40
   5   7  -7  206.88    7.40
   5   7  -7  196.18    7.00
  -5  -7   7  195.38    5.80
  -5  -7   7  202.28    6.30
   4   7  -7    4.40    1.30
   4   7  -7    3.40    1.00
  -4  -7   7    4.60    1.00
  -4  -7   7    4.10    1.10
   3   7  -7   92.19    4.10
   3   7  -7   84.09    4.30
  -3  -7   7   89.49    3.50
  -3  -7   7   94.59    3.70
   2   7  -7   51.09    3.30
   2   7  -7   55.79    3.00
  -2  -7   7   54.39    2.70
  -2  -7   7   56.29    2.90
   1   7  -7   81.59    3.80
   1   7  -7   92.79    4.30
  -1  -7   7   90.49    3.70
  -1  -7   7   92.49    3.70
   0   7  -7  101.59    3.70
   0   7  -7   88.39    4.30
   0   7  -7   96.79    4.10
   0  -7   7   97.39    3.90
  -1   7  -7    6.20    1.10
  -1   7  -7    6.30    1.30
  -1   7  -7    5.90    1.40
   1  -7   7    6.80    1.30
  -2   7  -7    5.80    1.20
  -2   7  -7    6.20    1.10
   2  -7   7    4.30    1.30
   2  -7   7    6.00    1.30
  -3   7  -7   -0.40    0.70
   3  -7   7   -1.50    1.10
  -9  -6   7   23.90    2.40
  -8  -6   7    5.40    1.40
  -7  -6   7    4.80    1.00
  -7  -6   7    3.40    1.10
   6   6  -7   -0.30    0.90
   6   6  -7   -0.60    0.70
  -6  -6   7   -0.90    0.50
  -6  -6   7   -0.10    0.70
   5   6  -7   16.70    2.10
   5   6  -7   20.80    2.00
  -5  -6   7   22.30    1.90
  -5  -6   7   17.80    1.60
   4   6  -7    4.10    1.10
   4   6  -7    2.10    1.00
  -4  -6   7    3.70    0.90
  -4  -6   7    4.60    1.00
   3   6  -7    0.50    0.60
   3   6  -7   -0.90    0.70
  -3  -6   7    0.40    0.60
  -3  -6   7    0.00    0.60
   2   6  -7   20.50    2.20
   2   6  -7   22.90    1.90
   2   6  -7   21.50    1.50
  -2  -6   7   21.50    1.70
  -2  -6   7   23.60    1.80
   1   6  -7   32.00    1.90
   1   6  -7   31.00    2.60
   1   6  -7   31.80    2.10
  -1  -6   7   29.10    2.00
  -1  -6   7   37.00    2.10
   0   6  -7    8.10    1.20
   0   6  -7    5.70    1.30
   0   6  -7    7.50    1.10
   0  -6   7    4.90    1.00
  -1   6  -7    1.40    0.90
  -1   6  -7    1.00    0.70
  -1   6  -7    1.80    0.70
   1  -6   7    0.70    0.80
   1  -6   7    0.20    0.80
  -2   6  -7   28.00    1.90
  -2   6  -7   23.50    2.00
  -2   6  -7   26.00    2.30
   2  -6   7   22.80    2.40
   2  -6   7   26.20    2.10
  -3   6  -7   75.39    3.50
  -3   6  -7   82.49    3.40
   3  -6   7   79.89    3.60
   3  -6   7   77.79    4.30
  -4   6  -7   43.30    2.50
   4  -6   7   34.00    3.40
   4  -6   7   41.10    2.70
  -8  -5   7    0.30    0.90
  -7  -5   7    4.20    0.90
  -7  -5   7    7.70    1.40
   6   5  -7   65.39    3.80
  -6  -5   7   60.69    2.90
  -6  -5   7   62.49    2.70
   5   5  -7   32.70    2.70
  -5  -5   7   38.30    2.00
  -5  -5   7   37.70    2.20
   4   5  -7  157.28    5.90
   4   5  -7  157.08    5.60
  -4  -5   7  158.58    4.80
  -4  -5   7  158.88    4.90
   3   5  -7   13.80    1.20
   3   5  -7   15.20    1.60
   3   5  -7   14.00    1.70
  -3  -5   7   14.40    1.40
  -3  -5   7   14.60    1.40
   2   5  -7  185.38    6.00
   2   5  -7  179.28    6.30
   2   5  -7  184.38    5.20
  -2  -5   7  186.38    5.30
  -2  -5   7  184.18    5.40
   1   5  -7   21.70    1.70
   1   5  -7   23.60    2.20
   1   5  -7   22.70    1.50
  -1  -5   7   21.20    1.60
  -1  -5   7   21.30    1.60
   0   5  -7  183.88    5.20
   0   5  -7  172.78    5.60
   0   5  -7  178.38    6.10
   0  -5   7  172.08    5.60
   0  -5   7  175.18    5.30
  -1   5  -7   91.19    3.60
  -1   5  -7   91.69    3.30
  -1   5  -7   94.79    4.10
   1  -5   7   88.79    3.80
   1  -5   7   96.39    3.60
  -2   5  -7   27.80    1.90
  -2   5  -7   31.30    1.90
  -2   5  -7   31.60    2.40
   2  -5   7   30.60    2.10
   2  -5   7   28.70    2.40
  -3   5  -7   69.19    3.10
  -3   5  -7   70.79    3.00
   3  -5   7   74.09    3.90
   3  -5   7   75.39    3.30
  -4   5  -7    3.20    0.90
  -4   5  -7    2.90    0.90
   4  -5   7    4.10    1.10
   4  -5   7    1.10    1.20
  -5   5  -7   16.60    1.70
   5  -5   7   15.30    1.80
   5  -5   7   12.10    2.10
   6  -5   7   -1.00    0.80
   7   4  -7   54.89    3.90
   7   4  -7   52.99    3.40
  -7  -4   7   55.39    2.50
  -7  -4   7   58.79    2.90
   6   4  -7   46.20    3.00
   6   4  -7   57.69    3.40
  -6  -4   7   54.79    2.40
  -6  -4   7   55.29    2.60
   5   4  -7    0.30    0.70
   5   4  -7    0.30    0.80
  -5  -4   7    1.30    0.70
  -5  -4   7    0.90    0.60
   4   4  -7   13.00    1.60
   4   4  -7   15.50    1.50
  -4  -4   7   17.20    1.40
  -4  -4   7   17.10    1.40
   3   4  -7   17.60    1.50
   3   4  -7   15.80    1.20
   3   4  -7   15.70    1.70
   3   4  -7   17.50    1.60
  -3  -4   7   16.50    1.40
  -3  -4   7   15.80    1.30
   2   4  -7   23.40    1.40
   2   4  -7   16.20    1.70
   2   4  -7   22.60    1.70
  -2  -4   7   23.60    1.50
  -2  -4   7   22.80    1.50
   1   4  -7  121.59    3.80
   1   4  -7  122.89    4.20
   1   4  -7  114.09    4.50
  -1  -4   7  121.99    3.90
  -1  -4   7  123.49    3.80
   0   4  -7    1.00    0.80
   0   4  -7    1.40    0.60
   0   4  -7    2.00    0.60
   0  -4   7    1.30    0.60
   0  -4   7    2.20    0.70
  -1   4  -7    3.60    0.90
  -1   4  -7    3.90    0.70
  -1   4  -7    5.40    0.90
   1  -4   7    3.80    0.80
   1  -4   7    2.90    0.80
  -2   4  -7   14.90    1.30
  -2   4  -7   12.00    1.20
  -2   4  -7   12.20    1.50
   2  -4   7   15.60    1.50
   2  -4   7   10.80    1.40
  -3   4  -7   44.30    2.20
  -3   4  -7   44.80    2.70
  -3   4  -7   41.60    2.10
   3  -4   7   44.30    2.90
   3  -4   7   45.70    2.40
  -4   4  -7    7.90    1.10
  -4   4  -7   10.00    1.20
   4  -4   7   12.10    1.50
   4  -4   7    7.90    1.50
  -5   4  -7  105.49    3.80
   5  -4   7   98.89    3.90
   5  -4   7   97.99    5.00
  -6   4  -7   60.29    2.90
   6  -4   7   69.29    3.30
   6  -4   7   61.59    4.30
   7   3  -7   16.70    2.10
   7   3  -7   12.70    1.90
  -7  -3   7   17.90    1.50
   6   3  -7   10.70    1.60
   6   3  -7   10.20    1.60
  -6  -3   7   10.20    1.30
  -6  -3   7   11.00    1.20
   5   3  -7    4.70    1.10
   5   3  -7    5.20    1.20
  -5  -3   7    5.20    0.90
  -5  -3   7    7.70    1.00
   4   3  -7   40.10    1.90
   4   3  -7   38.80    2.50
   4   3  -7   35.30    2.30
  -4  -3   7   42.60    2.00
  -4  -3   7   41.30    2.00
   3   3  -7  116.19    4.50
   3   3  -7  117.09    4.20
   3   3  -7  113.59    3.60
  -3  -3   7  114.89    3.70
  -3  -3   7  116.29    3.60
   2   3  -7    5.60    0.90
   2   3  -7    4.80    0.80
   2   3  -7    4.10    1.00
  -2  -3   7    4.90    0.80
  -2  -3   7    5.60    0.80
   1   3  -7  234.38    6.10
   1   3  -7  236.68    7.10
   1   3  -7  225.68    6.60
  -1  -3   7  229.18    6.10
  -1  -3   7  237.08    5.90
  -1  -3   7  232.48    6.20
   0   3  -7    5.10    0.80
   0   3  -7    6.60    1.20
   0   3  -7    6.70    0.90
   0  -3   7    6.50    0.80
   0  -3   7    8.20    0.90
   0  -3   7    6.70    0.90
  -1   3  -7  202.78    5.90
  -1   3  -7  210.08    5.70
  -1   3  -7  208.18    6.50
   1  -3   7  210.18    5.80
   1  -3   7  207.98    6.40
  -2   3  -7  106.29    4.20
  -2   3  -7  108.89    3.60
  -2   3  -7  113.09    3.60
   2  -3   7  108.99    3.70
   2  -3   7  110.19    4.30
  -3   3  -7  119.19    3.80
  -3   3  -7  116.59    3.80
  -3   3  -7  112.99    4.40
   3  -3   7  120.19    4.00
   3  -3   7  116.19    4.70
  -4   3  -7  139.79    4.40
  -4   3  -7  145.69    4.40
   4  -3   7  146.69    4.60
   4  -3   7  132.99    5.60
  -5   3  -7    5.20    0.80
  -5   3  -7    7.60    1.10
   5  -3   7    6.90    1.10
   5  -3   7    6.00    1.40
  -6   3  -7    9.60    1.20
   6  -3   7    9.40    1.90
   6  -3   7    8.80    1.30
   6  -3   7   12.50    1.50
  -7   3  -7   11.60    1.40
   7  -3   7    9.90    2.00
   7   2  -7   72.99    3.90
   7   2  -7   71.39    4.10
  -7  -2   7   66.49    2.90
   6   2  -7   79.69    3.80
   6   2  -7   71.19    3.80
  -6  -2   7   70.69    2.90
   5   2  -7  219.18    7.10
   5   2  -7  224.88    7.30
  -5  -2   7  220.58    5.90
  -5  -2   7  216.68    6.00
   4   2  -7   -0.30    0.60
   4   2  -7    0.90    0.40
   4   2  -7    0.00    0.70
  -4  -2   7   -0.10    0.40
  -4  -2   7   -0.30    0.40
   3   2  -7  136.99    4.90
   3   2  -7  143.79    5.00
   3   2  -7  142.29    4.20
  -3  -2   7  143.89    4.00
  -3  -2   7  139.99    4.20
   2   2  -7  152.88    4.30
   2   2  -7  148.69    4.90
   2   2  -7  148.99    5.10
  -2  -2   7  146.39    4.00
  -2  -2   7  146.89    4.40
   1   2  -7  601.54   15.20
   1   2  -7  603.34   13.70
  -1  -2   7  610.14   13.10
  -1  -2   7  591.44   13.80
   0   2  -7  495.35   12.30
   0   2  -7  484.65   12.70
   0   2  -7  499.55   11.50
   0  -2   7  500.05   10.90
   0  -2   7  480.65   12.80
   0  -2   7  487.95   11.50
  -1   2  -7  245.88    7.30
  -1   2  -7  245.78    6.60
  -1   2  -7  255.67    6.50
   1  -2   7  252.47    6.60
   1  -2   7  248.48    7.30
  -2   2  -7   -0.10    0.30
  -2   2  -7    2.10    0.80
  -2   2  -7    1.30    0.50
   2  -2   7    1.10    0.50
   2  -2   7   -0.70    0.40
  -3   2  -7    2.80    0.80
  -3   2  -7    1.10    0.40
  -3   2  -7    1.00    0.50
   3  -2   7    0.90    0.50
   3  -2   7    3.50    0.90
  -4   2  -7    0.20    0.40
  -4   2  -7   -0.10    0.30
   4  -2   7    0.90    0.80
   4  -2   7    0.10    0.50
  -5   2  -7   21.50    1.30
  -5   2  -7   24.80    1.60
   5  -2   7   24.50    2.30
   5  -2   7   21.90    1.60
  -6   2  -7   33.80    1.90
  -6   2  -7   31.40    1.60
   6  -2   7   30.90    2.00
   6  -2   7   29.90    2.70
  -7   2  -7   46.30    2.40
   7  -2   7   46.90    3.70
   7  -2   7   48.80    3.00
   7  -2   7   48.60    2.50
  -8   2  -7   12.80    1.40
   8  -2   7   11.90    2.20
   8  -2   7   12.90    1.80
   7   1  -7    2.20    1.10
   7   1  -7    2.80    1.40
   6   1  -7   16.60    2.00
   6   1  -7   18.70    1.90
  -6  -1   7   16.30    1.50
   5   1  -7   28.40    2.50
   5   1  -7   29.10    2.20
  -5  -1   7   28.20    1.70
   4   1  -7    0.40    0.80
   4   1  -7    0.50    0.50
   4   1  -7    1.30    0.70
  -4  -1   7    0.40    0.50
   3   1  -7   21.70    2.00
   3   1  -7   22.90    1.40
   3   1  -7   20.80    1.80
  -3  -1   7   23.80    1.50
  -3  -1   7   21.30    1.20
   2   1  -7  126.69    4.50
   2   1  -7  125.19    3.80
   2   1  -7  126.39    4.40
  -2  -1   7  116.79    3.70
  -2  -1   7  119.89    3.30
   1   1  -7    9.50    1.20
   1   1  -7    8.60    0.90
   1   1  -7    9.50    1.20
  -1  -1   7    8.40    0.90
  -1  -1   7   12.20    0.80
   0   1  -7  392.16   10.30
   0   1  -7  395.06    9.30
   0  -1   7  392.66    8.60
   0  -1   7  387.06   10.30
   0  -1   7  394.46    9.40
  -1   1  -7   17.20    1.60
  -1   1  -7   15.10    1.00
  -1   1  -7   16.00    1.20
   1  -1   7   14.80    1.20
   1  -1   7   13.80    1.20
  -2   1  -7  813.22   19.50
  -2   1  -7  786.92   19.00
  -2   1  -7  807.52   17.90
   2  -1   7  812.22   21.00
   2  -1   7  804.42   18.00
  -3   1  -7   50.59    2.10
  -3   1  -7   49.20    1.70
  -3   1  -7   50.69    2.50
   3  -1   7   51.09    2.20
   3  -1   7   48.90    2.60
  -4   1  -7  516.25   11.90
  -4   1  -7  501.15   12.10
   4  -1   7  502.35   14.40
   4  -1   7  508.75   12.00
  -5   1  -7   88.29    2.70
  -5   1  -7   90.89    3.10
   5  -1   7   93.99    3.30
   5  -1   7   95.09    4.30
  -6   1  -7    5.90    0.90
  -6   1  -7    7.20    0.90
   6  -1   7    6.10    1.30
   6  -1   7    6.40    1.00
  -7   1  -7   83.19    2.80
  -7   1  -7   79.19    3.00
   7  -1   7   84.89    4.50
   7  -1   7   80.59    3.20
  -8   1  -7   27.70    1.60
  -8   1  -7   29.70    1.90
   8  -1   7   29.40    2.50
   8  -1   7   20.80    2.50
   9  -1   7   75.69    4.20
   7   0  -7  119.49    5.00
   6   0  -7   56.39    3.60
   6   0  -7   57.59    3.20
  -6   0   7   63.89    2.80
   5   0  -7   80.19    4.00
   5   0  -7   77.29    3.50
   5   0  -7   78.19    3.00
  -5   0   7   73.69    3.00
   4   0  -7  414.46   11.70
   4   0  -7  413.36   11.10
   4   0  -7  413.56   10.00
  -4   0   7  404.66   10.00
   3   0  -7   56.59    3.00
   3   0  -7   53.49    2.60
   3   0  -7   61.49    2.40
  -3   0   7   55.19    2.30
   2   0  -7  615.84   16.00
   2   0  -7  634.84   14.20
   2   0  -7  611.54   15.40
  -2   0   7  633.24   16.30
  -2   0   7  615.24   13.30
  -2   0   7  620.24   14.20
   1   0  -7   39.50    1.80
   1   0  -7   39.30    2.30
   1   0  -7   40.30    2.10
  -1   0   7   39.10    1.50
  -1   0   7   40.10    1.90
  -1   0   7   39.80    2.20
  -1   0   7   38.20    1.30
   0   0  -7  841.32   18.40
   0   0  -7  836.92   20.00
   0   0   7  832.12   17.30
   0   0   7  834.82   21.00
   0   0   7  833.82   18.50
   0   0   7  823.42   21.00
  -1   0  -7  286.07    7.70
  -1   0  -7  281.47    7.00
   1   0   7  278.97    7.00
   1   0   7  282.57    8.00
   1   0   7  279.97    6.10
   1   0   7  277.27    7.90
  -2   0  -7  459.85   11.70
  -2   0  -7  460.05   10.70
  -2   0  -7  458.45   11.00
   2   0   7  469.45   12.60
   2   0   7  462.15   12.10
   2   0   7  459.15   10.80
  -3   0  -7  268.37    6.80
  -3   0  -7  273.97    7.50
  -3   0  -7  267.07    6.50
   3   0   7  264.17    8.20
   3   0   7  271.97    7.60
   3   0   7  274.17    6.80
  -4   0  -7   16.00    1.20
   4   0   7   16.70    1.30
   4   0   7   15.10    1.20
   4   0   7   18.30    1.70
  -5   0  -7   34.60    1.70
   5   0   7   32.50    1.70
   5   0   7   29.40    2.30
  -6   0  -7    0.70    0.50
  -6   0  -7    0.70    0.50
   6   0   7    1.10    0.60
   6   0   7    1.10    0.80
  -7   0  -7    1.30    0.50
  -7   0  -7    0.90    0.50
   7   0   7    0.80    0.90
   7   0   7    1.10    0.60
  -8   0  -7    6.40    1.00
  -8   0  -7    5.90    0.90
   8   0   7    3.30    1.30
  -9   0  -7    1.80    0.70
  -9   0  -7    0.10    0.60
   9   0   7    1.50    1.00
   9   0   7    2.00    1.40
 -10   0  -7   43.80    2.30
   7  -1  -7   11.10    1.60
   6  -1  -7   19.50    2.00
   6  -1  -7   21.10    2.50
  -6   1   7   19.40    1.70
   5  -1  -7   11.20    1.30
   5  -1  -7    9.80    1.30
   5  -1  -7   10.80    1.70
  -5   1   7   11.50    1.30
   4  -1  -7    3.60    0.80
   4  -1  -7    4.20    0.90
   4  -1  -7    3.70    1.10
  -4   1   7    4.70    0.90
   3  -1  -7   19.80    1.40
   3  -1  -7   22.20    2.10
   3  -1  -7   22.00    1.60
  -3   1   7   19.20    1.40
  -3   1   7   22.40    1.80
   2  -1  -7    1.60    0.60
   2  -1  -7    1.00    0.80
   2  -1  -7    1.90    0.60
  -2   1   7    2.20    0.80
  -2   1   7    1.20    0.50
   1  -1  -7  193.98    6.20
   1  -1  -7  199.78    5.30
   1  -1  -7  197.68    5.80
  -1   1   7  202.68    5.60
  -1   1   7  192.48    6.20
  -1   1   7  196.08    5.30
   0  -1  -7  216.68    5.60
   0  -1  -7  217.78    6.50
   0  -1  -7  213.28    6.10
   0   1   7  215.18    6.60
   0   1   7  208.28    5.60
  -1  -1  -7  829.82   19.00
  -1  -1  -7  812.92   18.00
  -1  -1  -7  795.82   19.30
   1   1   7  823.12   20.80
   1   1   7  795.92   17.90
   1   1   7  818.52   20.50
  -2  -1  -7  189.38    4.70
  -2  -1  -7  186.98    5.50
  -2  -1  -7  194.98    4.70
  -2  -1  -7  197.38    5.10
   2   1   7  191.68    4.10
   2   1   7  187.38    5.90
   2   1   7  189.98    5.10
   2   1   7  195.48    5.90
  -3  -1  -7  860.81   20.50
  -3  -1  -7  873.01   19.00
   3   1   7  856.01   21.50
   3   1   7  867.21   22.60
   3   1   7  871.51   19.00
  -4  -1  -7   32.20    1.60
   4   1   7   36.30    1.70
   4   1   7   34.80    1.90
   4   1   7   42.90    2.40
  -5  -1  -7  525.65   12.10
   5   1   7  530.35   15.10
   5   1   7  536.55   13.50
   5   1   7  528.35   12.20
  -6  -1  -7  172.48    4.70
  -6  -1  -7  167.38    4.60
   6   1   7  171.08    4.90
   6   1   7  162.68    4.70
   6   1   7  163.08    6.30
  -7  -1  -7   65.29    2.60
  -7  -1  -7   64.39    2.50
   7   1   7   67.09    3.80
   7   1   7   65.09    2.50
  -8  -1  -7  235.08    6.30
  -8  -1  -7  250.37    6.40
   8   1   7  242.08    8.90
  -9  -1  -7    6.20    1.00
  -9  -1  -7    5.80    0.90
   9   1   7    5.50    1.50
 -10  -1  -7   90.89    3.30
 -10  -1  -7   92.69    3.50
  10   1   7   94.29    4.90
 -11  -1  -7    3.10    1.00
   5  -2  -7    6.70    1.10
   5  -2  -7    5.30    1.00
   5  -2  -7    5.50    1.50
  -5   2   7    4.50    0.90
   4  -2  -7  131.99    5.30
   4  -2  -7  130.89    4.30
   4  -2  -7  132.39    4.50
  -4   2   7  126.89    4.80
  -4   2   7  126.39    4.20
   3  -2  -7  255.37    6.70
   3  -2  -7  245.88    7.00
   3  -2  -7  249.08    7.90
  -3   2   7  242.48    6.60
  -3   2   7  249.68    7.70
   2  -2  -7   34.60    1.80
   2  -2  -7   34.90    1.80
   2  -2  -7   35.80    2.50
  -2   2   7   35.10    1.80
  -2   2   7   33.30    2.20
   1  -2  -7  790.62   18.80
   1  -2  -7  804.32   17.80
   1  -2  -7  789.52   20.10
  -1   2   7  797.52   17.70
  -1   2   7  795.42   20.40
   0  -2  -7    1.40    0.50
   0  -2  -7    0.90    0.70
   0  -2  -7    1.50    0.50
   0   2   7    0.50    0.50
   0   2   7    1.20    0.70
  -1  -2  -7  458.65   11.50
  -1  -2  -7  477.45   11.30
  -1  -2  -7  464.85   10.80
   1   2   7  469.55   10.80
   1   2   7  462.15   12.40
  -2  -2  -7   78.99    2.90
  -2  -2  -7   84.29    2.30
  -2  -2  -7   85.09    2.70
   2   2   7   78.89    3.20
   2   2   7   81.49    2.70
  -3  -2  -7  230.58    6.20
  -3  -2  -7  231.48    5.80
   3   2   7  230.68    5.80
   3   2   7  229.38    7.10
   3   2   7  225.48    6.70
  -4  -2  -7  591.24   13.40
   4   2   7  591.74   16.30
   4   2   7  606.14   13.50
   4   2   7  602.64   15.30
  -5  -2  -7   33.50    1.60
   5   2   7   33.10    1.60
   5   2   7   33.90    2.30
   5   2   7   35.10    1.80
  -6  -2  -7   35.50    1.80
  -6  -2  -7   35.70    1.60
   6   2   7   34.10    2.50
   6   2   7   33.40    1.60
   6   2   7   32.40    1.80
  -7  -2  -7    4.00    0.70
  -7  -2  -7    2.10    0.60
   7   2   7    3.30    0.60
   7   2   7    2.60    0.60
   7   2   7    1.60    1.00
  -8  -2  -7    6.60    0.80
  -8  -2  -7    7.50    1.10
   8   2   7   10.60    1.80
  -9  -2  -7    7.90    1.10
  -9  -2  -7    8.90    1.00
   9   2   7    7.90    1.70
 -10  -2  -7    2.60    0.70
 -10  -2  -7    2.50    0.90
  10   2   7    1.40    1.30
 -11  -2  -7   29.10    1.80
 -11  -2  -7   30.80    2.10
 -12  -2  -7    1.10    0.90
 -13  -2  -7    1.50    1.00
   5  -3  -7  196.98    5.90
   5  -3  -7  193.68    7.30
  -5   3   7  191.18    5.90
   4  -3  -7    0.80    0.60
   4  -3  -7    1.00    0.60
   4  -3  -7   -0.50    0.90
  -4   3   7    0.50    0.60
  -4   3   7    0.50    0.70
   3  -3  -7   55.09    2.50
   3  -3  -7   51.99    3.20
   3  -3  -7   49.40    2.40
  -3   3   7   54.79    2.40
  -3   3   7   51.99    2.90
   2  -3  -7   64.69    2.60
   2  -3  -7   67.09    2.60
   2  -3  -7   66.89    3.40
  -2   3   7   65.59    2.60
  -2   3   7   66.99    3.20
   1  -3  -7   14.80    1.30
   1  -3  -7   17.40    1.20
   1  -3  -7   14.40    1.60
  -1   3   7   16.50    1.30
  -1   3   7   17.10    1.70
   0  -3  -7   12.80    1.50
   0  -3  -7   12.80    1.10
   0  -3  -7   13.30    1.10
   0   3   7   14.00    1.10
   0   3   7   14.90    1.50
  -1  -3  -7   89.19    2.80
  -1  -3  -7   84.29    2.90
  -1  -3  -7   84.99    2.90
   1   3   7   89.79    3.50
   1   3   7   89.49    2.80
   1   3   7   86.99    2.90
  -2  -3  -7  389.26    9.70
  -2  -3  -7  386.76    9.30
  -2  -3  -7  397.96    9.50
   2   3   7  410.06    9.70
   2   3   7  390.76    9.20
   2   3   7  392.16   10.70
  -3  -3  -7   56.09    2.10
  -3  -3  -7   55.69    2.10
   3   3   7   55.79    2.50
   3   3   7   53.19    2.00
  -4  -3  -7  171.08    4.60
  -4  -3  -7  179.78    4.50
   4   3   7  166.18    4.50
   4   3   7  169.08    5.30
  -5  -3  -7   80.09    2.50
  -5  -3  -7   81.29    2.50
   5   3   7   75.19    3.60
   5   3   7   76.69    2.50
   5   3   7   76.69    3.00
  -6  -3  -7  218.08    5.70
  -6  -3  -7  219.58    5.50
   6   3   7  218.98    6.30
   6   3   7  213.58    5.50
   6   3   7  214.38    7.50
  -7  -3  -7  177.38    5.00
  -7  -3  -7  172.98    4.60
   7   3   7  171.58    6.60
   7   3   7  178.38    5.30
  -8  -3  -7  135.79    4.30
  -8  -3  -7  139.29    3.90
   8   3   7  140.29    4.30
   8   3   7  135.09    5.90
  -9  -3  -7  126.39    3.70
  -9  -3  -7  126.99    4.20
   9   3   7  128.79    5.90
 -10  -3  -7   47.00    2.00
 -10  -3  -7   46.60    2.50
  10   3   7   50.49    3.80
 -11  -3  -7   57.39    2.20
 -11  -3  -7   56.59    2.80
 -12  -3  -7    2.10    1.00
 -13  -3  -7   46.10    2.90
 -14  -3  -7    3.80    1.30
   5  -4  -7  127.09    4.60
   4  -4  -7   -0.60    0.50
   4  -4  -7   -1.20    1.00
  -4   4   7    0.40    0.60
  -4   4   7   -1.00    0.60
   3  -4  -7  168.48    6.20
   3  -4  -7  169.18    5.20
  -3   4   7  158.58    5.00
  -3   4   7  159.18    5.80
   2  -4  -7  144.79    4.30
   2  -4  -7  148.29    4.60
   2  -4  -7  142.59    5.50
  -2   4   7  142.39    5.20
  -2   4   7  145.09    4.50
   1  -4  -7   19.80    2.00
   1  -4  -7   21.10    1.50
   1  -4  -7   18.20    1.20
  -1   4   7   19.00    1.40
  -1   4   7   26.60    2.00
   0  -4  -7  537.55   14.20
   0  -4  -7  542.35   12.70
   0  -4  -7  522.75   12.40
   0   4   7  530.65   14.30
   0   4   7  533.55   12.40
  -1  -4  -7   12.70    0.90
  -1  -4  -7   14.20    1.10
   1   4   7   14.80    1.10
   1   4   7   12.50    1.40
  -2  -4  -7  383.86    9.30
  -2  -4  -7  402.16    9.70
  -2  -4  -7  387.36    9.40
   2   4   7  403.56    9.40
   2   4   7  387.26   10.80
   2   4   7  386.66    9.20
  -3  -4  -7   34.70    1.60
  -3  -4  -7   33.30    1.20
   3   4   7   34.80    2.00
   3   4   7   37.00    1.50
   3   4   7   33.10    1.50
  -4  -4  -7  193.58    4.90
  -4  -4  -7  192.58    5.00
   4   4   7  186.88    4.90
   4   4   7  188.98    5.90
  -5  -4  -7  292.77    6.80
  -5  -4  -7  284.77    6.90
   5   4   7  287.37    6.90
   5   4   7  278.77    8.10
  -6  -4  -7   48.30    1.80
  -6  -4  -7   46.80    2.10
   6   4   7   48.70    2.90
   6   4   7   47.30    2.30
   6   4   7   46.60    1.80
  -7  -4  -7  138.79    4.30
  -7  -4  -7  146.59    3.90
   7   4   7  144.89    5.80
   7   4   7  146.29    4.70
  -8  -4  -7    1.20    0.70
  -8  -4  -7    2.20    0.50
   8   4   7    3.00    0.70
   8   4   7    2.90    1.00
  -9  -4  -7   65.19    2.80
  -9  -4  -7   65.39    2.20
   9   4   7   69.99    4.10
 -10  -4  -7    8.00    1.30
 -10  -4  -7    7.10    0.80
  10   4   7    9.60    1.90
 -11  -4  -7    0.40    0.80
 -11  -4  -7    2.00    0.50
 -12  -4  -7    0.00    0.80
 -13  -4  -7   -0.70    0.90
 -14  -4  -7    1.60    1.10
 -15  -4  -7    0.80    1.20
   4  -5  -7  173.88    5.60
   4  -5  -7  170.88    6.90
  -4   5   7  175.28    5.60
   3  -5  -7   95.09    3.60
   3  -5  -7   88.89    4.40
  -3   5   7   80.49    3.90
  -3   5   7   95.29    3.60
   2  -5  -7   65.09    2.90
   2  -5  -7   66.79    3.60
  -2   5   7   66.19    2.80
  -2   5   7   64.89    3.30
   1  -5  -7   16.70    1.80
   1  -5  -7   19.60    1.50
  -1   5   7   19.50    1.40
  -1   5   7   19.30    1.90
   0  -5  -7   52.89    2.30
   0  -5  -7   49.70    2.80
   0   5   7   56.49    2.30
   0   5   7   52.99    2.80
  -1  -5  -7    0.50    0.50
  -1  -5  -7   -0.30    0.20
   1   5   7    0.50    0.50
   1   5   7   -0.10    0.60
  -2  -5  -7  112.79    3.50
   2   5   7  114.49    4.20
   2   5   7  109.99    3.40
  -3  -5  -7   53.59    2.10
  -3  -5  -7   50.79    1.80
   3   5   7   50.89    2.00
   3   5   7   49.99    2.60
  -4  -5  -7   49.80    1.90
  -4  -5  -7   48.40    1.80
   4   5   7   50.69    1.90
   4   5   7   47.20    2.40
   4   5   7   47.10    1.80
  -5  -5  -7   31.30    1.40
  -5  -5  -7   27.40    1.40
   5   5   7   27.40    1.30
   5   5   7   26.50    1.80
  -6  -5  -7    2.20    0.70
  -6  -5  -7    1.80    0.40
   6   5   7    1.10    0.40
   6   5   7    0.90    0.60
  -7  -5  -7   27.60    1.70
  -7  -5  -7   25.30    1.20
   7   5   7   27.80    1.80
   7   5   7   26.00    2.30
  -8  -5  -7    9.00    0.80
  -8  -5  -7    8.70    1.20
   8   5   7    9.50    1.10
   8   5   7    6.20    1.30
  -9  -5  -7   16.90    1.70
  -9  -5  -7   18.10    1.00
   9   5   7   15.90    2.20
   9   5   7   17.20    1.50
 -10  -5  -7   84.59    3.40
 -10  -5  -7   80.89    2.40
  10   5   7   83.59    4.70
 -11  -5  -7    3.40    1.00
  11   5   7    3.90    1.50
 -12  -5  -7  113.79    4.40
 -13  -5  -7   -0.20    0.90
 -14  -5  -7   48.50    3.20
 -15  -5  -7    2.30    1.30
 -16  -5  -7   13.00    2.10
   3  -6  -7    3.00    1.40
   3  -6  -7    6.20    1.20
  -3   6   7    7.40    1.20
  -3   6   7    5.40    1.30
   2  -6  -7  126.79    5.30
   2  -6  -7  120.99    4.30
  -2   6   7  121.99    4.20
  -2   6   7  114.99    4.80
   1  -6  -7   52.69    2.60
   1  -6  -7   52.39    3.20
  -1   6   7   54.09    2.50
  -1   6   7   53.89    3.00
   0  -6  -7  111.49    3.80
   0  -6  -7  114.59    4.50
   0   6   7  107.89    3.60
   0   6   7  108.29    4.40
  -1  -6  -7  178.58    5.10
   1   6   7  175.28    6.00
   1   6   7  171.78    4.90
  -2  -6  -7    4.10    0.80
   2   6   7    0.30    0.40
   2   6   7    0.80    0.70
  -3  -6  -7  363.66    8.70
   3   6   7  362.66   10.30
   3   6   7  364.76    8.60
   3   6   7  357.36    9.00
  -4  -6  -7    6.80    0.80
   4   6   7    6.90    0.70
   4   6   7    7.30    0.80
   4   6   7    7.80    1.10
  -5  -6  -7  490.95   11.20
   5   6   7  506.15   11.70
   5   6   7  491.65   11.10
   5   6   7  472.85   13.20
  -6  -6  -7   33.50    1.80
  -6  -6  -7   33.80    1.50
   6   6   7   32.80    2.00
  -7  -6  -7  211.18    5.90
  -7  -6  -7  217.18    5.30
   7   6   7  217.68    6.70
  -8  -6  -7  171.58    4.30
  -8  -6  -7  163.38    5.00
   8   6   7  178.08    6.90
   8   6   7  171.48    5.60
  -9  -6  -7   46.80    2.40
  -9  -6  -7   45.80    1.50
   9   6   7   48.70    3.40
   9   6   7   47.90    2.40
 -10  -6  -7   79.79    3.40
  10   6   7   86.79    4.80
 -11  -6  -7    0.10    0.90
  11   6   7   -0.20    1.00
 -12  -6  -7   17.40    1.90
 -13  -6  -7    3.70    1.30
 -14  -6  -7    1.20    1.20
 -15  -6  -7   -0.20    1.10
 -16  -6  -7   -0.30    1.20
 -17  -6  -7   -1.00    1.40
   2  -7  -7   77.79    3.50
   2  -7  -7   84.99    4.30
  -2   7   7   75.99    3.80
  -2   7   7   79.59    3.40
   1  -7  -7  155.88    5.90
   1  -7  -7  154.48    5.10
  -1   7   7  157.38    5.80
  -1   7   7  154.58    4.90
   0  -7  -7   39.80    2.70
   0  -7  -7   40.00    2.20
   0   7   7   40.80    2.60
   0   7   7   36.60    2.00
  -1  -7  -7   66.49    2.70
   1   7   7   62.09    2.50
   1   7   7   61.29    3.20
  -2  -7  -7   57.69    2.40
   2   7   7   58.09    2.30
   2   7   7   61.99    2.50
   2   7   7   60.59    3.10
  -3  -7  -7   78.59    2.80
   3   7   7   81.39    3.60
   3   7   7   80.99    2.80
   3   7   7   77.09    2.70
  -4  -7  -7   14.70    1.10
   4   7   7   15.00    1.10
   4   7   7   13.70    1.10
   4   7   7   11.50    1.40
  -5  -7  -7   55.39    2.30
  -5  -7  -7   48.90    2.00
   5   7   7   52.19    2.80
   5   7   7   50.59    1.90
  -6  -7  -7    0.30    0.40
  -6  -7  -7    1.00    0.60
   6   7   7   -0.30    0.60
  -7  -7  -7   41.60    2.10
  -7  -7  -7   39.00    1.50
   7   7   7   42.90    2.50
  -8  -7  -7    2.30    0.90
  -8  -7  -7    5.70    0.60
   8   7   7    3.00    0.90
  -9  -7  -7    3.70    0.90
   9   7   7    5.90    1.40
   9   7   7    7.10    1.20
 -10  -7  -7   -0.10    0.70
  10   7   7    0.10    0.90
  10   7   7   -0.10    0.60
  11   7   7   72.79    4.70
 -12  -7  -7    1.70    1.00
 -13  -7  -7   80.59    4.00
 -14  -7  -7    6.70    1.60
 -15  -7  -7   35.20    3.10
 -16  -7  -7    1.70    1.50
 -17  -7  -7    8.30    2.00
   1  -8  -7   13.40    1.80
   1  -8  -7   16.70    2.10
  -1   8   7   17.50    2.00
  -1   8   7   15.60    1.60
   0  -8  -7    5.50    1.10
   0   8   7    5.20    1.30
   0   8   7    4.50    0.90
  -1  -8  -7   61.79    2.80
   1   8   7   64.49    3.40
   1   8   7   67.89    3.00
   1   8   7   61.19    2.60
  -2  -8  -7  120.69    3.90
   2   8   7  117.59    4.10
   2   8   7  118.09    3.80
   2   8   7  114.79    4.70
  -3  -8  -7    2.00    0.70
   3   8   7    4.20    0.80
   3   8   7    2.50    0.90
  -4  -8  -7  192.88    5.30
  -4  -8  -7  198.88    5.20
   4   8   7  187.78    6.60
   4   8   7  195.18    5.60
  -5  -8  -7   24.00    1.40
  -5  -8  -7   23.80    1.60
   5   8   7   24.90    1.50
   5   8   7   23.30    2.00
  -6  -8  -7  242.88    6.00
  -6  -8  -7  237.48    6.30
   6   8   7  240.28    7.70
  -7  -8  -7   11.70    0.90
  -7  -8  -7   11.90    1.30
   7   8   7   10.20    1.40
  -8  -8  -7  223.68    5.30
  -8  -8  -7  221.08    6.30
   8   8   7  229.88    7.30
  -9  -8  -7  102.99    3.90
   9   8   7  109.59    4.40
   9   8   7  107.89    5.40
 -10  -8  -7  136.19    4.80
  10   8   7  139.89    6.50
  10   8   7  147.09    5.30
 -11  -8  -7   60.89    3.20
 -12  -8  -7   14.50    1.80
 -13  -8  -7   35.80    2.80
 -14  -8  -7   -1.10    1.00
 -15  -8  -7    0.90    1.30
 -16  -8  -7   -1.10    1.20
 -17  -8  -7   -0.90    1.40
   0   9   7  143.69    5.80
  -1  -9  -7   63.89    3.00
   1   9   7   66.89    3.20
   1   9   7   63.59    3.60
  -2  -9  -7   64.69    2.80
   2   9   7   62.59    3.50
   2   9   7   62.79    3.00
  -3  -9  -7   53.99    2.20
  -3  -9  -7   56.89    2.50
   3   9   7   57.09    2.60
   3   9   7   55.29    3.10
  -4  -9  -7   23.70    1.40
  -4  -9  -7   18.90    1.40
   4   9   7   22.20    2.20
   4   9   7   20.70    1.60
  -5  -9  -7   24.20    1.50
  -5  -9  -7   25.40    1.60
   5   9   7   21.60    2.10
   5   9   7   22.10    1.60
  -6  -9  -7   14.00    1.10
  -6  -9  -7   13.10    1.30
   6   9   7   14.50    1.80
  -7  -9  -7   15.50    1.50
  -7  -9  -7   15.80    1.00
   7   9   7   13.90    1.70
  -8  -9  -7   30.20    2.00
  -8  -9  -7   31.10    1.30
   8   9   7   33.80    2.50
  -9  -9  -7   29.10    2.10
   9   9   7   27.30    2.30
 -10  -9  -7    0.50    0.80
  10   9   7    0.20    1.00
  10   9   7   -0.20    0.70
 -11  -9  -7    0.60    0.90
 -12  -9  -7   12.90    1.80
 -13  -9  -7    1.50    1.20
 -14  -9  -7   10.20    1.90
 -15  -9  -7    3.30    1.50
 -16  -9  -7   19.10    2.70
 -17  -9  -7   -0.60    1.40
   1  10   7    0.60    0.80
   2  10   7    3.50    1.00
   2  10   7    1.70    1.00
  -3 -10  -7   46.90    2.40
   3  10   7   39.60    2.40
   3  10   7   43.60    3.00
  -4 -10  -7    0.90    0.60
   4  10   7    0.60    0.70
   4  10   7    1.30    1.00
  -5 -10  -7   48.20    2.20
  -5 -10  -7   49.10    2.20
   5  10   7   48.10    3.10
  -6 -10  -7    0.00    0.60
  -6 -10  -7    0.10    0.40
   6  10   7   -0.40    0.70
  -7 -10  -7   58.49    2.60
  -7 -10  -7   58.69    2.20
   7  10   7   61.99    3.50
  -8 -10  -7   26.50    1.90
   8  10   7   27.10    2.40
  -9 -10  -7  119.19    4.30
   9  10   7  126.49    5.20
 -10 -10  -7   45.50    2.70
  10  10   7   42.70    3.00
 -11 -10  -7  112.49    4.50
 -12 -10  -7   35.80    2.70
 -13 -10  -7   30.90    2.70
 -14 -10  -7   17.80    2.30
 -15 -10  -7   -0.80    1.10
 -16 -10  -7   -0.20    1.40
 -17 -10  -7    1.60    1.60
   3  11   7   56.69    3.30
  -5 -11  -7   40.40    2.10
  -6 -11  -7    0.30    0.60
  -6 -11  -7    0.60    0.50
  -7 -11  -7   16.90    1.60
  -7 -11  -7   18.80    1.30
  -8 -11  -7   20.60    1.80
  -9 -11  -7   17.40    1.80
 -10 -11  -7   20.90    2.00
 -11 -11  -7    9.00    1.50
 -12 -11  -7    0.10    1.00
 -13 -11  -7    0.90    1.10
 -14 -11  -7   -0.90    1.00
 -15 -11  -7    0.30    1.20
 -16 -11  -7    0.00    1.50
 -17 -11  -7    3.30    1.80
  -8 -12  -7   46.40    2.50
  -9 -12  -7    4.00    1.10
 -10 -12  -7   56.59    2.90
 -11 -12  -7   11.70    1.70
 -12 -12  -7   21.10    2.30
 -13 -12  -7   21.20    2.50
 -14 -12  -7   19.50    2.40
 -15 -12  -7   13.30    2.20
 -16 -12  -7   -0.60    1.50
 -17 -12  -7    6.40    2.20
 -10 -13  -7   21.10    2.00
 -11 -13  -7   -0.40    0.90
 -12 -13  -7   12.50    1.80
 -13 -13  -7    7.10    1.60
 -14 -13  -7   -0.40    1.10
 -15 -13  -7    1.10    1.50
 -16 -13  -7    1.00    1.60
 -12 -14  -7    2.30    1.20
 -13 -14  -7    2.10    1.30
 -14 -14  -7    2.60    1.50
 -15 -14  -7    5.20    1.70
 -16 -14  -7    5.10    2.00
 -14 -15  -7    5.00    1.60
 -15 -15  -7    0.80    1.60
  -6 -12   8    2.10    1.40
  -5 -12   8    1.10    1.40
  -4 -12   8    2.70    1.50
  -3 -12   8   -0.80    1.20
  -2 -12   8    0.00    1.30
  -1 -12   8   -0.50    1.30
  -8 -11   8    0.40    1.20
  -7 -11   8    6.60    1.70
  -6 -11   8    8.60    1.80
  -5 -11   8    1.30    1.20
  -4 -11   8   21.90    2.70
  -3 -11   8   -1.40    1.00
  -2 -11   8   38.40    3.30
  -1 -11   8    0.40    1.20
   0 -11   8    1.50    1.40
  -9 -10   8    7.00    1.70
  -8 -10   8    1.40    1.20
  -7 -10   8    1.30    1.10
  -6 -10   8   12.50    2.00
  -5 -10   8    4.50    1.50
  -4 -10   8    1.70    1.30
  -3 -10   8   -0.60    0.90
  -2 -10   8    0.10    1.10
  -1 -10   8   -0.50    1.00
   0 -10   8    2.70    1.30
 -10  -9   8    5.40    1.60
  -9  -9   8   -0.60    1.00
  -8  -9   8    3.60    1.30
  -7  -9   8   -0.10    1.00
  -6  -9   8   19.50    2.30
  -5  -9   8    1.80    1.20
  -4  -9   8    1.20    1.10
  -3  -9   8   13.30    1.90
  -2  -9   8    1.50    1.20
  -1  -9   8   32.70    2.70
 -10  -8   8   40.50    3.10
  -9  -8   8    3.10    1.30
  -8  -8   8   36.70    2.80
  -7  -8   8   45.90    3.00
  -6  -8   8   17.60    2.10
  -5  -8   8   29.60    2.40
  -4  -8   8    2.60    1.10
  -3  -8   8   15.10    1.90
   2   8  -8    3.40    1.30
  -2  -8   8    6.50    1.40
   1   8  -8   13.00    1.80
  -1  -8   8   12.40    1.80
   0   8  -8    9.10    1.60
  -9  -7   8    1.00    1.10
  -8  -7   8    1.00    1.00
  -7  -7   8    1.90    1.00
  -6  -7   8    1.50    1.00
  -5  -7   8    9.40    1.50
   4   7  -8    7.20    1.40
  -4  -7   8    8.40    1.40
   3   7  -8   11.80    1.70
  -3  -7   8   11.30    1.60
[truncated: 99,049 more chars]
