# Supplementary material for: Crystal structure of 1,4-bis­(3-ammonio­prop­yl)piperazine-1,4-diium bis­[dichromate(VI)]
Source: Acta Crystallogr E Crystallogr Commun. 2016 Apr 5;72(Pt 5):616–9. doi: 10.1107/S2056989016005284 (PMC4908532; doi:10.1107/S2056989016005284)
Supplement: Supplementary file 2 [file e-72-00616-Isup2.hkl]

data_I                                                                          
_shelx_title ' VETRI2_a.res in P-1'                                             
_shelx_refln_list_code          4                                               
_shelx_F_calc_maximum      130.42                                               
_exptl_crystal_F_000       324.00                                               
_reflns_d_resolution_high  0.8409                                               
                                                                                
loop_                                                                           
 _space_group_symop_operation_xyz                                               
 'x, y, z'                                                                      
 '-x, -y, -z'                                                                   
                                                                                
_cell_length_a     8.5361                                                       
_cell_length_b     8.6272                                                       
_cell_length_c     8.8576                                                       
_cell_angle_alpha  77.761                                                       
_cell_angle_beta   72.307                                                       
_cell_angle_gamma  60.985                                                       
                                                                                
_shelx_F_squared_multiplier     1.000                                           
                                                                                
loop_                                                                           
 _refln_index_h                                                                 
 _refln_index_k                                                                 
 _refln_index_l                                                                 
 _refln_F_squared_calc                                                          
 _refln_F_squared_meas                                                          
 _refln_F_squared_sigma                                                         
 _refln_observed_status                                                         
   1   0   0        102.37        111.65         1.38 o                         
   2   0   0      11236.74      10899.40        85.67 o                         
   3   0   0          1.79         10.30         0.37 o                         
   4   0   0        835.44        843.01         7.75 o                         
   5   0   0       2007.68       2010.98        16.81 o                         
   6   0   0         11.23         13.27         0.57 o                         
   7   0   0        257.76        263.38         3.95 o                         
   8   0   0          0.03         -0.60         0.40 o                         
  -8   1   0         45.21         45.58         1.85 o                         
  -7   1   0        390.45        387.22         5.50 o                         
  -6   1   0          9.51         16.03         2.20 o                         
  -5   1   0        603.87        603.13         5.91 o                         
  -4   1   0        986.01       1000.32         9.19 o                         
  -3   1   0         95.39        109.73         1.08 o                         
  -2   1   0        329.82        288.19         2.72 o                         
  -1   1   0         27.74         38.49         0.50 o                         
   0   1   0          0.30          0.44         0.39 o                         
   1   1   0         69.47         74.77         2.12 o                         
   2   1   0        176.03        170.82         1.64 o                         
   3   1   0       2459.05       2633.79        21.66 o                         
   4   1   0        224.89        236.97         2.13 o                         
   5   1   0        938.16        976.04         8.76 o                         
   6   1   0        122.52        129.56         1.72 o                         
   7   1   0         17.19         18.60         0.65 o                         
   8   1   0        312.72        314.71         5.54 o                         
   9   1   0         55.90         58.50         2.04 o                         
  -7   2   0         70.52         69.93         1.87 o                         
  -6   2   0          9.03          6.69         0.90 o                         
  -5   2   0         33.85         35.18         1.14 o                         
  -4   2   0        350.37        342.64         4.06 o                         
  -3   2   0        936.03        944.02        11.02 o                         
  -2   2   0       1171.04       1098.88        10.28 o                         
  -1   2   0       5571.26       5595.39        48.18 o                         
   0   2   0       3156.58       3226.26        24.56 o                         
   1   2   0      17009.87      15673.16       386.67 o                         
   2   2   0         14.99         13.47         0.30 o                         
   3   2   0       6202.48       6079.51        48.09 o                         
   4   2   0       1104.27       1083.09         8.92 o                         
   5   2   0       1536.02       1528.35        11.71 o                         
   6   2   0       1342.18       1367.60        11.59 o                         
   7   2   0         41.88         43.41         0.78 o                         
   8   2   0        507.22        523.33         6.87 o                         
   9   2   0         32.04         32.50         1.69 o                         
  -6   3   0        294.77        302.44         4.67 o                         
  -5   3   0        295.97        313.72         4.61 o                         
  -4   3   0        414.74        390.15         4.30 o                         
  -3   3   0       1029.23        991.82        10.82 o                         
  -2   3   0        670.60        676.65         6.93 o                         
  -1   3   0        872.18        800.03         5.96 o                         
   0   3   0        177.17        203.50         1.69 o                         
   1   3   0         45.54         34.88         0.45 o                         
   2   3   0         18.00         12.07         0.24 o                         
   3   3   0        675.31        766.90         6.16 o                         
   4   3   0          0.19          0.43         0.28 o                         
   5   3   0         63.67         63.55         0.74 o                         
   6   3   0         62.25         69.04         1.07 o                         
   7   3   0         38.71         37.62         0.79 o                         
   8   3   0        165.37        167.84         2.78 o                         
   9   3   0         89.94         89.45         1.96 o                         
  -6   4   0         10.64         12.82         0.95 o                         
  -5   4   0          8.71          7.59         0.76 o                         
  -4   4   0         30.32         28.74         0.90 o                         
  -3   4   0          6.47          6.11         0.53 o                         
  -2   4   0        286.76        308.36         3.45 o                         
  -1   4   0        808.91        845.09         7.76 o                         
   0   4   0        806.69        807.24         8.02 o                         
   1   4   0         69.62         89.42         0.91 o                         
   2   4   0        228.36        188.29         1.80 o                         
   3   4   0         83.57        107.50         1.12 o                         
   4   4   0       4383.17       4495.38        38.82 o                         
   5   4   0        860.64        891.24        10.22 o                         
   6   4   0        795.91        792.71         9.48 o                         
   7   4   0        192.66        203.07         2.32 o                         
   8   4   0         87.10         88.45         1.56 o                         
   9   4   0        514.01        514.44         6.79 o                         
  -5   5   0        582.00        592.28         7.28 o                         
  -4   5   0        355.57        357.62         4.73 o                         
  -3   5   0        465.14        448.48         4.98 o                         
  -2   5   0        326.27        324.69         3.76 o                         
  -1   5   0        839.31        885.53         9.55 o                         
   0   5   0       2076.88       1978.97        24.71 o                         
   1   5   0        194.24        202.11         2.15 o                         
   2   5   0        412.92        361.87         3.16 o                         
   3   5   0         86.23         89.21         0.96 o                         
   4   5   0        305.56        262.78         2.31 o                         
   5   5   0       1339.54       1334.72        14.88 o                         
   6   5   0        296.36        286.36         4.02 o                         
   7   5   0         14.02         14.96         0.76 o                         
   8   5   0        132.27        115.56         2.43 o                         
   9   5   0         85.68         86.64         1.99 o                         
  -4   6   0          0.08         -0.31         0.64 o                         
  -3   6   0          1.33          1.52         0.37 o                         
  -2   6   0         15.93         13.14         0.72 o                         
  -1   6   0        119.10        117.99         1.93 o                         
   0   6   0         17.82         22.10         0.69 o                         
   1   6   0        412.20        385.77         3.81 o                         
   2   6   0         29.93         25.54         0.61 o                         
   3   6   0        423.19        420.36         3.56 o                         
   4   6   0        265.30        257.42         2.59 o                         
   5   6   0       1192.58       1266.51         9.88 o                         
   6   6   0         53.12         53.55         1.36 o                         
   7   6   0        206.21        207.60         3.07 o                         
   8   6   0        226.14        230.78         3.41 o                         
   9   6   0        169.01        159.52         2.83 o                         
  -3   7   0         26.96         24.89         2.07 o                         
  -2   7   0        295.41        293.32         3.96 o                         
  -1   7   0         23.47         21.96         0.96 o                         
   0   7   0        280.16        286.25         4.20 o                         
   1   7   0        961.25        951.43        11.10 o                         
   2   7   0         60.55         58.90         1.08 o                         
   3   7   0       1232.66       1243.76        12.50 o                         
   4   7   0          7.90          7.42         0.35 o                         
   5   7   0       1185.69       1172.38         9.96 o                         
   6   7   0        233.46        238.83         3.23 o                         
   7   7   0        124.81        117.48         2.75 o                         
   8   7   0        129.78        132.04         2.38 o                         
   9   7   0         52.07         49.02         1.53 o                         
  -1   8   0          1.16          0.14         0.53 o                         
   0   8   0         28.46         25.12         1.27 o                         
   1   8   0          0.05          0.65         0.98 o                         
   2   8   0         54.85         59.03         1.44 o                         
   3   8   0         43.99         43.67         1.67 o                         
   4   8   0        160.86        165.68         2.38 o                         
   5   8   0        150.89        155.63         2.03 o                         
   6   8   0        221.67        233.21         3.23 o                         
   7   8   0          2.50          1.60         0.46 o                         
   8   8   0        404.70        415.45         5.31 o                         
   1   9   0        130.58        136.15         2.69 o                         
   2   9   0         38.32         39.61         1.37 o                         
   3   9   0         49.38         53.02         1.69 o                         
   4   9   0        461.69        463.96         6.21 o                         
   5   9   0          5.15          4.40         0.76 o                         
   6   9   0        399.03        388.48         5.33 o                         
   7   9   0         37.76         42.11         1.79 o                         
   4  10   0          1.87          2.27         0.65 o                         
  -7  -9   1         16.87         13.95         1.26 o                         
  -6  -9   1         23.55         23.49         1.03 o                         
  -5  -9   1         52.54         50.63         1.51 o                         
  -4  -9   1          0.02          0.71         0.44 o                         
  -3  -9   1          4.97          7.05         2.27 o                         
  -2  -9   1        210.08        219.32         4.15 o                         
  -1  -9   1         21.89         25.13         1.38 o                         
  -8  -8   1         90.68         78.61         2.16 o                         
  -7  -8   1         53.21         49.50         2.17 o                         
  -6  -8   1        228.07        229.70         3.55 o                         
  -5  -8   1        150.40        147.74         2.58 o                         
  -4  -8   1         13.57         17.17         1.14 o                         
  -3  -8   1        507.04        506.19         6.45 o                         
  -2  -8   1         12.92         12.41         0.93 o                         
  -1  -8   1        508.43        511.49         6.64 o                         
   0  -8   1         12.05         11.22         0.80 o                         
   1  -8   1        141.19        140.64         2.76 o                         
  -8  -7   1        256.27        270.39         4.50 o                         
  -7  -7   1         84.39         86.92         2.07 o                         
  -6  -7   1          4.21          5.09         0.93 o                         
  -5  -7   1         44.96         43.70         0.88 o                         
  -4  -7   1          1.43          1.77         0.28 o                         
  -3  -7   1        154.97        149.05         2.10 o                         
  -2  -7   1         96.37        108.29         1.75 o                         
  -1  -7   1          5.63          6.35         1.30 o                         
   0  -7   1         29.63         30.06         1.61 o                         
   1  -7   1          5.52          5.78         0.59 o                         
   2  -7   1         53.76         53.28         1.45 o                         
   3  -7   1          4.16          2.20         0.61 o                         
  -9  -6   1        107.75        108.06         3.02 o                         
  -8  -6   1         20.95         21.22         1.12 o                         
  -7  -6   1        234.82        215.83         3.60 o                         
  -6  -6   1         64.55         65.26         1.02 o                         
  -5  -6   1        403.91        401.33         4.11 o                         
  -4  -6   1        571.24        523.75         4.73 o                         
  -3  -6   1         42.51         40.84         0.85 o                         
  -2  -6   1       1622.13       1591.31        20.35 o                         
  -1  -6   1         24.69         21.57         0.72 o                         
   0  -6   1       2236.32       2231.05        24.83 o                         
   1  -6   1         64.48         59.49         1.30 o                         
   2  -6   1        997.44        981.45         9.87 o                         
   3  -6   1         72.51         70.36         1.45 o                         
   4  -6   1        108.98        102.24         2.15 o                         
  -9  -5   1        514.16        536.45         8.77 o                         
  -8  -5   1         80.65         81.66         1.52 o                         
  -7  -5   1        303.66        320.49         3.62 o                         
  -6  -5   1         74.90         85.64         1.00 o                         
  -5  -5   1        183.89        197.14         1.81 o                         
  -4  -5   1        260.45        253.07         2.14 o                         
  -3  -5   1         72.29         69.30         0.86 o                         
  -2  -5   1        720.50        692.02         6.18 o                         
  -1  -5   1          0.03          2.51         0.34 o                         
   0  -5   1        287.43        284.99         2.94 o                         
   1  -5   1        125.19        125.95         1.95 o                         
   2  -5   1        270.98        272.39         3.27 o                         
   3  -5   1         86.41         83.68         1.51 o                         
   4  -5   1         27.20         29.80         1.25 o                         
   5  -5   1         26.77         25.38         1.18 o                         
  -9  -4   1          3.96          4.29         0.94 o                         
  -8  -4   1          0.30          0.18         0.31 o                         
  -7  -4   1        146.43        142.06         1.74 o                         
  -6  -4   1        183.89        177.27         1.77 o                         
  -5  -4   1          0.08          2.15         0.17 o                         
  -4  -4   1          1.95          5.18         0.40 o                         
  -3  -4   1        126.38        100.10         0.98 o                         
  -2  -4   1        626.46        616.09         4.77 o                         
  -1  -4   1       1756.29       1717.85        14.32 o                         
   0  -4   1        108.01        110.75         1.50 o                         
   1  -4   1       3923.71       3834.89        35.05 o                         
   2  -4   1          7.39          6.00         0.44 o                         
   3  -4   1       3195.48       3089.39        28.85 o                         
   4  -4   1         12.06         13.71         0.61 o                         
   5  -4   1        285.77        278.54         3.92 o                         
   6  -4   1        133.25        131.08         2.76 o                         
  -9  -3   1         78.78         73.99         2.05 o                         
  -8  -3   1        280.22        290.33         4.92 o                         
  -7  -3   1        320.76        318.03         3.54 o                         
  -6  -3   1        472.21        491.01         4.86 o                         
  -5  -3   1       1352.50       1390.62        10.85 o                         
  -4  -3   1       1892.38       1984.94        15.21 o                         
  -3  -3   1       1809.80       1708.43        12.81 o                         
  -2  -3   1        331.73        344.76         2.70 o                         
  -1  -3   1        354.65        276.38         2.64 o                         
   0  -3   1        201.18        259.71         2.07 o                         
   1  -3   1         63.08         52.25         0.97 o                         
   2  -3   1        522.61        564.87         5.80 o                         
   3  -3   1        716.94        729.15         7.28 o                         
   4  -3   1          4.55          4.12         0.36 o                         
   5  -3   1          6.18          6.06         0.61 o                         
   6  -3   1         28.26         24.95         1.48 o                         
   7  -3   1          0.44          0.12         0.44 o                         
  -9  -2   1          4.82          3.65         0.75 o                         
  -8  -2   1         43.05         44.90         1.57 o                         
  -7  -2   1        240.34        234.91         3.38 o                         
  -6  -2   1       1076.71       1120.58         9.67 o                         
  -5  -2   1        498.90        552.72         4.61 o                         
  -4  -2   1          1.58          3.55         0.20 o                         
  -3  -2   1       3071.77       3577.55        24.46 o                         
  -2  -2   1        325.86        284.54         2.34 o                         
  -1  -2   1       2608.96       2636.15        18.52 o                         
   0  -2   1       1909.55       1944.01        15.71 o                         
   1  -2   1       1376.49       1410.31        11.32 o                         
   2  -2   1        637.77        554.28         4.43 o                         
   3  -2   1        285.48        304.34         3.00 o                         
   4  -2   1       1691.86       1618.33        16.78 o                         
   5  -2   1        397.99        412.69         5.36 o                         
   6  -2   1        542.28        509.12         6.79 o                         
   7  -2   1        310.17        313.86         4.79 o                         
  -8  -1   1          0.98          0.79         0.51 o                         
  -7  -1   1        936.83        934.12        11.27 o                         
  -6  -1   1        309.40        329.44         3.68 o                         
  -5  -1   1       2827.32       2832.44        24.20 o                         
  -4  -1   1       2743.28       2836.85        23.26 o                         
  -3  -1   1       2298.16       2203.40        14.60 o                         
  -2  -1   1       7124.64       7092.62        54.69 o                         
  -1  -1   1       1606.19       1659.88        12.76 o                         
   0  -1   1       2410.89       2530.49        28.69 o                         
   1  -1   1          0.34          1.73         0.14 o                         
   2  -1   1        854.26        854.17         7.79 o                         
   3  -1   1       1608.46       1705.08        16.22 o                         
   4  -1   1          0.96          0.79         0.19 o                         
   5  -1   1        116.67        126.61         2.89 o                         
   6  -1   1         13.98         11.05         0.61 o                         
   7  -1   1          4.54          6.18         0.65 o                         
   8  -1   1          2.89          1.71         0.64 o                         
  -8   0   1         94.57         99.41         3.13 o                         
  -7   0   1        176.88        176.11         2.99 o                         
  -6   0   1        665.83        681.89         9.89 o                         
  -5   0   1         34.66         30.51         0.79 o                         
  -4   0   1        386.79        388.58         4.51 o                         
  -3   0   1         44.66         52.14         0.75 o                         
  -2   0   1         12.38          6.94         0.25 o                         
  -1   0   1         12.96          9.71         0.16 o                         
   0   0   1         43.81         51.30         2.08 o                         
   1   0   1        775.74        897.84         6.69 o                         
   2   0   1       1301.59       1435.01        12.02 o                         
   3   0   1        276.09        221.66         2.39 o                         
   4   0   1         43.48         49.86         0.69 o                         
   5   0   1        842.72        816.11         7.64 o                         
   6   0   1        510.14        545.20         5.43 o                         
   7   0   1       1114.90       1130.23        11.74 o                         
   8   0   1        174.85        176.82         3.09 o                         
  -7   1   1          4.63          6.60         0.79 o                         
  -6   1   1       1213.99       1182.10        14.13 o                         
  -5   1   1         40.17         39.96         0.93 o                         
  -4   1   1       3015.29       3042.93        27.72 o                         
  -3   1   1       2648.09       2897.16        19.74 o                         
  -2   1   1       4406.29       4336.29        30.12 o                         
  -1   1   1       7252.77       7190.58        53.99 o                         
   0   1   1       2835.68       2964.79        22.47 o                         
   1   1   1       4480.23       4826.26        43.49 o                         
   2   1   1         29.39         23.71         0.39 o                         
   3   1   1       3317.22       3212.62        28.86 o                         
   4   1   1          3.67          1.58         0.56 o                         
   5   1   1        841.70        855.61         7.90 o                         
   6   1   1        662.36        649.20         5.43 o                         
   7   1   1          0.58          1.22         0.31 o                         
   8   1   1        190.43        182.83         3.09 o                         
   9   1   1         64.96         62.22         1.74 o                         
  -7   2   1         64.23         71.59         1.93 o                         
  -6   2   1        374.14        386.83         5.49 o                         
  -5   2   1        141.49        138.91         2.48 o                         
  -4   2   1        801.40        806.62         7.99 o                         
  -3   2   1         10.67          8.35         0.49 o                         
  -2   2   1       1852.80       2132.64        23.42 o                         
  -1   2   1       1077.54       1411.53         9.94 o                         
   0   2   1        109.28        102.99         0.85 o                         
   1   2   1       1475.03       1481.75        11.62 o                         
   2   2   1        388.91        395.18        13.72 o                         
   3   2   1        751.30        819.21        17.32 o                         
   4   2   1       3043.55       3180.82        27.43 o                         
   5   2   1        188.28        187.48         2.18 o                         
   6   2   1        653.69        698.15         6.57 o                         
   7   2   1        192.77        201.05         2.16 o                         
   8   2   1        687.44        685.26         8.58 o                         
   9   2   1         88.80         87.21         1.99 o                         
  -6   3   1         32.76         38.16         1.78 o                         
  -5   3   1        237.89        210.62         2.95 o                         
  -4   3   1         43.31         43.01         1.06 o                         
  -3   3   1        852.96        888.92         8.78 o                         
  -2   3   1        571.41        579.05         5.43 o                         
  -1   3   1       4484.95       4578.79        41.97 o                         
   0   3   1        804.12        749.28         6.19 o                         
   1   3   1        570.97        530.58         3.84 o                         
   2   3   1        635.72        517.24         4.40 o                         
   3   3   1         13.01         20.37         1.12 o                         
   4   3   1       1907.62       1731.89        25.00 o                         
   5   3   1          7.71          5.65         0.52 o                         
   6   3   1       1607.82       1571.96        12.04 o                         
   7   3   1        382.42        395.97         4.44 o                         
   8   3   1        173.94        168.44         2.76 o                         
   9   3   1        137.47        140.34         2.58 o                         
  -5   4   1        269.89        275.47         4.35 o                         
  -4   4   1        117.97        114.50         1.83 o                         
  -3   4   1        339.21        337.34         3.85 o                         
  -2   4   1       1103.52       1082.53         9.71 o                         
  -1   4   1         55.70         31.74         1.11 o                         
   0   4   1         60.48         48.25         0.74 o                         
   1   4   1        332.59        350.34         3.83 o                         
   2   4   1          1.36          3.40         0.36 o                         
   3   4   1         77.03         77.40         0.93 o                         
   4   4   1        249.97        268.47         6.58 o                         
   5   4   1        133.91        152.52         4.49 o                         
   6   4   1         47.47         57.52         2.01 o                         
   7   4   1         35.27         40.40         1.28 o                         
   8   4   1        251.79        235.65         3.08 o                         
   9   4   1        290.59        284.44         4.15 o                         
  -5   5   1          2.01          5.13         0.75 o                         
  -4   5   1         10.54          7.87         0.58 o                         
  -3   5   1          0.68          1.05         0.44 o                         
  -2   5   1         86.86         87.90         1.50 o                         
  -1   5   1          5.23          5.39         0.62 o                         
   0   5   1        427.83        422.70         5.29 o                         
   1   5   1        482.12        508.59         4.95 o                         
   2   5   1        293.96        263.23         2.95 o                         
   3   5   1        227.01        201.07         1.78 o                         
   4   5   1        163.59        153.77         1.39 o                         
   5   5   1        235.17        214.56         3.44 o                         
   6   5   1        223.84        236.50         3.86 o                         
   7   5   1        660.13        671.64         8.38 o                         
   8   5   1        312.80        305.82         4.57 o                         
   9   5   1        382.01        381.15         5.64 o                         
  -4   6   1        309.03        303.59         4.38 o                         
  -3   6   1         62.28         64.27         1.41 o                         
  -2   6   1        459.77        466.00         5.58 o                         
  -1   6   1        729.10        757.77         7.08 o                         
   0   6   1        946.77        947.19         9.80 o                         
   1   6   1        816.43        837.98         7.94 o                         
   2   6   1         58.60         74.18         1.15 o                         
   3   6   1        242.73        236.62         2.29 o                         
   4   6   1         23.76         24.67         0.72 o                         
   5   6   1        585.59        581.61         6.08 o                         
   6   6   1         43.01         39.53         1.06 o                         
   7   6   1         41.28         42.64         1.30 o                         
   8   6   1         12.08         15.99         0.89 o                         
   9   6   1          0.41          1.67         0.52 o                         
  -3   7   1          0.16          0.36         0.55 o                         
  -2   7   1          0.09          0.27         0.38 o                         
  -1   7   1        135.80        130.72         2.22 o                         
   0   7   1          0.07          0.04         0.26 o                         
   1   7   1         59.40         65.45         1.14 o                         
   2   7   1         47.67         59.49         0.87 o                         
   3   7   1        541.51        556.18         4.94 o                         
   4   7   1        174.25        178.94         1.78 o                         
   5   7   1         81.65         79.93         1.00 o                         
   6   7   1         49.81         56.56         1.27 o                         
   7   7   1         73.80         71.29         1.54 o                         
   8   7   1        450.63        448.25         5.15 o                         
   9   7   1        161.05        154.70         2.74 o                         
  -1   8   1        397.23        411.72         5.86 o                         
   0   8   1        100.34         99.75         2.16 o                         
   1   8   1        330.09        349.18         4.95 o                         
   2   8   1        637.23        618.24         6.91 o                         
   3   8   1          4.76          5.54         0.45 o                         
   4   8   1        720.64        697.35         6.64 o                         
   5   8   1         69.76         68.49         1.33 o                         
   6   8   1        678.34        668.92         6.59 o                         
   7   8   1          1.10          1.06         0.40 o                         
   8   8   1         59.31         57.78         1.51 o                         
   9   8   1         23.86         25.35         1.10 o                         
   1   9   1          1.51          0.64         0.43 o                         
   2   9   1         35.26         35.23         1.27 o                         
   3   9   1         67.98         68.92         2.08 o                         
   4   9   1         89.17         89.98         1.76 o                         
   5   9   1        107.61        110.04         1.84 o                         
   6   9   1          1.10          1.25         0.39 o                         
   7   9   1        211.16        211.40         3.50 o                         
   8   9   1         72.18         71.73         1.93 o                         
   3  10   1        281.14        273.67         5.17 o                         
   4  10   1         22.33         21.47         1.15 o                         
   5  10   1        272.27        269.41         4.28 o                         
   6  10   1          3.57          4.39         0.54 o                         
  -5  -9   2        130.40        124.94         2.54 o                         
  -4  -9   2         73.35         72.66         1.92 o                         
  -3  -9   2        181.55        196.43         3.98 o                         
  -2  -9   2         40.37         41.47         1.74 o                         
  -7  -8   2         59.73         58.17         1.67 o                         
  -6  -8   2          1.05          1.32         0.64 o                         
  -5  -8   2          0.29          0.30         0.40 o                         
  -4  -8   2          7.94          6.42         0.65 o                         
  -3  -8   2          2.97          2.42         0.51 o                         
  -2  -8   2         62.59         69.79         1.67 o                         
  -1  -8   2          0.29          0.56         0.42 o                         
   0  -8   2        182.53        185.58         3.72 o                         
   1  -8   2          7.65          6.43         0.72 o                         
  -8  -7   2         18.98         20.32         1.38 o                         
  -7  -7   2        427.31        450.94         5.44 o                         
  -6  -7   2          7.55          6.69         0.50 o                         
  -5  -7   2        335.68        349.78         4.31 o                         
  -4  -7   2       1367.37       1370.57        13.91 o                         
  -3  -7   2        291.32        294.07         3.60 o                         
  -2  -7   2        883.94        880.21         9.33 o                         
  -1  -7   2        456.32        456.16         6.02 o                         
   0  -7   2        245.74        249.95         3.77 o                         
   1  -7   2          0.49          0.06         0.40 o                         
   2  -7   2         33.19         32.69         1.23 o                         
  -8  -6   2         53.63         55.24         1.69 o                         
  -7  -6   2        107.42         96.53         1.73 o                         
  -6  -6   2         87.91         93.43         2.08 o                         
  -5  -6   2         39.44         41.52         0.90 o                         
  -4  -6   2         48.73         53.46         0.84 o                         
  -3  -6   2         17.44         16.13         0.58 o                         
  -2  -6   2         84.62         87.49         1.49 o                         
  -1  -6   2         43.08         40.29         1.15 o                         
   0  -6   2          2.03          2.10         0.41 o                         
   1  -6   2        224.54        214.69         3.48 o                         
   2  -6   2          0.12         -0.19         0.32 o                         
   3  -6   2         39.15         35.73         1.04 o                         
   4  -6   2          0.01         -0.72         0.48 o                         
  -8  -5   2        106.24         99.19         2.41 o                         
  -7  -5   2         15.37         12.33         0.64 o                         
  -6  -5   2        707.84        724.11         7.09 o                         
  -5  -5   2        131.06        128.22         1.60 o                         
  -4  -5   2       3948.13       4029.02        31.29 o                         
  -3  -5   2       1821.84       1843.13        15.70 o                         
  -2  -5   2       1884.46       1934.71        17.72 o                         
  -1  -5   2       1230.26       1188.46        12.00 o                         
   0  -5   2        914.11        886.97         9.51 o                         
   1  -5   2       1990.69       1953.84        18.31 o                         
   2  -5   2          0.24          0.73         0.31 o                         
   3  -5   2        288.76        289.29         3.52 o                         
   4  -5   2         46.19         47.61         1.37 o                         
   5  -5   2        218.10        211.86         3.37 o                         
  -8  -4   2        437.04        439.47         6.00 o                         
  -7  -4   2          5.79          7.93         0.52 o                         
  -6  -4   2        420.60        415.90         3.95 o                         
  -5  -4   2        101.34         96.52         1.22 o                         
  -4  -4   2        589.07        594.07         5.61 o                         
  -3  -4   2        457.50        454.97         4.11 o                         
  -2  -4   2         15.77         20.41         0.45 o                         
  -1  -4   2         81.23         94.56         1.22 o                         
   0  -4   2         11.29          6.97         0.35 o                         
   1  -4   2         34.76         34.70         0.78 o                         
   2  -4   2         24.79         21.72         0.78 o                         
   3  -4   2          7.84          6.71         0.56 o                         
   4  -4   2        283.56        263.98         3.29 o                         
   5  -4   2         15.20         11.73         0.75 o                         
   6  -4   2        193.97        192.11         3.53 o                         
  -8  -3   2          5.81          6.15         0.63 o                         
  -7  -3   2          6.66          6.19         0.49 o                         
  -6  -3   2          1.99          2.71         0.26 o                         
  -5  -3   2        802.31        798.37         6.99 o                         
  -4  -3   2          0.04          1.00         0.16 o                         
  -3  -3   2       6855.25       6869.38        52.46 o                         
  -2  -3   2         50.83         44.84         0.61 o                         
  -1  -3   2       3646.00       3607.91        25.40 o                         
   0  -3   2       2690.20       2782.55        20.88 o                         
   1  -3   2        981.64        965.87        12.68 o                         
   2  -3   2       3886.27       3678.83        36.89 o                         
   3  -3   2         88.68         87.56         1.56 o                         
   4  -3   2        994.09        972.78         8.88 o                         
   5  -3   2         47.35         45.99         1.26 o                         
   6  -3   2        342.33        351.18         5.22 o                         
   7  -3   2        108.48        117.55         2.64 o                         
  -8  -2   2         83.98         80.73         2.14 o                         
  -7  -2   2        911.37        927.16        13.25 o                         
  -6  -2   2        179.47        180.13         2.18 o                         
  -5  -2   2       1821.95       1852.65        15.57 o                         
  -4  -2   2        476.28        457.57         5.32 o                         
  -3  -2   2       1349.62       1343.24         9.94 o                         
  -2  -2   2        996.67        965.75         6.83 o                         
  -1  -2   2        386.38        426.18         3.19 o                         
   0  -2   2        267.26        385.33         2.82 o                         
   1  -2   2        895.84       1005.85         8.29 o                         
   2  -2   2         50.66         65.84         0.87 o                         
   3  -2   2         75.60         88.52         1.10 o                         
   4  -2   2         29.40         34.84         0.78 o                         
   5  -2   2        344.72        342.65         4.09 o                         
   6  -2   2          6.06          5.27         0.66 o                         
   7  -2   2        163.96        173.04         3.18 o                         
  -8  -1   2          0.03         -0.21         0.40 o                         
  -7  -1   2          0.07          0.53         0.38 o                         
  -6  -1   2        100.39         98.34         1.60 o                         
  -5  -1   2         61.32         60.10         0.96 o                         
  -4  -1   2         31.57         37.84         0.70 o                         
  -3  -1   2         40.31         40.51         0.57 o                         
  -2  -1   2        915.07        891.43         6.34 o                         
  -1  -1   2        150.74        167.87         1.35 o                         
   0  -1   2       7321.42       7191.75        65.62 o                         
   1  -1   2       6746.25       6588.70        56.89 o                         
   2  -1   2       1684.40       1583.42        13.33 o                         
   3  -1   2        571.01        531.07         4.05 o                         
   4  -1   2         84.78         91.37         1.45 o                         
   5  -1   2        901.79        893.40         8.40 o                         
   6  -1   2        397.17        373.70         4.45 o                         
   7  -1   2        161.93        178.21         2.65 o                         
   8  -1   2        139.24        134.44         2.63 o                         
  -8   0   2        594.11        616.83         9.74 o                         
  -7   0   2         86.27         84.66         1.89 o                         
  -6   0   2       1211.32       1236.48        12.87 o                         
  -5   0   2        892.22        906.78         9.17 o                         
  -4   0   2       3804.62       3924.75        35.54 o                         
  -3   0   2        688.94        729.43         6.04 o                         
  -2   0   2        895.90        824.87         6.02 o                         
  -1   0   2       3938.31       3852.59        26.17 o                         
   0   0   2       2261.09       2240.88        16.80 o                         
   1   0   2       9745.73       9268.25        67.03 o                         
   2   0   2         60.06         58.75         0.60 o                         
   3   0   2         73.45         61.51         0.68 o                         
   4   0   2         71.33         99.43         1.24 o                         
   5   0   2         50.50         49.51         0.90 o                         
   6   0   2         36.28         33.35         0.80 o                         
   7   0   2         74.27         69.18         1.98 o                         
   8   0   2         17.74         19.39         1.00 o                         
  -7   1   2         17.13         18.83         1.03 o                         
  -6   1   2        108.73        109.89         2.23 o                         
  -5   1   2          0.69          1.06         0.27 o                         
  -4   1   2        142.19        145.35         1.73 o                         
  -3   1   2        141.69        151.13         1.61 o                         
  -2   1   2         64.88         71.76         0.94 o                         
  -1   1   2       1388.49       1507.39        10.71 o                         
   0   1   2         70.41         64.32         0.64 o                         
   1   1   2       7970.61       7704.08        59.80 o                         
   2   1   2        986.12        971.74         8.19 o                         
   3   1   2        349.03        293.51         2.78 o                         
   4   1   2        708.46        654.85         6.90 o                         
   5   1   2         25.35         29.41         1.39 o                         
   6   1   2       1189.07       1168.79        11.56 o                         
   7   1   2        184.08        187.23         2.30 o                         
   8   1   2        192.14        200.93         3.31 o                         
   9   1   2        169.70        164.37         3.02 o                         
  -7   2   2        105.63        103.49         2.37 o                         
  -6   2   2        161.72        152.60         2.82 o                         
  -5   2   2        401.35        428.86         5.81 o                         
  -4   2   2         51.46         57.09         1.94 o                         
  -3   2   2       4048.56       3986.78        38.83 o                         
  -1   2   2       4323.56       4050.87        41.56 o                         
   0   2   2        944.01        969.23         6.91 o                         
   1   2   2       4677.72       4466.58        31.68 o                         
   2   2   2       8198.80       8181.84        62.66 o                         
   3   2   2       1091.12       1115.32         9.64 o                         
   4   2   2       1592.91       1556.04        12.69 o                         
   5   2   2         26.60         28.43         0.47 o                         
   6   2   2       1242.98       1228.34        11.13 o                         
   7   2   2        111.35        118.61         1.44 o                         
   8   2   2        566.52        569.90         7.37 o                         
   9   2   2          9.44          9.28         0.76 o                         
  -6   3   2          4.74          4.96         0.78 o                         
  -5   3   2        157.36        149.02         2.38 o                         
  -4   3   2         36.59         32.36         0.92 o                         
  -3   3   2        276.80        270.95         3.26 o                         
  -2   3   2        118.89        119.35         1.52 o                         
  -1   3   2        308.53        334.69         3.82 o                         
   0   3   2       1947.78       2156.91        17.49 o                         
   1   3   2         99.60        112.83         1.10 o                         
   2   3   2       1583.35       1662.24        12.73 o                         
   3   3   2        170.41        189.42         1.72 o                         
   4   3   2        650.10        603.84         7.83 o                         
   5   3   2       1357.74       1408.86        12.59 o                         
   6   3   2        342.28        326.33         2.76 o                         
   7   3   2        786.50        794.87         7.66 o                         
   8   3   2         62.65         59.18         1.19 o                         
   9   3   2        388.12        402.43         5.56 o                         
  -5   4   2         78.54         78.18         2.01 o                         
  -4   4   2        218.98        244.61         3.41 o                         
  -3   4   2          0.78          0.31         0.30 o                         
  -2   4   2        944.85        931.84         9.94 o                         
  -1   4   2        721.55        721.35         6.90 o                         
   0   4   2       2984.92       3020.62        38.73 o                         
   1   4   2          5.02         12.47         0.70 o                         
   2   4   2        607.12        537.43         4.17 o                         
   3   4   2        869.43        852.00         9.11 o                         
   4   4   2        176.39        150.61         1.83 o                         
   5   4   2       5258.72       5321.82        75.21 o                         
   6   4   2          1.61          3.41         0.51 o                         
   7   4   2       1821.52       1813.10        20.58 o                         
   8   4   2         87.76         81.00         1.91 o                         
   9   4   2        340.03        336.83         4.24 o                         
  10   4   2          0.72          0.73         0.39 o                         
  -4   5   2        277.99        284.44         3.94 o                         
  -3   5   2          0.71          0.60         0.32 o                         
  -2   5   2        301.24        326.62         3.68 o                         
  -1   5   2          2.20          3.08         0.32 o                         
   0   5   2        705.31        746.70        10.03 o                         
   1   5   2          0.19          1.92         0.40 o                         
   2   5   2          1.28          1.47         0.32 o                         
   3   5   2         72.96         87.23         0.89 o                         
   4   5   2        176.73        167.31         2.19 o                         
   5   5   2        357.68        377.86         5.38 o                         
   6   5   2         51.41         55.52         1.76 o                         
   7   5   2         88.40         84.84         2.09 o                         
   8   5   2        345.33        341.82         4.43 o                         
   9   5   2         81.44         80.13         2.02 o                         
  10   5   2        528.25        514.70        11.14 o                         
  -3   6   2        104.11        116.09         2.13 o                         
  -2   6   2        132.95        129.16         2.18 o                         
  -1   6   2          1.74          1.03         0.31 o                         
   0   6   2        176.58        187.49         2.32 o                         
   1   6   2        452.14        465.27         4.34 o                         
   2   6   2        167.56        150.99         2.20 o                         
   3   6   2        354.80        343.90         3.00 o                         
   4   6   2        526.55        526.23         4.33 o                         
   5   6   2        572.33        557.83         5.23 o                         
   6   6   2       2960.00       2891.21        31.24 o                         
   7   6   2         10.70          9.20         0.96 o                         
   8   6   2        479.78        486.88         6.60 o                         
   9   6   2          6.22          4.62         0.68 o                         
  -2   7   2         33.33         38.84         1.25 o                         
  -1   7   2        306.91        309.98         4.09 o                         
   0   7   2         10.25         13.88         0.72 o                         
   1   7   2        390.95        383.45         4.12 o                         
   2   7   2        609.60        624.82         8.09 o                         
   3   7   2        350.99        336.53         3.51 o                         
   4   7   2        223.25        227.35         2.05 o                         
   5   7   2        181.67        185.95         1.82 o                         
   6   7   2         12.83         12.68         0.73 o                         
   7   7   2          0.67          0.36         0.54 o                         
   8   7   2         11.61         11.51         1.09 o                         
   9   7   2        108.19        104.67         2.43 o                         
  -1   8   2         67.45         71.30         2.19 o                         
   0   8   2          3.97          7.80         0.81 o                         
   1   8   2          8.74          9.81         0.72 o                         
   2   8   2        156.77        160.25         2.74 o                         
   3   8   2          6.91          5.33         0.35 o                         
   4   8   2        422.99        425.69         4.05 o                         
   5   8   2        345.33        334.80         3.65 o                         
   6   8   2        548.51        544.08         5.00 o                         
   7   8   2        744.25        738.89         9.01 o                         
   8   8   2        117.36        117.26         2.02 o                         
   9   8   2        354.19        367.98         4.24 o                         
   1   9   2          0.11         -0.20         0.40 o                         
   2   9   2        234.05        234.32         3.74 o                         
   3   9   2         91.03         86.92         2.36 o                         
   4   9   2        502.07        505.78         6.73 o                         
   5   9   2        161.32        151.29         2.10 o                         
   6   9   2        157.91        157.85         2.16 o                         
   7   9   2         11.21         12.26         0.83 o                         
   8   9   2         15.16         12.09         0.75 o                         
   3  10   2         36.04         34.60         2.33 o                         
   4  10   2          6.52          5.11         0.66 o                         
   5  10   2        203.99        194.53         3.36 o                         
   6  10   2         70.18         66.44         1.47 o                         
  -6  -8   3          0.72          1.36         0.46 o                         
  -5  -8   3        198.76        202.22         3.45 o                         
  -4  -8   3          0.30          0.10         0.40 o                         
  -3  -8   3        130.92        134.28         2.67 o                         
  -2  -8   3         44.83         51.41         1.51 o                         
  -1  -8   3         18.91         18.80         1.04 o                         
   0  -8   3          2.21          3.38         0.61 o                         
  -7  -7   3         98.39        118.75         2.14 o                         
  -6  -7   3         29.53         32.86         1.09 o                         
  -5  -7   3         17.75         15.92         0.92 o                         
  -4  -7   3          1.21          2.58         0.69 o                         
  -3  -7   3         16.33         14.49         0.74 o                         
  -2  -7   3         82.64         75.52         1.71 o                         
  -1  -7   3          1.50          1.36         0.93 o                         
   0  -7   3        520.34        493.01         6.54 o                         
   1  -7   3         47.71         47.66         1.54 o                         
   2  -7   3         37.49         37.92         1.47 o                         
  -8  -6   3        329.96        333.11         4.87 o                         
  -7  -6   3         44.42         46.32         1.38 o                         
  -6  -6   3        529.78        506.14         6.54 o                         
  -5  -6   3          0.47          1.06         0.41 o                         
  -4  -6   3       1090.32       1089.30         8.98 o                         
  -3  -6   3         52.54         46.91         0.96 o                         
  -2  -6   3        463.33        460.79         5.21 o                         
  -1  -6   3        466.95        447.41         5.84 o                         
   0  -6   3         66.75         78.47         2.89 o                         
   1  -6   3        308.14        306.73         4.06 o                         
   2  -6   3          5.85          6.50         0.68 o                         
   3  -6   3          3.43          4.72         0.92 o                         
  -8  -5   3        402.41        409.65         5.74 o                         
  -7  -5   3          0.64          0.68         0.42 o                         
  -6  -5   3        139.45        162.32         2.70 o                         
  -5  -5   3          1.93          2.22         0.23 o                         
  -4  -5   3          2.35          2.69         0.45 o                         
  -3  -5   3        178.09        191.49         1.97 o                         
  -2  -5   3         17.81         16.58         0.60 o                         
  -1  -5   3          3.86          5.27         0.46 o                         
   0  -5   3         14.10         11.60         0.70 o                         
   1  -5   3        323.18        304.03         3.48 o                         
   2  -5   3        106.60        103.10         1.80 o                         
   3  -5   3        421.16        403.66         5.07 o                         
   4  -5   3        217.59        210.74         3.24 o                         
   5  -5   3         31.19         28.72         1.21 o                         
  -8  -4   3        179.01        181.10         3.20 o                         
  -7  -4   3        220.68        221.16         3.52 o                         
  -6  -4   3         77.73         81.31         1.71 o                         
  -5  -4   3       1803.76       1738.34        28.05 o                         
  -4  -4   3         17.26         20.25         0.42 o                         
  -3  -4   3       3507.72       3457.06        26.86 o                         
  -2  -4   3          6.73          4.41         0.35 o                         
  -1  -4   3       1996.36       1979.51        15.93 o                         
   0  -4   3        636.95        571.33         5.37 o                         
   1  -4   3        474.72        484.64         5.03 o                         
   2  -4   3       1513.56       1486.88        15.54 o                         
   3  -4   3          8.72         10.49         1.29 o                         
   4  -4   3        430.13        434.23         4.85 o                         
   5  -4   3          0.08         -0.31         0.38 o                         
   6  -4   3         72.89         77.86         1.89 o                         
  -8  -3   3        131.56        126.59         2.98 o                         
  -7  -3   3        273.64        272.52         4.11 o                         
  -6  -3   3        155.24        147.56         1.80 o                         
  -5  -3   3        108.46        111.73         1.40 o                         
  -4  -3   3         98.65        108.20         1.44 o                         
  -3  -3   3       1209.16       1282.68        10.84 o                         
  -2  -3   3         56.64         55.36         0.96 o                         
  -1  -3   3         43.92         59.14         1.11 o                         
   0  -3   3       1096.59       1150.35         9.45 o                         
   1  -3   3          1.00          2.63         0.26 o                         
   2  -3   3        501.05        512.11         5.79 o                         
   3  -3   3         26.96         21.55         0.68 o                         
   4  -3   3       1119.75       1108.22         9.80 o                         
   5  -3   3        152.10        152.56         2.48 o                         
   6  -3   3          9.36          8.77         1.12 o                         
  -8  -2   3         24.53         24.05         1.78 o                         
  -7  -2   3         55.69         54.14         1.47 o                         
  -6  -2   3        120.26        129.44         1.69 o                         
  -5  -2   3        876.59        879.40         7.76 o                         
  -4  -2   3       1083.38       1068.72         9.17 o                         
  -3  -2   3         41.75         42.47         0.73 o                         
  -2  -2   3       1316.55       1192.85         8.69 o                         
  -1  -2   3         26.61         27.09         0.40 o                         
   0  -2   3       4681.91       4518.98        51.02 o                         
   1  -2   3         77.71         59.90         0.70 o                         
   2  -2   3        460.73        446.12         4.72 o                         
   3  -2   3       1191.94       1166.79        12.40 o                         
   4  -2   3          7.73          7.26         0.35 o                         
   5  -2   3       1316.15       1294.77        12.20 o                         
   6  -2   3         10.33         10.93         0.76 o                         
   7  -2   3        302.83        293.96         4.63 o                         
  -7  -1   3        149.31        141.62         2.68 o                         
  -6  -1   3        745.52        740.81         8.19 o                         
  -5  -1   3        239.55        250.84         2.77 o                         
  -4  -1   3       1594.19       1564.89        12.51 o                         
  -3  -1   3         37.29         36.33         0.59 o                         
  -2  -1   3       1607.42       1676.39        14.46 o                         
  -1  -1   3         96.57        134.47         1.25 o                         
   0  -1   3        293.41        371.26         3.25 o                         
   1  -1   3        211.89        274.78         2.23 o                         
   2  -1   3         87.88         90.99         0.91 o                         
   3  -1   3         61.02         84.83         1.09 o                         
   4  -1   3        162.09        187.68         1.85 o                         
   5  -1   3        332.99        341.58         3.67 o                         
   6  -1   3        129.24        124.07         1.98 o                         
   7  -1   3         93.56         89.18         1.72 o                         
   8  -1   3        294.86        289.30         4.47 o                         
  -7   0   3          2.46          2.28         0.56 o                         
  -6   0   3          1.46          1.44         0.41 o                         
  -5   0   3        147.07        151.45         2.02 o                         
  -4   0   3        510.12        532.82         5.02 o                         
  -3   0   3        225.99        207.75         2.57 o                         
  -2   0   3         12.34          7.49         0.34 o                         
  -1   0   3        380.25        283.36         2.13 o                         
   0   0   3         11.89         20.71         0.32 o                         
   1   0   3       1074.63        941.53         6.50 o                         
   2   0   3         10.83         15.19         0.31 o                         
   3   0   3         69.13         42.63         0.53 o                         
   4   0   3        371.35        338.49         3.23 o                         
   5   0   3          4.88          2.21         0.25 o                         
   6   0   3       1353.31       1392.41        12.81 o                         
   7   0   3         13.60         12.78         0.65 o                         
   8   0   3        646.57        643.04         8.33 o                         
  -7   1   3        287.26        288.25         5.37 o                         
  -6   1   3        243.14        238.53         3.75 o                         
  -5   1   3       1744.56       1747.18        20.21 o                         
  -4   1   3        163.06        147.65         2.17 o                         
  -3   1   3       3065.36       3096.50        25.78 o                         
  -2   1   3          6.71         10.97         0.48 o                         
  -1   1   3        365.51        294.65         2.26 o                         
   0   1   3        523.02        518.49         5.06 o                         
   1   1   3       1787.94       1798.39        13.31 o                         
   2   1   3       3804.34       3910.14        32.71 o                         
   3   1   3        761.45        770.63         7.10 o                         
   4   1   3        294.85        317.95         2.58 o                         
   5   1   3        289.74        293.24         2.79 o                         
   6   1   3          2.09          3.91         0.86 o                         
   7   1   3          0.92          0.35         0.30 o                         
   8   1   3        283.64        283.19         4.26 o                         
   9   1   3         36.85         39.66         1.41 o                         
  -6   2   3          0.51         -0.14         0.40 o                         
  -5   2   3         17.65         20.79         1.55 o                         
  -4   2   3        404.97        386.71         4.68 o                         
  -3   2   3          1.36          3.45         0.70 o                         
  -2   2   3        495.26        544.21         8.91 o                         
  -1   2   3       2110.80       2254.66        19.07 o                         
   0   2   3        253.12        229.23         1.80 o                         
   1   2   3        173.23        166.22         1.32 o                         
   2   2   3       1367.95       1714.43        11.88 o                         
   3   2   3        374.04        387.40         3.42 o                         
   4   2   3        704.41        632.89         5.39 o                         
   5   2   3       1365.58       1347.19        11.17 o                         
   6   2   3        735.08        722.18         6.31 o                         
   7   2   3        850.55        873.58         8.18 o                         
   8   2   3         47.97         49.39         1.37 o                         
   9   2   3        613.71        609.96         8.03 o                         
  -6   3   3         39.81         42.35         1.52 o                         
  -5   3   3        438.05        433.59         5.39 o                         
  -4   3   3        653.85        643.32         7.38 o                         
  -3   3   3        288.53        281.10         3.98 o                         
  -2   3   3       1877.93       1902.69        20.17 o                         
  -1   3   3         68.25         85.29         1.57 o                         
   0   3   3       3499.40       3405.08        31.75 o                         
   1   3   3        130.56        140.00         1.34 o                         
   2   3   3       5465.14       5595.55        40.41 o                         
   3   3   3       1967.92       1998.47        15.34 o                         
   4   3   3       1252.56       1261.95        10.97 o                         
   5   3   3       1403.89       1352.13        11.18 o                         
   6   3   3        733.06        761.77         7.06 o                         
   7   3   3        381.11        358.54         4.65 o                         
   8   3   3          6.80          8.66         1.11 o                         
   9   3   3         97.55        101.08         2.08 o                         
  -5   4   3         68.87         67.80         2.98 o                         
  -4   4   3          4.32         10.36         0.77 o                         
  -3   4   3         29.60         32.23         1.10 o                         
  -2   4   3         38.31         37.09         1.02 o                         
  -1   4   3          0.15          0.90         0.34 o                         
   0   4   3        700.10        765.71         9.87 o                         
   1   4   3         80.21         85.66         1.34 o                         
   2   4   3          2.76          4.41         0.25 o                         
   3   4   3          6.03         17.39         0.48 o                         
   4   4   3          0.78          2.41         0.17 o                         
   5   4   3       2089.38       2025.35        19.17 o                         
   6   4   3        225.74        223.12         2.71 o                         
   7   4   3        985.82        975.88        11.41 o                         
   8   4   3        266.24        272.25         3.20 o                         
   9   4   3        261.38        255.06         3.44 o                         
  10   4   3        484.79        480.36         6.56 o                         
  -4   5   3        317.70        329.03         4.87 o                         
  -3   5   3         37.93         34.29         1.12 o                         
  -2   5   3        151.19        164.65         2.49 o                         
  -1   5   3        455.62        448.33         6.32 o                         
   0   5   3         28.30         28.93         0.87 o                         
   1   5   3       2687.21       2662.61        24.87 o                         
   2   5   3        165.37        161.51         1.65 o                         
   3   5   3       2143.78       2236.87        15.43 o                         
   4   5   3        407.51        375.52         4.21 o                         
   5   5   3        840.05        817.36         7.44 o                         
   6   5   3        944.76        924.57        10.66 o                         
   7   5   3        177.07        172.79         2.84 o                         
   8   5   3        315.56        314.11         4.57 o                         
   9   5   3          2.14          1.46         0.49 o                         
  10   5   3          4.96          4.35         0.92 o                         
  -3   6   3        182.29        199.15         4.38 o                         
  -2   6   3          2.27          0.65         0.37 o                         
  -1   6   3        158.41        158.50         2.48 o                         
   0   6   3         58.40         55.51         1.27 o                         
   1   6   3        168.57        164.94         2.62 o                         
   2   6   3          2.27          2.13         0.24 o                         
   3   6   3          0.01          0.33         0.19 o                         
   4   6   3        310.10        278.87         2.48 o                         
   5   6   3         90.74         89.04         0.91 o                         
   6   6   3        114.71        115.18         2.05 o                         
   7   6   3          3.44          2.84         0.68 o                         
   8   6   3        271.25        277.51         4.21 o                         
   9   6   3        191.74        192.09         3.35 o                         
  10   6   3        198.22        193.59         3.70 o                         
  -2   7   3          4.84          6.12         1.23 o                         
  -1   7   3        127.34        131.96         2.28 o                         
   0   7   3        307.35        295.64         3.89 o                         
   1   7   3          0.59          0.83         0.37 o                         
   2   7   3        710.83        734.65         8.13 o                         
   3   7   3        264.32        244.81         2.70 o                         
   4   7   3       1163.79       1182.06         9.30 o                         
   5   7   3        181.66        175.50         1.91 o                         
   6   7   3        641.62        658.31         7.20 o                         
   7   7   3         97.87        100.78         1.83 o                         
   8   7   3          1.22          1.14         0.44 o                         
   9   7   3        221.00        213.17         3.29 o                         
  -1   8   3         36.95         41.54         1.35 o                         
   0   8   3        173.44        175.55         2.75 o                         
   1   8   3          0.35          0.20         0.39 o                         
   2   8   3        363.34        376.89         5.20 o                         
   3   8   3         83.90         74.61         1.36 o                         
   4   8   3          4.27          9.70         0.48 o                         
   5   8   3          0.33          0.92         0.26 o                         
   6   8   3        162.07        164.88         2.10 o                         
   7   8   3         60.33         56.79         1.36 o                         
   8   8   3         39.60         38.56         1.20 o                         
   9   8   3        143.28        145.14         2.38 o                         
   1   9   3        270.69        264.88         4.23 o                         
   2   9   3         59.24         61.47         1.69 o                         
   3   9   3        196.47        194.10         3.92 o                         
   4   9   3         24.00         19.25         1.06 o                         
   5   9   3        555.26        538.06         6.09 o                         
   6   9   3         84.77         80.49         1.53 o                         
   7   9   3        341.25        347.44         4.46 o                         
   8   9   3         37.94         39.19         1.27 o                         
   4  10   3         24.22         17.34         1.02 o                         
   5  10   3         37.30         41.62         1.42 o                         
   6  10   3         24.79         21.19         0.90 o                         
  -5  -8   4         66.86         67.52         1.91 o                         
  -4  -8   4        256.89        248.15         4.14 o                         
  -3  -8   4          0.70          0.46         0.50 o                         
  -2  -8   4        428.73        424.49        10.51 o                         
  -1  -8   4          2.66          3.39         0.61 o                         
  -6  -7   4        133.79        139.71         2.78 o                         
  -5  -7   4         23.93         25.13         1.17 o                         
  -4  -7   4        156.39        167.63         3.04 o                         
  -3  -7   4         62.51         62.09         1.46 o                         
  -2  -7   4         99.97        110.25         2.23 o                         
  -1  -7   4          2.29          2.72         0.52 o                         
   0  -7   4        141.58        144.71         2.76 o                         
   1  -7   4         12.29          8.03         0.70 o                         
   2  -7   4          0.38         -0.42         0.47 o                         
  -7  -6   4          8.12          8.40         0.73 o                         
  -6  -6   4          0.47          1.41         0.49 o                         
  -5  -6   4         10.55         10.05         0.72 o                         
  -4  -6   4         95.96         96.89         2.02 o                         
  -3  -6   4        595.33        598.36         6.73 o                         
  -2  -6   4        115.57        113.57         2.18 o                         
  -1  -6   4        235.37        227.42         3.52 o                         
   0  -6   4         52.46         50.94         1.33 o                         
   1  -6   4        195.90        200.09         3.05 o                         
   2  -6   4        149.97        150.86         2.89 o                         
   3  -6   4         58.46         61.43         1.84 o                         
  -7  -5   4        324.75        308.36         4.64 o                         
  -6  -5   4        172.05        162.20         2.85 o                         
  -5  -5   4        840.27        837.53         8.87 o                         
  -4  -5   4        216.70        228.90         2.69 o                         
  -3  -5   4       1476.86       1523.48        11.63 o                         
  -2  -5   4        277.65        271.32         2.68 o                         
  -1  -5   4        590.10        614.02         7.62 o                         
   0  -5   4         32.66         40.29         1.10 o                         
   1  -5   4        326.19        316.13         3.31 o                         
   2  -5   4         64.31         74.42         1.51 o                         
   3  -5   4          0.04         -0.11         0.35 o                         
   4  -5   4         62.38         63.61         1.60 o                         
  -7  -4   4         90.41         89.86         2.06 o                         
  -6  -4   4          0.12          0.00         0.38 o                         
  -5  -4   4          6.87          6.90         1.14 o                         
  -4  -4   4         52.01         50.03         1.00 o                         
  -3  -4   4        218.37        216.14         2.34 o                         
  -2  -4   4        555.22        567.35         4.63 o                         
  -1  -4   4        668.93        666.81         6.13 o                         
   0  -4   4        146.29        158.38         1.92 o                         
   1  -4   4          3.39          4.24         0.36 o                         
   2  -4   4        202.16        218.10         2.76 o                         
   3  -4   4        329.80        314.28         4.09 o                         
   4  -4   4         88.16         95.09         1.90 o                         
   5  -4   4        154.27        152.83         2.65 o                         
  -7  -3   4        277.19        274.99         4.26 o                         
  -6  -3   4        302.80        295.36         4.32 o                         
  -5  -3   4        885.69        860.37         8.21 o                         
  -4  -3   4       2026.05       1986.79        17.80 o                         
  -3  -3   4        935.72        935.98         8.70 o                         
  -2  -3   4       3388.36       3435.49        28.21 o                         
  -1  -3   4          2.75          3.85         0.26 o                         
   0  -3   4       1273.99       1284.43        11.66 o                         
   1  -3   4        620.07        614.81         6.20 o                         
   2  -3   4        617.71        593.13         6.10 o                         
   3  -3   4       1037.31       1022.90        10.99 o                         
   4  -3   4        613.35        581.93         5.50 o                         
   5  -3   4        261.40        248.66         3.55 o                         
   6  -3   4        141.17        134.20         2.43 o                         
  -7  -2   4        267.62        269.25         4.93 o                         
  -6  -2   4         71.58         72.95         1.49 o                         
  -5  -2   4         94.47         96.37         1.50 o                         
  -4  -2   4         14.80         11.73         0.73 o                         
  -3  -2   4         50.23         55.72         0.98 o                         
  -2  -2   4        216.90        255.44         2.57 o                         
  -1  -2   4        374.59        384.91         3.37 o                         
   0  -2   4        637.03        690.67         6.23 o                         
   1  -2   4       1603.53       1733.89        15.67 o                         
   2  -2   4        147.40        173.66         1.98 o                         
   3  -2   4        316.03        302.32         4.71 o                         
   4  -2   4         22.32         20.23         0.60 o                         
   5  -2   4        148.52        154.07         1.87 o                         
   6  -2   4        424.46        424.61         5.10 o                         
   7  -2   4        186.32        194.71         3.53 o                         
  -7  -1   4          8.28          9.17         1.37 o                         
  -6  -1   4        519.42        514.29         6.72 o                         
  -5  -1   4         84.35         80.35         1.32 o                         
  -4  -1   4       1876.16       1867.33        16.79 o                         
  -3  -1   4        256.26        244.01         2.68 o                         
  -2  -1   4        251.81        231.87         2.51 o                         
  -1  -1   4        735.30        672.69         5.27 o                         
   1  -1   4       3696.78       3493.29        23.84 o                         
   2  -1   4       2024.92       2220.23        23.07 o                         
   3  -1   4       2314.33       2277.03        25.94 o                         
   4  -1   4        224.01        237.71         2.32 o                         
   5  -1   4       1453.82       1458.33        14.67 o                         
   6  -1   4        232.86        228.57         3.09 o                         
   7  -1   4         34.40         37.30         1.16 o                         
   8  -1   4        106.67        101.78         3.57 o                         
  -7   0   4        211.27        218.26         4.39 o                         
  -6   0   4        324.59        320.89         4.68 o                         
  -5   0   4        250.05        257.62         3.49 o                         
  -4   0   4       1435.57       1403.22        14.59 o                         
  -3   0   4         87.53         83.26         1.26 o                         
  -2   0   4          1.77          3.34         0.22 o                         
  -1   0   4         32.48         43.59         0.61 o                         
   0   0   4         63.26         61.71         0.68 o                         
   1   0   4        119.38        113.79         1.14 o                         
   2   0   4        423.96        483.58         3.71 o                         
   3   0   4         47.63         54.57         0.71 o                         
   4   0   4        257.59        255.82         2.38 o                         
   5   0   4         14.68         12.78         0.42 o                         
   6   0   4        295.64        304.70         3.66 o                         
   7   0   4        100.04         97.47         1.78 o                         
   8   0   4        147.08        159.13         2.94 o                         
  -6   1   4         12.02         11.21         0.79 o                         
  -5   1   4        101.47        107.15         2.25 o                         
  -4   1   4        323.63        309.05         3.60 o                         
  -3   1   4        253.88        270.32         4.67 o                         
  -2   1   4         22.43         20.22         0.56 o                         
  -1   1   4        162.77        128.80         1.49 o                         
   0   1   4        156.69        135.62         1.71 o                         
   1   1   4         85.82         76.86         1.33 o                         
   2   1   4       3652.12       3633.11        26.83 o                         
   3   1   4        664.47        756.89         8.56 o                         
   4   1   4       2008.78       2021.17        17.27 o                         
   5   1   4         96.14         89.35         1.06 o                         
   6   1   4        853.65        874.04         9.16 o                         
   7   1   4        546.00        538.97         5.99 o                         
   8   1   4         17.49         15.11         0.90 o                         
   9   1   4        225.29        225.01         3.77 o                         
  -6   2   4         60.31         67.86         1.83 o                         
  -5   2   4        473.11        478.69         6.42 o                         
  -4   2   4        236.26        246.05         3.33 o                         
  -3   2   4       1437.93       1410.38        14.61 o                         
  -2   2   4       1240.08       1187.99        11.45 o                         
  -1   2   4        116.18        120.51         1.65 o                         
   0   2   4       1973.33       1958.39        16.59 o                         
   1   2   4         90.95         80.93         1.01 o                         
   2   2   4       2940.33       2914.63        30.67 o                         
   3   2   4        346.32        369.40         3.63 o                         
   4   2   4        471.26        491.38         3.92 o                         
   5   2   4         64.98         68.74         1.00 o                         
   6   2   4         10.49         10.88         0.39 o                         
   7   2   4         68.56         70.35         1.20 o                         
   8   2   4          1.70          1.26         0.52 o                         
   9   2   4          2.75          4.25         1.80 o                         
  -5   3   4         21.92         19.31         0.99 o                         
  -4   3   4          0.23          8.16         3.89 o                         
  -3   3   4          3.72          3.86         0.58 o                         
  -2   3   4         26.34         31.17         1.00 o                         
  -1   3   4          0.15          0.58         0.25 o                         
   0   3   4       1034.78       1009.26         8.25 o                         
   1   3   4        518.03        495.12         3.79 o                         
   2   3   4        680.18        673.05         5.45 o                         
   3   3   4       1950.50       1928.06        20.34 o                         
   4   3   4          0.30          0.30         0.13 o                         
   5   3   4       2572.18       2562.74        22.70 o                         
   6   3   4        719.62        752.12         7.07 o                         
   7   3   4       1273.63       1279.30        10.92 o                         
   8   3   4        394.98        398.64         7.03 o                         
   9   3   4        333.27        329.80         4.83 o                         
  -4   4   4        378.37        377.20         5.42 o                         
  -3   4   4        194.27        194.63         2.83 o                         
  -2   4   4        460.57        443.86         5.18 o                         
  -1   4   4       1689.54       1667.34        15.64 o                         
   0   4   4       1890.59       1877.57        17.40 o                         
   1   4   4       3684.13       3614.51        30.27 o                         
   2   4   4         98.31        111.36         1.58 o                         
   3   4   4        972.55        941.87         9.78 o                         
   4   4   4        392.88        420.82         3.45 o                         
   5   4   4        659.06        703.36         6.76 o                         
   6   4   4        170.80        171.02         1.93 o                         
   7   4   4        122.42        124.16         1.50 o                         
   8   4   4          6.52          5.40         0.67 o                         
   9   4   4         69.91         72.43         2.59 o                         
  10   4   4          0.44          1.13         0.56 o                         
  -4   5   4         21.80         26.11         1.26 o                         
  -3   5   4          4.73          7.70         0.75 o                         
  -2   5   4         10.83         11.62         0.59 o                         
  -1   5   4         16.33         14.34         1.19 o                         
   0   5   4        162.08        158.12         2.33 o                         
   1   5   4        137.88        132.80         2.25 o                         
   2   5   4        624.66        610.77         6.01 o                         
   3   5   4        680.66        638.04         5.61 o                         
   4   5   4       1901.79       1937.22        15.74 o                         
   5   5   4        708.10        708.67         6.57 o                         
   6   5   4       2383.07       2391.81        21.00 o                         
   7   5   4        197.98        196.93         3.13 o                         
   8   5   4        979.62        944.32        13.58 o                         
   9   5   4         64.24         68.71         2.08 o                         
  10   5   4        500.50        475.12        11.21 o                         
  -3   6   4        316.20        317.30         4.84 o                         
  -2   6   4         61.58         57.54         1.49 o                         
  -1   6   4        276.90        282.66         3.35 o                         
   0   6   4        131.96        139.85         2.26 o                         
   1   6   4        892.14        894.91        10.66 o                         
   2   6   4       1322.31       1331.26        13.53 o                         
   3   6   4         14.63         15.48         0.50 o                         
   4   6   4        642.98        654.73         5.32 o                         
   5   6   4         38.99         38.77         0.67 o                         
   6   6   4        532.58        551.80         5.28 o                         
   7   6   4        163.89        163.07         2.65 o                         
   8   6   4         18.37         20.66         0.88 o                         
   9   6   4          6.21          7.09         0.84 o                         
  10   6   4         43.04         37.27         1.93 o                         
  -2   7   4          3.22          2.48         0.54 o                         
  -1   7   4          1.34          2.26         0.48 o                         
   0   7   4          7.31          7.58         0.61 o                         
   1   7   4         22.32         19.73         0.92 o                         
   2   7   4         22.48         22.96         0.79 o                         
   3   7   4         42.46         39.59         0.86 o                         
   4   7   4         37.81         41.45         0.77 o                         
   5   7   4        591.36        582.05         4.82 o                         
   6   7   4        160.66        158.99         1.78 o                         
   7   7   4       1169.56       1129.68        13.13 o                         
   8   7   4          6.47          7.09         0.65 o                         
   9   7   4        354.52        357.31         4.74 o                         
   0   8   4        189.34        190.76         3.01 o                         
   1   8   4         17.79         18.18         1.00 o                         
   2   8   4        121.87        135.17         2.50 o                         
   3   8   4        451.06        444.49         5.05 o                         
   4   8   4         47.28         49.09         1.08 o                         
   5   8   4        660.95        661.72         7.11 o                         
   6   8   4          0.70          0.79         0.25 o                         
   7   8   4        174.84        173.21         2.58 o                         
   8   8   4         82.17         87.17         1.77 o                         
   9   8   4         15.32         16.14         0.85 o                         
   1   9   4         84.47         90.11         2.16 o                         
   2   9   4         48.19         48.63         1.51 o                         
   3   9   4         46.83         53.51         1.82 o                         
   4   9   4          0.63          0.61         0.34 o                         
   5   9   4         99.85        104.26         1.83 o                         
   6   9   4        130.99        124.34         1.97 o                         
   7   9   4          2.72          3.55         0.54 o                         
   8   9   4        324.63        318.38         4.75 o                         
   4  10   4         92.12         91.82         2.15 o                         
   5  10   4        398.91        399.19         4.90 o                         
   6  10   4        184.36        185.35         2.72 o                         
  -5  -7   5          1.90          1.98         0.76 o                         
  -4  -7   5        165.40        167.24         3.16 o                         
  -3  -7   5        129.76        124.15         2.63 o                         
  -2  -7   5         96.74        105.05         2.30 o                         
  -1  -7   5        248.09        254.27         4.08 o                         
   0  -7   5          0.12         -0.14         0.44 o                         
   1  -7   5        196.77        213.73         3.83 o                         
  -6  -6   5        310.12        324.23         4.86 o                         
  -5  -6   5        123.77        135.92         2.42 o                         
  -4  -6   5         66.88         72.49         1.86 o                         
  -3  -6   5         45.48         54.90         1.37 o                         
  -2  -6   5          3.41          2.61         0.43 o                         
  -1  -6   5          8.22         12.45         0.83 o                         
   0  -6   5         35.04         34.77         1.16 o                         
   1  -6   5         36.94         30.11         1.17 o                         
   2  -6   5         14.29         12.80         0.95 o                         
  -6  -5   5          3.48          3.23         0.60 o                         
  -5  -5   5        116.28        100.72         2.15 o                         
  -4  -5   5          1.71          1.83         0.40 o                         
  -3  -5   5        422.91        429.58         4.65 o                         
  -2  -5   5         80.64         72.78         1.53 o                         
  -1  -5   5         67.41         78.73         1.65 o                         
   0  -5   5        102.38        105.85         1.92 o                         
   1  -5   5         43.02         27.88         1.05 o                         
   2  -5   5        441.11        444.10         4.98 o                         
   3  -5   5         48.61         48.80         3.03 o                         
   4  -5   5        163.27        161.38         3.17 o                         
  -6  -4   5        115.92        113.71         2.36 o                         
  -5  -4   5        248.14        266.31         3.50 o                         
  -4  -4   5        551.69        527.67         5.96 o                         
  -3  -4   5        156.61        157.63         2.08 o                         
  -2  -4   5       1542.79       1566.48        12.76 o                         
  -1  -4   5         26.04         26.76         0.69 o                         
   0  -4   5        203.45        195.82         2.50 o                         
   1  -4   5         30.14         30.63         0.86 o                         
   2  -4   5        103.83        105.59         1.93 o                         
   3  -4   5         75.15         71.64         1.56 o                         
   4  -4   5          1.32          0.67         0.39 o                         
   5  -4   5        109.63        102.29         2.12 o                         
  -7  -3   5         25.53         25.72         1.81 o                         
  -6  -3   5          2.82          2.87         0.54 o                         
  -5  -3   5         24.04         21.37         0.83 o                         
  -4  -3   5        261.22        252.95         2.96 o                         
  -3  -3   5          1.04          1.05         0.29 o                         
  -2  -3   5         10.85         13.96         0.58 o                         
  -1  -3   5        144.14        138.52         1.58 o                         
   0  -3   5         30.50         37.01         0.79 o                         
   1  -3   5        460.98        447.79         4.77 o                         
   2  -3   5          0.37          0.42         0.30 o                         
   3  -3   5        483.77        495.30         6.51 o                         
   4  -3   5          3.52          5.12         0.47 o                         
   5  -3   5        408.97        405.21         5.20 o                         
   6  -3   5        101.77         97.71         2.06 o                         
  -6  -2   5        730.62        720.36        10.72 o                         
  -5  -2   5         63.25         63.02         1.39 o                         
  -4  -2   5        551.71        553.40         6.15 o                         
  -3  -2   5        960.04        945.59         8.90 o                         
  -2  -2   5        676.05        677.38         6.52 o                         
  -1  -2   5       2430.60       2400.94        20.31 o                         
   0  -2   5        382.44        375.51         6.04 o                         
   1  -2   5       1358.42       1330.25        14.74 o                         
   2  -2   5         25.63         29.13         0.86 o                         
   3  -2   5        921.97        907.63         8.32 o                         
   4  -2   5        235.05        228.47         3.63 o                         
   5  -2   5         34.26         35.21         1.08 o                         
   6  -2   5         12.55         10.82         0.70 o                         
   7  -2   5         54.75         52.26         1.71 o                         
  -6  -1   5         63.55         69.50         2.17 o                         
  -5  -1   5          2.10          1.98         0.42 o                         
  -4  -1   5         33.70         35.73         0.99 o                         
  -3  -1   5         11.26         11.43         0.65 o                         
  -2  -1   5          7.00          8.23         0.55 o                         
  -1  -1   5         47.73         49.85         0.96 o                         
   0  -1   5         50.60         50.28         0.94 o                         
   1  -1   5        486.24        476.09         4.90 o                         
   2  -1   5        206.87        200.03         2.61 o                         
   3  -1   5        318.20        310.56         3.18 o                         
   4  -1   5        337.45        364.22         3.95 o                         
   5  -1   5         61.34         63.48         1.05 o                         
   6  -1   5        790.12        781.25         9.34 o                         
   7  -1   5         33.80         34.07         1.31 o                         
  -6   0   5         13.55         12.16         0.85 o                         
  -5   0   5        349.69        364.35         5.11 o                         
  -4   0   5         30.23         32.53         0.95 o                         
  -3   0   5        932.21        937.72        10.01 o                         
  -2   0   5        104.38        110.07         1.41 o                         
  -1   0   5        338.62        340.57         3.59 o                         
   0   0   5        997.82        936.57         7.75 o                         
   1   0   5        383.49        364.90         3.43 o                         
   2   0   5       4069.00       3963.31        32.50 o                         
   3   0   5        305.13        329.50         3.06 o                         
   4   0   5       1244.86       1196.35        11.27 o                         
   5   0   5         26.95         34.15         0.70 o                         
   6   0   5        139.92        132.07         2.06 o                         
   7   0   5        236.87        239.99         3.86 o                         
   8   0   5         27.76         26.29         1.17 o                         
  -6   1   5         46.11         46.18         1.53 o                         
  -5   1   5        400.83        394.57         5.50 o                         
  -4   1   5         36.26         40.08         1.13 o                         
  -3   1   5        301.24        287.61         3.38 o                         
  -2   1   5        267.68        264.48         3.09 o                         
  -1   1   5          5.72          5.28         0.43 o                         
   0   1   5          0.43          2.02         0.84 o                         
   1   1   5        110.41        117.82         1.61 o                         
   2   1   5         53.51         69.72         1.38 o                         
   3   1   5        376.39        429.73         4.80 o                         
   4   1   5         42.94         39.58         1.11 o                         
   5   1   5        655.39        652.38         5.51 o                         
   6   1   5        127.74        125.14         1.43 o                         
   7   1   5        856.60        837.28         9.87 o                         
   8   1   5         64.30         60.47         1.81 o                         
   9   1   5        471.05        452.05         6.42 o                         
  -5   2   5         42.93         45.49         1.71 o                         
  -4   2   5        104.23        109.52         2.00 o                         
  -3   2   5        128.86        122.13         2.04 o                         
  -2   2   5        650.91        658.62         6.75 o                         
  -1   2   5         19.10         18.23         0.62 o                         
   0   2   5       1002.88        989.57        12.12 o                         
   1   2   5        539.31        512.22         7.55 o                         
   2   2   5        461.33        398.91         4.50 o                         
   3   2   5       2375.79       2406.15        34.69 o                         
   4   2   5         56.99         59.11         1.02 o                         
   5   2   5       1469.44       1453.17        11.63 o                         
   6   2   5         51.10         59.52         0.95 o                         
   7   2   5        357.48        353.12         3.76 o                         
   8   2   5        263.15        260.23         5.09 o                         
   9   2   5          6.11          6.67         0.70 o                         
  -5   3   5          3.44          4.61         0.70 o                         
  -4   3   5        630.01        615.97         7.19 o                         
  -3   3   5         92.50         97.50         1.83 o                         
  -2   3   5        627.24        614.16         6.92 o                         
  -1   3   5       1444.61       1440.92        14.88 o                         
   0   3   5         82.21         68.73         1.38 o                         
   1   3   5        955.90        982.40        10.24 o                         
   2   3   5         16.16         15.94         0.43 o                         
   3   3   5       1757.67       1917.96        18.83 o                         
   4   3   5        158.87        167.22         3.41 o                         
   5   3   5          6.64          6.62         0.40 o                         
   6   3   5        285.24        279.62         3.63 o                         
   7   3   5          8.81          9.96         0.47 o                         
   8   3   5        184.75        187.81         2.95 o                         
   9   3   5         66.15         61.40         1.79 o                         
  -4   4   5         40.26         39.30         1.27 o                         
  -3   4   5        127.13        116.45         2.11 o                         
  -2   4   5          0.99          1.17         0.64 o                         
  -1   4   5        266.53        265.10         3.41 o                         
   0   4   5         82.90         82.48         1.43 o                         
   1   4   5       1715.65       1689.14        16.66 o                         
   2   4   5        967.56        990.21         8.04 o                         
   3   4   5        927.23        964.23         7.69 o                         
   4   4   5       1012.22       1009.48         8.99 o                         
   5   4   5        196.57        200.67         2.04 o                         
   6   4   5       1818.78       1805.94        15.21 o                         
   7   4   5          0.44          0.46         0.21 o                         
   8   4   5        433.80        434.02         5.74 o                         
   9   4   5        110.70        108.96         2.38 o                         
  -3   5   5        556.94        578.53         7.76 o                         
  -2   5   5         63.49         60.87         1.38 o                         
  -1   5   5        418.30        436.75         5.72 o                         
   0   5   5        899.70        848.86         9.29 o                         
   1   5   5        159.38        165.98         2.41 o                         
   2   5   5       1757.99       1760.68        17.61 o                         
   3   5   5        372.73        372.26         3.65 o                         
   4   5   5        879.41        914.40        10.32 o                         
   5   5   5         56.26         49.86         0.74 o                         
   6   5   5         17.44         20.73         0.56 o                         
   7   5   5         36.68         38.98         0.77 o                         
   8   5   5         57.59         54.02         1.27 o                         
   9   5   5          8.85         10.44         0.76 o                         
  -2   6   5          0.84         -0.04         0.48 o                         
  -1   6   5         27.30         25.00         1.02 o                         
   0   6   5         80.34         74.29         1.59 o                         
   1   6   5        279.81        275.92         3.96 o                         
   2   6   5        716.12        693.53         8.46 o                         
   3   6   5        585.46        569.59         5.54 o                         
   4   6   5       1212.18       1262.96        10.55 o                         
   5   6   5        555.99        527.19         4.40 o                         
   6   6   5        654.32        639.99         6.08 o                         
   7   6   5        438.34        426.48         4.23 o                         
   8   6   5        117.95        116.47         2.46 o                         
   9   6   5        197.16        204.15         3.53 o                         
  -1   7   5          7.20          3.58         0.55 o                         
   0   7   5        325.70        323.25         4.31 o                         
   1   7   5        149.35        140.79         2.55 o                         
   2   7   5         59.87         63.09         2.64 o                         
   3   7   5        747.01        754.15         6.63 o                         
   4   7   5         56.64         63.25         1.00 o                         
   5   7   5        225.91        262.44         2.44 o                         
   6   7   5         50.33         54.10         1.10 o                         
   7   7   5        157.18        163.25         2.24 o                         
   8   7   5        111.04        102.34         2.07 o                         
   9   7   5         21.39         18.90         1.33 o                         
   0   8   5         40.44         48.80         1.45 o                         
   1   8   5         90.45         83.88         3.22 o                         
   2   8   5        191.27        190.38         3.17 o                         
   3   8   5        103.46         96.06         1.67 o                         
   4   8   5         35.20         26.72         0.85 o                         
   5   8   5        290.72        269.63         3.37 o                         
   6   8   5        164.10        144.51         2.12 o                         
   7   8   5         78.31         69.39         1.18 o                         
   8   8   5         31.79         34.00         1.41 o                         
   9   8   5         35.82         36.56         1.31 o                         
   2   9   5         45.37         48.84         1.86 o                         
   3   9   5        164.27        181.21         3.77 o                         
   4   9   5         88.99         86.06         1.61 o                         
   5   9   5          1.48          0.50         0.35 o                         
   6   9   5        181.19        180.16         2.59 o                         
   7   9   5          0.11          0.21         0.30 o                         
   8   9   5        325.94        331.65         4.88 o                         
  -2  -7   6          4.69          5.31         0.81 o                         
  -4  -6   6          5.85          5.89         0.70 o                         
  -3  -6   6        428.71        444.19         6.27 o                         
  -2  -6   6        276.20        278.92         3.84 o                         
  -1  -6   6         78.03         89.38         2.09 o                         
   0  -6   6        259.83        268.59         3.83 o                         
   1  -6   6        160.67        155.53         2.73 o                         
  -5  -5   6         76.71         77.48         1.98 o                         
  -4  -5   6          0.45          0.56         0.39 o                         
  -3  -5   6         14.16         14.94         0.79 o                         
  -2  -5   6          0.32          0.88         0.37 o                         
  -1  -5   6          8.57          9.00         0.73 o                         
   0  -5   6          3.88          2.81         0.50 o                         
   1  -5   6         12.44          9.18         0.69 o                         
   2  -5   6          1.14          2.04         0.50 o                         
   3  -5   6         69.59         68.36         1.93 o                         
  -6  -4   6          0.33          0.11         0.46 o                         
  -5  -4   6         45.45         43.36         1.46 o                         
  -4  -4   6        103.91        101.02         1.84 o                         
  -3  -4   6          3.08          2.71         0.42 o                         
  -2  -4   6        509.30        502.65         5.79 o                         
  -1  -4   6        277.80        281.46         3.07 o                         
   0  -4   6        277.85        278.89         3.49 o                         
   1  -4   6         94.05        102.50         1.93 o                         
   2  -4   6         71.61         64.26         1.54 o                         
   3  -4   6        380.13        386.43         5.55 o                         
   4  -4   6         10.96         10.07         0.73 o                         
  -6  -3   6        357.02        356.02         5.35 o                         
  -5  -3   6         53.95         54.96         2.41 o                         
  -4  -3   6        727.16        693.62         7.63 o                         
  -3  -3   6        248.26        252.06         3.32 o                         
  -2  -3   6        580.14        566.37         6.29 o                         
  -1  -3   6        109.01        113.76         1.69 o                         
   0  -3   6         19.59         17.60         0.77 o                         
   1  -3   6        180.12        178.18         2.40 o                         
   2  -3   6         14.62         15.16         0.74 o                         
   3  -3   6         80.13         74.36         2.19 o                         
   4  -3   6          6.21          6.68         0.81 o                         
   5  -3   6         20.49         16.05         1.44 o                         
  -6  -2   6          2.95          6.82         2.93 o                         
  -5  -2   6         33.70         32.80         1.11 o                         
  -4  -2   6        295.25        279.47         3.62 o                         
  -3  -2   6         42.07         49.41         1.18 o                         
  -2  -2   6         21.78         25.88         0.87 o                         
  -1  -2   6        150.41        156.82         2.00 o                         
   0  -2   6        217.25        220.61         2.95 o                         
   1  -2   6        848.14        839.30         9.10 o                         
   2  -2   6        636.05        627.65         7.10 o                         
   3  -2   6        190.01        177.61         2.62 o                         
   4  -2   6        555.44        550.70         7.16 o                         
   5  -2   6        100.80         97.58         2.06 o                         
   6  -2   6        591.98        594.58         7.56 o                         
  -6  -1   6        106.15        103.31         2.78 o                         
  -5  -1   6        498.91        498.10         6.68 o                         
  -4  -1   6        125.23        114.40         1.98 o                         
  -3  -1   6       2081.13       2042.20        20.28 o                         
  -2  -1   6         70.01         71.37         1.36 o                         
  -1  -1   6        756.24        711.07         6.92 o                         
   0  -1   6        537.91        517.70         5.65 o                         
   1  -1   6        539.39        498.52         5.67 o                         
   2  -1   6       1676.86       1568.58        16.19 o                         
   3  -1   6         83.78         75.63         1.44 o                         
   4  -1   6        532.44        527.95         6.01 o                         
   5  -1   6         32.99         31.60         0.86 o                         
   6  -1   6        211.57        209.80         3.36 o                         
   7  -1   6          3.07          4.93         0.61 o                         
  -5   0   6         22.39         23.69         1.14 o                         
  -4   0   6          2.41          1.93         0.47 o                         
  -3   0   6         42.56         43.71         1.71 o                         
  -2   0   6          0.38          0.90         0.40 o                         
  -1   0   6         59.97         64.65         1.03 o                         
   0   0   6        145.54        146.09         1.75 o                         
   1   0   6         19.23         25.39         1.01 o                         
   2   0   6       1704.61       1691.33        15.95 o                         
   3   0   6       1180.24       1223.68        11.75 o                         
   4   0   6       1607.79       1562.64        16.25 o                         
   5   0   6        423.69        446.74         5.25 o                         
   6   0   6        764.28        739.69         8.93 o                         
   7   0   6        466.60        477.11         6.24 o                         
   8   0   6          3.61          3.73         0.82 o                         
  -5   1   6        177.02        177.34         3.19 o                         
  -4   1   6        219.18        225.32         3.59 o                         
  -3   1   6        700.85        667.38         7.59 o                         
  -2   1   6       1138.62       1125.03        11.04 o                         
  -1   1   6         37.00         39.58         0.92 o                         
   0   1   6        904.66        885.56        10.42 o                         
   1   1   6        782.41        770.81         9.20 o                         
   2   1   6       1378.09       1384.49        12.13 o                         
   3   1   6       1810.39       1703.43        17.59 o                         
   4   1   6         65.54         62.07         1.23 o                         
   5   1   6        444.74        439.04         5.06 o                         
   6   1   6         30.51         31.56         0.75 o                         
   7   1   6        118.98        112.09         2.16 o                         
   8   1   6         16.63         15.30         1.03 o                         
  -4   2   6        153.08        150.57         2.55 o                         
  -3   2   6        194.82        193.81         2.89 o                         
  -2   2   6        367.54        346.24         4.36 o                         
  -1   2   6         81.95         80.35         1.42 o                         
   0   2   6         40.51         35.25         0.79 o                         
   1   2   6         55.27         55.07         1.00 o                         
   2   2   6         20.67         21.42         0.57 o                         
   3   2   6        616.99        652.11         6.46 o                         
   4   2   6        343.68        377.59         4.38 o                         
   5   2   6       1574.31       1571.97        16.05 o                         
   6   2   6        342.28        354.31         3.82 o                         
   7   2   6        589.79        577.52         6.46 o                         
   8   2   6        272.80        265.91         4.63 o                         
   9   2   6         12.68         10.56         0.92 o                         
  -4   3   6        203.92        211.48         3.24 o                         
  -3   3   6         43.36         48.78         1.34 o                         
  -2   3   6        161.44        151.62         2.41 o                         
  -1   3   6        658.34        654.76         7.34 o                         
   0   3   6         41.95         37.61         1.01 o                         
   1   3   6       2886.25       2944.69        35.88 o                         
   2   3   6        302.17        274.31         3.98 o                         
   3   3   6       1002.86       1001.95        18.58 o                         
   4   3   6        303.77        293.13         3.82 o                         
   5   3   6          9.33         10.37         0.89 o                         
   6   3   6        527.55        549.10         5.49 o                         
   7   3   6         84.28         79.67         1.48 o                         
   8   3   6        212.98        211.78         3.32 o                         
   9   3   6         37.87         33.99         1.52 o                         
  -3   4   6        355.13        347.95         4.58 o                         
  -2   4   6        235.52        232.95         3.31 o                         
  -1   4   6        691.09        654.02         7.38 o                         
   0   4   6        307.33        298.10         3.75 o                         
   1   4   6        427.11        436.13         5.53 o                         
   2   4   6         18.04         16.12         0.60 o                         
   3   4   6         84.64         76.03         1.82 o                         
   4   4   6        262.58        280.55         3.30 o                         
   5   4   6         25.22         24.20         0.76 o                         
   6   4   6        241.30        242.04         2.78 o                         
   7   4   6        184.83        180.71         2.49 o                         
   8   4   6         24.96         24.78         1.81 o                         
   9   4   6        163.32        150.44         3.67 o                         
  -2   5   6        142.87        148.45         2.88 o                         
  -1   5   6         86.14         89.00         1.78 o                         
   0   5   6        484.76        473.55         6.36 o                         
   1   5   6        146.62        148.36         2.89 o                         
   2   5   6       2152.16       2066.83        23.34 o                         
   3   5   6        138.58        143.25         1.64 o                         
   4   5   6        695.93        682.59         5.97 o                         
   5   5   6        148.05        169.41         1.91 o                         
   6   5   6        215.68        239.60         2.60 o                         
   7   5   6        592.80        608.03         9.21 o                         
   8   5   6         73.78         64.94         1.60 o                         
   9   5   6        364.81        352.84         4.95 o                         
  -1   6   6          7.67          6.05         0.72 o                         
   0   6   6        299.97        303.50         4.57 o                         
   1   6   6         50.30         48.96         1.37 o                         
   2   6   6        745.50        722.93         8.86 o                         
   3   6   6         49.42         50.11         0.99 o                         
   4   6   6         62.24         59.01         0.92 o                         
   5   6   6         18.37         16.12         0.74 o                         
   6   6   6         15.66         14.50         0.56 o                         
   7   6   6          5.65          7.56         0.52 o                         
   8   6   6        148.74        141.46         2.47 o                         
   9   6   6          0.50          0.92         0.60 o                         
   0   7   6         82.40         74.96         1.76 o                         
   1   7   6        195.06        197.64         3.29 o                         
   2   7   6        384.27        365.05         5.07 o                         
   3   7   6        316.78        313.84         3.79 o                         
   4   7   6         17.23         14.55         0.56 o                         
   5   7   6        598.04        597.84         5.85 o                         
   6   7   6        114.50        115.49         1.78 o                         
   7   7   6        597.24        592.11         6.42 o                         
   8   7   6        260.90        253.98         4.63 o                         
   9   7   6          9.97         10.01         1.03 o                         
   1   8   6        151.18        167.42         3.06 o                         
   2   8   6          0.42         -0.10         0.44 o                         
   3   8   6        236.29        245.26         2.91 o                         
   4   8   6         46.58         46.64         1.12 o                         
   5   8   6         40.52         48.59         1.12 o                         
   6   8   6        109.58        113.64         1.85 o                         
   7   8   6         36.27         38.51         1.00 o                         
   8   8   6          5.31          5.69         0.77 o                         
   3   9   6         37.70         34.22         1.57 o                         
   4   9   6         27.98         23.36         1.05 o                         
   5   9   6         19.80         22.32         0.86 o                         
   6   9   6        168.38        147.54         2.28 o                         
   7   9   6         60.54         59.06         1.30 o                         
  -1  -6   7         51.91         51.98         1.66 o                         
  -4  -5   7        254.11        253.56         4.20 o                         
  -3  -5   7         22.16         23.03         1.02 o                         
  -2  -5   7        269.49        295.41         4.01 o                         
  -1  -5   7         32.45         35.29         1.20 o                         
   0  -5   7        282.59        283.44         3.97 o                         
   1  -5   7        148.02        148.50         2.62 o                         
   2  -5   7         41.92         48.16         1.51 o                         
  -4  -4   7         21.83         25.74         1.34 o                         
  -3  -4   7         24.29         26.36         0.93 o                         
  -2  -4   7         37.19         35.77         1.49 o                         
  -1  -4   7        200.89        194.44         2.88 o                         
   0  -4   7          2.68          2.58         0.46 o                         
   1  -4   7          4.95          6.45         0.58 o                         
   2  -4   7         25.74         21.31         1.41 o                         
   3  -4   7         75.65         70.58         1.73 o                         
   4  -4   7         14.80         15.34         1.46 o                         
  -5  -3   7          7.75          9.62         1.07 o                         
  -4  -3   7         60.03         64.28         1.58 o                         
  -3  -3   7        186.92        185.24         2.78 o                         
  -2  -3   7          7.57          8.18         0.61 o                         
  -1  -3   7        361.90        373.22         4.12 o                         
   0  -3   7         12.74         10.74         0.58 o                         
   1  -3   7        344.23        333.47         4.33 o                         
   2  -3   7        170.87        175.93         2.76 o                         
   3  -3   7        178.00        188.17         2.94 o                         
   4  -3   7        228.69        228.14         4.54 o                         
   5  -3   7         11.63         10.22         0.83 o                         
  -5  -2   7        348.13        352.92         5.20 o                         
  -4  -2   7          0.28          0.11         0.33 o                         
  -3  -2   7        228.67        227.10         3.16 o                         
  -2  -2   7        243.35        238.56         3.22 o                         
  -1  -2   7        989.83        965.47        11.14 o                         
   0  -2   7        811.31        789.37         7.78 o                         
   1  -2   7        419.11        400.90         4.90 o                         
   2  -2   7          0.10          0.77         0.77 o                         
   3  -2   7          2.78          2.67         0.80 o                         
   4  -2   7          0.44          0.26         0.33 o                         
   5  -2   7         44.04         36.71         1.37 o                         
   6  -2   7         54.12         50.96         1.56 o                         
  -5  -1   7         43.59         45.73         1.90 o                         
  -4  -1   7          1.59          1.00         0.47 o                         
  -3  -1   7         32.16         35.61         1.08 o                         
  -2  -1   7        191.10        196.38         3.07 o                         
  -1  -1   7         17.26         16.16         1.03 o                         
   0  -1   7        612.06        629.56         6.82 o                         
   1  -1   7         23.53         24.48         0.86 o                         
   2  -1   7       1324.57       1290.64        13.62 o                         
   3  -1   7         79.57         80.26         1.54 o                         
   4  -1   7        812.31        814.25        10.01 o                         
   5  -1   7        149.09        146.55         2.58 o                         
   6  -1   7         13.44         10.41         0.80 o                         
   7  -1   7        122.63        130.96         2.58 o                         
  -4   0   7        657.99        659.58         8.52 o                         
  -3   0   7        103.29         91.36         2.35 o                         
  -2   0   7       1000.59        997.31         9.68 o                         
  -1   0   7         67.98         62.97         1.07 o                         
   0   0   7       1353.46       1337.73        12.58 o                         
   1   0   7        464.73        450.62         4.71 o                         
   2   0   7        766.82        739.71         7.48 o                         
   3   0   7        430.62        433.18         4.69 o                         
   4   0   7         26.40         26.17         1.05 o                         
   5   0   7         53.48         52.57         2.07 o                         
   6   0   7          1.49          1.39         0.46 o                         
   7   0   7          2.49          1.69         0.46 o                         
  -4   1   7          8.80          6.57         0.73 o                         
  -3   1   7         32.93         33.47         1.15 o                         
  -2   1   7          2.08          2.51         0.45 o                         
  -1   1   7        287.67        316.68         3.73 o                         
   0   1   7        332.10        343.33         4.33 o                         
   1   1   7       1285.56       1302.70        12.54 o                         
   2   1   7        313.01        307.69         2.85 o                         
   3   1   7       1469.42       1389.49        14.62 o                         
   4   1   7         56.51         57.58         2.82 o                         
   5   1   7        860.81        849.90        10.48 o                         
   6   1   7        259.21        269.12         3.55 o                         
   7   1   7        109.93        104.58         2.19 o                         
   8   1   7        384.41        389.26         6.43 o                         
  -4   2   7        208.95        207.90         3.28 o                         
  -3   2   7        390.54        398.56         5.11 o                         
  -2   2   7         59.81         55.73         1.41 o                         
  -1   2   7       1278.04       1276.61        13.53 o                         
   0   2   7          1.20          1.77         0.40 o                         
   1   2   7        772.43        748.79         8.12 o                         
   2   2   7        134.75        131.94         1.97 o                         
   3   2   7        374.22        368.51         4.49 o                         
   4   2   7        954.88        959.54        11.61 o                         
   5   2   7         53.40         54.28         1.42 o                         
   6   2   7         53.71         55.04         1.28 o                         
   7   2   7          5.02          4.74         0.63 o                         
   8   2   7          7.04         12.10         1.53 o                         
  -3   3   7         85.57         84.72         1.89 o                         
  -2   3   7        112.77        106.09         2.02 o                         
  -1   3   7         30.66         26.00         0.99 o                         
   0   3   7         25.75         21.70         0.87 o                         
   1   3   7        138.25        140.24         1.93 o                         
   2   3   7        666.24        632.84         6.32 o                         
   3   3   7        108.18         88.40         1.73 o                         
   4   3   7        273.26        275.68         3.98 o                         
   5   3   7        132.63        125.90         1.96 o                         
   6   3   7        330.11        348.20         4.29 o                         
   7   3   7        281.48        281.21         4.20 o                         
   8   3   7        218.46        221.44         3.56 o                         
   9   3   7        218.86        203.77         4.03 o                         
  -2   4   7        230.24        232.42         3.41 o                         
  -1   4   7         25.93         32.85         1.79 o                         
   0   4   7        853.59        855.36         9.41 o                         
   1   4   7         19.22         21.83         0.88 o                         
   2   4   7        628.81        628.72         6.28 o                         
   3   4   7         54.92         55.30         1.08 o                         
   4   4   7        292.17        305.79         4.11 o                         
   5   4   7        457.93        459.65         5.71 o                         
   6   4   7         73.38         76.09         1.49 o                         
   7   4   7        219.08        231.24         3.63 o                         
   8   4   7          3.21          3.72         0.58 o                         
   9   4   7        107.68        105.96         2.56 o                         
  -2   5   7         93.81        105.39         2.49 o                         
  -1   5   7         38.25         30.47         1.29 o                         
   0   5   7         79.43         85.73         2.02 o                         
   1   5   7          0.19          0.05         0.32 o                         
   2   5   7        170.97        179.91         3.38 o                         
   3   5   7         90.48         82.45         1.66 o                         
   4   5   7         82.19         78.19         1.38 o                         
   5   5   7         45.18         45.57         1.58 o                         
   6   5   7          1.64          2.44         0.46 o                         
   7   5   7         47.12         42.43         1.29 o                         
   8   5   7         13.72         14.02         0.84 o                         
   9   5   7         26.73         28.06         1.13 o                         
  -1   6   7         90.83         85.55         2.23 o                         
   0   6   7        169.63        177.04         3.22 o                         
   1   6   7        302.75        280.93         4.88 o                         
   2   6   7          1.82          2.82         1.80 o                         
   3   6   7        576.86        580.93         7.28 o                         
   4   6   7         10.95         11.42         0.66 o                         
   5   6   7        730.80        788.55         9.40 o                         
   6   6   7         54.47         53.67         1.60 o                         
   7   6   7        328.85        345.42         5.45 o                         
   8   6   7        282.48        273.29         4.18 o                         
   9   6   7         70.66         74.94         1.71 o                         
   1   7   7         96.89        101.85         2.55 o                         
   2   7   7         91.71         95.35         2.03 o                         
   3   7   7        124.46        127.20         2.34 o                         
   4   7   7         17.11         22.56         1.04 o                         
   5   7   7         83.68         82.63         1.87 o                         
   6   7   7          2.18          0.53         0.50 o                         
   7   7   7         56.32         65.00         1.88 o                         
   8   7   7          3.61          7.65         1.95 o                         
   2   8   7        190.85        189.41         3.28 o                         
   3   8   7          4.74          5.03         1.07 o                         
   4   8   7        321.53        311.73         4.49 o                         
   5   8   7         30.80         38.66         1.27 o                         
   6   8   7        378.29        385.47         6.07 o                         
   7   8   7         22.21         18.38         1.05 o                         
   8   8   7        363.56        359.87         5.69 o                         
  -2  -4   8         47.66         46.07         1.35 o                         
  -1  -4   8        576.79        580.44         6.77 o                         
   0  -4   8         17.97         16.06         1.05 o                         
   1  -4   8        168.95        174.25         2.87 o                         
   2  -4   8          1.33          1.00         0.47 o                         
  -3  -3   8         72.10         69.61         1.81 o                         
  -2  -3   8          0.02          0.03         0.35 o                         
  -1  -3   8          0.84          1.80         0.58 o                         
   0  -3   8        115.36        118.37         2.09 o                         
   1  -3   8         37.55         32.91         1.13 o                         
   2  -3   8        165.67        161.18         2.67 o                         
   3  -3   8         72.99         67.97         1.65 o                         
   4  -3   8        191.33        196.44         4.17 o                         
  -3  -2   8        483.78        480.70         5.76 o                         
  -2  -2   8        165.64        166.38         2.58 o                         
  -1  -2   8        217.75        220.23         3.39 o                         
   0  -2   8        267.59        261.13         3.15 o                         
   1  -2   8         18.22         17.18         0.71 o                         
   2  -2   8        483.01        486.84         5.91 o                         
   3  -2   8         26.95         24.75         1.00 o                         
   4  -2   8         89.31         89.24         2.52 o                         
   5  -2   8        108.17        115.45         2.97 o                         
  -3  -1   8         28.28         31.34         2.24 o                         
  -2  -1   8        729.57        698.64         7.73 o                         
  -1  -1   8          0.26          1.02         0.76 o                         
   0  -1   8        127.41        114.66         1.88 o                         
   1  -1   8         25.06         24.66         0.76 o                         
   2  -1   8          8.23          9.34         0.60 o                         
   3  -1   8          4.34          5.00         0.50 o                         
   4  -1   8          0.54          0.81         0.49 o                         
   5  -1   8         62.71         68.03         2.16 o                         
   6  -1   8          0.03          0.31         0.46 o                         
  -3   0   8          0.01         -0.44         0.46 o                         
  -2   0   8       1173.80       1167.42        13.96 o                         
  -1   0   8         73.23         73.75         1.70 o                         
   0   0   8        355.88        356.68         4.54 o                         
   1   0   8        354.09        357.78         4.13 o                         
   2   0   8         43.76         42.83         0.88 o                         
   3   0   8       1417.89       1382.04        14.74 o                         
   4   0   8         50.35         46.88         1.43 o                         
   5   0   8        301.87        288.26         5.11 o                         
   6   0   8         54.92         57.39         1.96 o                         
   7   0   8        175.49        168.57         3.62 o                         
  -3   1   8        236.50        233.36         3.89 o                         
  -2   1   8        246.03        230.96         3.45 o                         
  -1   1   8        846.82        826.04         9.28 o                         
   0   1   8         12.73          9.23         0.62 o                         
   1   1   8        148.34        152.55         2.14 o                         
   2   1   8          2.31          3.00         0.36 o                         
   3   1   8         61.49         69.19         2.13 o                         
   4   1   8          0.82          0.67         0.39 o                         
   5   1   8         41.68         45.22         1.40 o                         
   6   1   8         37.63         43.69         1.77 o                         
   7   1   8          8.35          7.51         0.99 o                         
  -3   2   8         27.22         28.85         1.21 o                         
  -2   2   8         11.35          8.51         0.70 o                         
  -1   2   8        494.49        495.35         6.04 o                         
   0   2   8         96.02         95.55         1.89 o                         
   1   2   8        786.45        789.89         8.67 o                         
   2   2   8        481.80        487.06         5.23 o                         
   3   2   8        335.70        343.03         4.38 o                         
   4   2   8        812.73        781.38         9.78 o                         
   5   2   8          9.23          8.05         0.66 o                         
   6   2   8        613.67        623.30         8.11 o                         
   7   2   8         27.37         33.63         1.28 o                         
   8   2   8        374.21        372.99         6.37 o                         
  -2   3   8        135.63        141.15         2.54 o                         
  -1   3   8        166.34        153.81         2.60 o                         
   0   3   8        437.57        428.82         5.33 o                         
   1   3   8         38.35         40.67         1.30 o                         
   2   3   8        392.34        409.22         5.95 o                         
   3   3   8         12.84         13.73         0.79 o                         
   4   3   8         31.88         32.63         1.18 o                         
   5   3   8         23.65         28.21         2.34 o                         
   6   3   8          3.40          2.43         0.68 o                         
   7   3   8         23.00         23.10         2.08 o                         
   8   3   8         10.33          9.00         0.92 o                         
  -1   4   8         15.02         14.12         1.48 o                         
   0   4   8          3.04          1.96         0.45 o                         
   1   4   8         31.71         28.15         1.10 o                         
   2   4   8        355.63        338.07         4.67 o                         
   3   4   8        133.52        126.80         2.71 o                         
   4   4   8        142.03        143.06         2.86 o                         
   5   4   8        120.87        125.47         2.39 o                         
   6   4   8          0.18          0.30         0.37 o                         
   7   4   8        509.47        531.17         7.62 o                         
   8   4   8         44.53         40.22         1.41 o                         
  -1   5   8         81.45         79.66         2.37 o                         
   0   5   8        209.99        217.90         3.78 o                         
   1   5   8         86.48         78.19         2.18 o                         
   2   5   8        179.82        189.19         3.68 o                         
   3   5   8        634.34        616.59         9.00 o                         
   4   5   8         19.73         16.67         0.98 o                         
   5   5   8         50.21         51.52         1.59 o                         
   6   5   8          2.35          1.28         0.56 o                         
   7   5   8         20.63         26.79         1.37 o                         
   8   5   8        149.60        155.85         2.93 o                         
   1   6   8         21.42         24.25         1.31 o                         
   2   6   8          0.18         -0.11         0.42 o                         
   3   6   8          1.99          1.70         1.42 o                         
   4   6   8          0.10          0.18         0.41 o                         
   5   6   8          2.39          0.95         0.56 o                         
   6   6   8         38.81         41.67         1.90 o                         
   7   6   8          4.35          4.65         0.68 o                         
   8   6   8        239.38        232.45         3.83 o                         
   2   7   8         10.97         10.71         0.95 o                         
   3   7   8        356.13        363.35         6.00 o                         
   4   7   8        311.81        303.49         6.59 o                         
   5   7   8         11.30         15.08         1.33 o                         
   6   7   8        414.40        422.76         6.61 o                         
   7   7   8          0.13          0.84         0.50 o                         
   4   8   8         43.91         52.98         2.34 o                         
   5   8   8         12.19         15.14         1.06 o                         
   6   8   8         14.72         18.29         1.21 o                         
  -1  -3   9        164.03        170.12         2.74 o                         
   0  -3   9        335.62        342.19         4.44 o                         
   1  -3   9          0.29          0.39         0.41 o                         
   2  -3   9        214.00        228.77         3.97 o                         
  -2  -2   9          0.01         -0.48         0.54 o                         
  -1  -2   9          0.41          0.76         0.63 o                         
   0  -2   9          0.60          0.94         0.44 o                         
   1  -2   9          4.11          3.61         0.46 o                         
   2  -2   9        200.11        206.03         3.63 o                         
   3  -2   9        114.74        109.73         2.75 o                         
  -2  -1   9        236.40        238.04         4.02 o                         
  -1  -1   9        130.60        127.15         3.09 o                         
   0  -1   9        211.91        210.12         3.49 o                         
   1  -1   9        495.42        503.97         6.05 o                         
   2  -1   9         43.12         40.83         1.85 o                         
   3  -1   9        251.14        262.53         4.24 o                         
   4  -1   9         24.77         25.53         1.48 o                         
   5  -1   9         97.71        108.46         2.88 o                         
  -2   0   9        192.84        192.06         3.50 o                         
  -1   0   9         36.01         34.83         1.55 o                         
   0   0   9          4.51          4.99         0.77 o                         
   1   0   9         10.10          7.06         0.56 o                         
   2   0   9         13.90         13.84         0.83 o                         
   3   0   9          0.38          1.53         0.50 o                         
   4   0   9         15.07         11.33         1.12 o                         
   5   0   9         51.13         53.90         1.97 o                         
   6   0   9         24.13         23.06         1.44 o                         
  -2   1   9          3.06          2.63         0.57 o                         
  -1   1   9        251.35        237.79         3.59 o                         
   0   1   9        189.31        199.57         3.45 o                         
   1   1   9        601.19        601.81         7.10 o                         
   2   1   9        392.61        398.90         5.08 o                         
   3   1   9        207.47        201.71         3.09 o                         
   4   1   9        332.86        329.45         4.93 o                         
   5   1   9          9.54         10.48         0.84 o                         
   6   1   9        349.13        345.33         5.19 o                         
  -1   2   9        481.01        462.54         5.86 o                         
   0   2   9         23.24         22.45         1.11 o                         
   1   2   9         22.32         18.42         1.04 o                         
   2   2   9          4.15          6.25         0.66 o                         
   3   2   9          0.79          0.47         0.69 o                         
   4   2   9        134.64        148.29         5.28 o                         
   5   2   9         52.13         42.89         1.44 o                         
   6   2   9         14.48         13.65         1.04 o                         
   7   2   9         28.85         35.71         1.64 o                         
  -1   3   9         20.62         19.53         1.14 o                         
   0   3   9        186.61        192.58         3.36 o                         
   1   3   9         35.16         30.19         1.27 o                         
   2   3   9        557.58        563.45         7.36 o                         
   3   3   9        142.90        139.44         2.39 o                         
   4   3   9        257.97        252.19         4.03 o                         
   5   3   9        325.90        338.73         5.06 o                         
   6   3   9         66.36         63.80         1.74 o                         
   7   3   9        524.14        561.01         7.63 o                         
   0   4   9        180.29        185.00         3.89 o                         
   1   4   9         46.82         50.05         1.52 o                         
   2   4   9         71.67         85.69         2.55 o                         
   3   4   9         40.84         50.24         1.73 o                         
   4   4   9          3.34          4.39         0.86 o                         
   5   4   9        216.12        201.34         3.45 o                         
   6   4   9        111.22        104.74         2.76 o                         
   7   4   9         87.16         89.08         2.21 o                         
   1   5   9         22.04         20.35         2.15 o                         
   2   5   9          0.21          1.04         0.56 o                         
   3   5   9          1.49          2.17         1.23 o                         
   4   5   9        152.58        147.61         3.12 o                         
   5   5   9        126.65        137.21         2.95 o                         
   6   5   9        363.26        385.53         6.71 o                         
   7   5   9        225.85        238.96         4.03 o                         
   2   6   9         52.66         43.22         1.79 o                         
   3   6   9        167.60        176.69         3.83 o                         
   4   6   9        168.25        181.45         3.63 o                         
   5   6   9         12.27         13.48         1.31 o                         
   6   6   9        295.29        316.68         6.70 o                         
   7   6   9          5.18          3.82         0.66 o                         
   5   7   9         93.03         84.36         2.96 o                         
   1  -1  10         87.81         93.49         2.72 o                         
   2  -1  10          0.37         -0.40         0.54 o                         
   0   0  10          1.28          1.68         0.65 o                         
   1   0  10         41.62         39.92         1.71 o                         
   2   0  10          6.45          9.83         0.94 o                         
   3   0  10          7.50          7.49         0.76 o                         
   4   0  10        175.76        179.24         3.87 o                         
   0   1  10         20.10         16.88         1.07 o                         
   1   1  10          0.89          2.01         0.57 o                         
   2   1  10          0.25          0.43         0.41 o                         
   3   1  10          7.87          6.31         0.65 o                         
   4   1  10         11.33         10.70         1.07 o                         
   5   1  10         54.98         54.18         1.78 o                         
   1   2  10          8.62          6.75         0.75 o                         
   2   2  10        220.09        236.61         3.58 o                         
   3   2  10         36.53         41.08         1.52 o                         
   4   2  10        161.75        168.78         3.18 o                         
   5   2  10        234.70        228.76         3.91 o                         
   1   3  10        118.78        126.82         2.68 o                         
   2   3  10         51.67         55.82         1.55 o                         
   3   3  10         36.31         41.86         1.37 o                         
   4   3  10         29.61         34.24         1.42 o                         
   5   3  10          0.04         -0.25         0.49 o                         
   2   4  10         32.15         34.65         1.61 o                         
   3   4  10        623.38        628.54         9.50 o                         
   4   4  10         20.43         19.74         1.16 o                         
   5   4  10        432.53        436.22         6.30 o                         
   4   5  10        138.85        140.12         5.23 o                         
   5   5  10         17.17         18.10         1.36 o                         
                                                                                
